# Supplementary material for: Annotating high-impact 5′untranslated region variants with the UTRannotator
Source: Bioinformatics. 2020 Dec 14;37(8):1171–3. doi: 10.1093/bioinformatics/btaa783 (PMC8150139; doi:10.1093/bioinformatics/btaa783)
Supplement: btaa783_Supplementary_Data [file btaa783_supplementary_data.zip]

Archive with 2 entries (2 files):
- Supplementary_Information.pdf
- Supplementary_tables.xlsx
