# Supplementary material for: Annotating high-impact 5′untranslated region variants with the UTRannotator
Source: Bioinformatics. 2020 Dec 14;37(8):1171–3. doi: 10.1093/bioinformatics/btaa783 (PMC8150139; doi:10.1093/bioinformatics/btaa783)
Supplement: btaa783_Supplementary_Data [file btaa783_supplementary_data.zip › Supplementary_tables.xlsx]

## Sheet: SupplementaryTable1
Suppmentary Table 1. Annotated ClinVar (Likely) Pathogenic 5' UTR variants.
ClinVar_ID	CHR	POS	REF	ALT	RefSeq_GeneID	RefSeq_TranscriptID	Number of existing InFrame oORF	Number of existing OutOfFrame oORF	Number of existing uORF	five_prime_UTR_variant_annotation	five_prime_UTR_variant_consequence	ClinVar info	SNV	Small Variants(1-5bp)	uAUG_gained	uAUG_lost	uSTOP_lost	uSTOP_gained	uFrameshift	evidence
2151	5	36877039	CC	A	25836	NM_015384.5	0	0	5	uFrameShift_Evidence=False;uFrameShift_KozakContext=GCGATGC;uFrameShift_KozakStrength=Moderate;uFrameShift_alt_type=uORF;uFrameShift_alt_type_length=189;uFrameShift_ref_StartDistanceToCDS=324;uFrameShift_ref_type=uORF;uFrameShift_ref_type_length=15;	uFrameShift	ALLELEID=17190;CLNDISDB=MONDO:MONDO:0007387,MedGen:C4551851,OMIM:122470;CLNDN=Cornelia_de_Lange_syndrome_1;CLNHGVS=NC_000005.9:g.36877039_36877040delinsA;CLNREVSTAT=no_assertion_criteria_provided;CLNSIG=Pathogenic;CLNVC=Indel;CLNVCSO=SO:1000032;CLNVI=OMIM_Allelic_Variant:608667.0013;GENEINFO=NIPBL:25836;MC=SO:0001623|5_prime_UTR_variant;ORIGIN=1;RS=724159980	FALSE	TRUE	FALSE	FALSE	FALSE	FALSE	TRUE	FALSE
2151	5	36877039	CC	A	25836	NM_133433.4	0	0	5	uFrameShift_Evidence=False;uFrameShift_KozakContext=GCGATGC;uFrameShift_KozakStrength=Moderate;uFrameShift_alt_type=uORF;uFrameShift_alt_type_length=189;uFrameShift_ref_StartDistanceToCDS=324;uFrameShift_ref_type=uORF;uFrameShift_ref_type_length=15;	uFrameShift	ALLELEID=17190;CLNDISDB=MONDO:MONDO:0007387,MedGen:C4551851,OMIM:122470;CLNDN=Cornelia_de_Lange_syndrome_1;CLNHGVS=NC_000005.9:g.36877039_36877040delinsA;CLNREVSTAT=no_assertion_criteria_provided;CLNSIG=Pathogenic;CLNVC=Indel;CLNVCSO=SO:1000032;CLNVI=OMIM_Allelic_Variant:608667.0013;GENEINFO=NIPBL:25836;MC=SO:0001623|5_prime_UTR_variant;ORIGIN=1;RS=724159980	FALSE	TRUE	FALSE	FALSE	FALSE	FALSE	TRUE	FALSE
7341	8	21988220	A	G	55806	NM_005144.4	0	1	3	uAUG_lost_DistanceFromCap=344;uAUG_lost_DistanceToCDS=321;uAUG_lost_DistanceToStop=102;uAUG_lost_Evidence=True;uAUG_lost_KozakContext=CCCATGG;uAUG_lost_KozakStrength=Moderate;uAUG_lost_type=uORF;	uAUG_lost	ALLELEID=22380;CLNDISDB=MedGen:C2750815,OMIM:146550;CLNDN=Hypotrichosis_4;CLNHGVS=NC_000008.10:g.21988220A>G;CLNREVSTAT=no_assertion_criteria_provided;CLNSIG=Pathogenic;CLNVC=single_nucleotide_variant;CLNVCSO=SO:0001483;CLNVI=OMIM_Allelic_Variant:602302.0013;GENEINFO=HR:55806;MC=SO:0001623|5_prime_UTR_variant;ORIGIN=1;RS=387906382	TRUE	TRUE	FALSE	TRUE	FALSE	FALSE	FALSE	TRUE
7341	8	21988220	A	G	55806	NM_018411.4	0	1	3	uAUG_lost_DistanceFromCap=344;uAUG_lost_DistanceToCDS=321;uAUG_lost_DistanceToStop=102;uAUG_lost_Evidence=True;uAUG_lost_KozakContext=CCCATGG;uAUG_lost_KozakStrength=Moderate;uAUG_lost_type=uORF;	uAUG_lost	ALLELEID=22380;CLNDISDB=MedGen:C2750815,OMIM:146550;CLNDN=Hypotrichosis_4;CLNHGVS=NC_000008.10:g.21988220A>G;CLNREVSTAT=no_assertion_criteria_provided;CLNSIG=Pathogenic;CLNVC=single_nucleotide_variant;CLNVCSO=SO:0001483;CLNVI=OMIM_Allelic_Variant:602302.0013;GENEINFO=HR:55806;MC=SO:0001623|5_prime_UTR_variant;ORIGIN=1;RS=387906382	TRUE	TRUE	FALSE	TRUE	FALSE	FALSE	FALSE	TRUE
7342	8	21988215	G	A	55806	NM_005144.4	0	1	3	uSTOP_gained_Evidence=True;uSTOP_gained_KozakContext=CCCATGG;uSTOP_gained_KozakStrength=Moderate;uSTOP_gained_newSTOPDistanceToCDS=315;uSTOP_gained_ref_StartDistanceToCDS=321;uSTOP_gained_ref_type=uORF;	uSTOP_gained	ALLELEID=22381;CLNDISDB=MedGen:C2750815,OMIM:146550;CLNDN=Hypotrichosis_4;CLNHGVS=NC_000008.10:g.21988215G>A;CLNREVSTAT=no_assertion_criteria_provided;CLNSIG=Pathogenic;CLNVC=single_nucleotide_variant;CLNVCSO=SO:0001483;CLNVI=OMIM_Allelic_Variant:602302.0014;GENEINFO=HR:55806;MC=SO:0001623|5_prime_UTR_variant;ORIGIN=1;RS=267606867	TRUE	TRUE	FALSE	FALSE	FALSE	TRUE	FALSE	TRUE
7342	8	21988215	G	A	55806	NM_018411.4	0	1	3	uSTOP_gained_Evidence=True;uSTOP_gained_KozakContext=CCCATGG;uSTOP_gained_KozakStrength=Moderate;uSTOP_gained_newSTOPDistanceToCDS=315;uSTOP_gained_ref_StartDistanceToCDS=321;uSTOP_gained_ref_type=uORF;	uSTOP_gained	ALLELEID=22381;CLNDISDB=MedGen:C2750815,OMIM:146550;CLNDN=Hypotrichosis_4;CLNHGVS=NC_000008.10:g.21988215G>A;CLNREVSTAT=no_assertion_criteria_provided;CLNSIG=Pathogenic;CLNVC=single_nucleotide_variant;CLNVCSO=SO:0001483;CLNVI=OMIM_Allelic_Variant:602302.0014;GENEINFO=HR:55806;MC=SO:0001623|5_prime_UTR_variant;ORIGIN=1;RS=267606867	TRUE	TRUE	FALSE	FALSE	FALSE	TRUE	FALSE	TRUE
7344	8	21988118	T	C	55806	NM_005144.4	0	1	3	uSTOP_lost_AltStop=False;uSTOP_lost_AltStopDistanceToCDS=-;uSTOP_lost_Evidence=True;uSTOP_lost_FrameWithCDS=inFrame;uSTOP_lost_KozakContext=CCCATGG;uSTOP_lost_KozakStrength=Moderate;	uSTOP_lost	ALLELEID=22383;CLNDISDB=MedGen:C2750815,OMIM:146550;CLNDN=Hypotrichosis_4;CLNHGVS=NC_000008.10:g.21988118T>C;CLNREVSTAT=no_assertion_criteria_provided;CLNSIG=Pathogenic;CLNVC=single_nucleotide_variant;CLNVCSO=SO:0001483;CLNVI=OMIM_Allelic_Variant:602302.0016;GENEINFO=HR:55806;MC=SO:0001623|5_prime_UTR_variant;ORIGIN=1;RS=267606869	TRUE	TRUE	FALSE	FALSE	TRUE	FALSE	FALSE	TRUE
7344	8	21988118	T	C	55806	NM_018411.4	0	1	3	uSTOP_lost_AltStop=False;uSTOP_lost_AltStopDistanceToCDS=-;uSTOP_lost_Evidence=True;uSTOP_lost_FrameWithCDS=inFrame;uSTOP_lost_KozakContext=CCCATGG;uSTOP_lost_KozakStrength=Moderate;	uSTOP_lost	ALLELEID=22383;CLNDISDB=MedGen:C2750815,OMIM:146550;CLNDN=Hypotrichosis_4;CLNHGVS=NC_000008.10:g.21988118T>C;CLNREVSTAT=no_assertion_criteria_provided;CLNSIG=Pathogenic;CLNVC=single_nucleotide_variant;CLNVCSO=SO:0001483;CLNVI=OMIM_Allelic_Variant:602302.0016;GENEINFO=HR:55806;MC=SO:0001623|5_prime_UTR_variant;ORIGIN=1;RS=267606869	TRUE	TRUE	FALSE	FALSE	TRUE	FALSE	FALSE	TRUE
8916	1	113498814	C	T	6566	NM_003051.3	0	0	2	uAUG_gained_DistanceFromCap=161;uAUG_gained_DistanceToCDS=202;uAUG_gained_DistanceToStop=24;uAUG_gained_KozakContext=AAAATGG;uAUG_gained_KozakStrength=Strong;uAUG_gained_type=uORF;	uAUG_gained	ALLELEID=23955;CLNDISDB=MONDO:MONDO:0012396,MedGen:C1864902,OMIM:610021,Orphanet:ORPHA165991;CLNDN=Exercise-induced_hyperinsulinism;CLNHGVS=NC_000001.10:g.113498814C>T;CLNREVSTAT=no_assertion_criteria_provided;CLNSIG=Pathogenic;CLNVC=single_nucleotide_variant;CLNVCSO=SO:0001483;CLNVI=OMIM_Allelic_Variant:600682.0003;GENEINFO=SLC16A1:6566;MC=SO:0001623|5_prime_UTR_variant;ORIGIN=1;RS=387906403	TRUE	TRUE	TRUE	FALSE	FALSE	FALSE	FALSE	FALSE
13355	2	25387652	G	T	5443	NM_000939.4	0	0	0	uAUG_gained_DistanceFromCap=92;uAUG_gained_DistanceToCDS=11;uAUG_gained_DistanceToStop=219;uAUG_gained_KozakContext=AGCATGC;uAUG_gained_KozakStrength=Moderate;uAUG_gained_type=OutOfFrame_oORF;	uAUG_gained	AF_EXAC=0.00003;ALLELEID=28394;CLNDISDB=MONDO:MONDO:0012335,MedGen:C1857854,OMIM:609734,Orphanet:ORPHA71526;CLNDN=Proopiomelanocortin_deficiency;CLNHGVS=NC_000002.11:g.25387652G>T;CLNREVSTAT=no_assertion_criteria_provided;CLNSIG=Pathogenic;CLNVC=single_nucleotide_variant;CLNVCSO=SO:0001483;CLNVI=OMIM_Allelic_Variant:176830.0003;GENEINFO=POMC:5443;MC=SO:0001623|5_prime_UTR_variant;ORIGIN=1;RS=7538…	TRUE	TRUE	TRUE	FALSE	FALSE	FALSE	FALSE	FALSE
13355	2	25387652	G	T	5443	NM_001035256.2	0	0	0	uAUG_gained_DistanceFromCap=413;uAUG_gained_DistanceToCDS=11;uAUG_gained_DistanceToStop=219;uAUG_gained_KozakContext=AGCATGC;uAUG_gained_KozakStrength=Moderate;uAUG_gained_type=OutOfFrame_oORF;	uAUG_gained	AF_EXAC=0.00003;ALLELEID=28394;CLNDISDB=MONDO:MONDO:0012335,MedGen:C1857854,OMIM:609734,Orphanet:ORPHA71526;CLNDN=Proopiomelanocortin_deficiency;CLNHGVS=NC_000002.11:g.25387652G>T;CLNREVSTAT=no_assertion_criteria_provided;CLNSIG=Pathogenic;CLNVC=single_nucleotide_variant;CLNVCSO=SO:0001483;CLNVI=OMIM_Allelic_Variant:176830.0003;GENEINFO=POMC:5443;MC=SO:0001623|5_prime_UTR_variant;ORIGIN=1;RS=7538…	TRUE	TRUE	TRUE	FALSE	FALSE	FALSE	FALSE	FALSE
13355	2	25387652	G	T	5443	NM_001319204.2	0	0	0	uAUG_gained_DistanceFromCap=172;uAUG_gained_DistanceToCDS=11;uAUG_gained_DistanceToStop=219;uAUG_gained_KozakContext=AGCATGC;uAUG_gained_KozakStrength=Moderate;uAUG_gained_type=OutOfFrame_oORF;	uAUG_gained	AF_EXAC=0.00003;ALLELEID=28394;CLNDISDB=MONDO:MONDO:0012335,MedGen:C1857854,OMIM:609734,Orphanet:ORPHA71526;CLNDN=Proopiomelanocortin_deficiency;CLNHGVS=NC_000002.11:g.25387652G>T;CLNREVSTAT=no_assertion_criteria_provided;CLNSIG=Pathogenic;CLNVC=single_nucleotide_variant;CLNVCSO=SO:0001483;CLNVI=OMIM_Allelic_Variant:176830.0003;GENEINFO=POMC:5443;MC=SO:0001623|5_prime_UTR_variant;ORIGIN=1;RS=7538…	TRUE	TRUE	TRUE	FALSE	FALSE	FALSE	FALSE	FALSE
13355	2	25387652	G	T	5443	NM_001319205.2	0	0	0	uAUG_gained_DistanceFromCap=122;uAUG_gained_DistanceToCDS=11;uAUG_gained_DistanceToStop=219;uAUG_gained_KozakContext=AGCATGC;uAUG_gained_KozakStrength=Moderate;uAUG_gained_type=OutOfFrame_oORF;	uAUG_gained	AF_EXAC=0.00003;ALLELEID=28394;CLNDISDB=MONDO:MONDO:0012335,MedGen:C1857854,OMIM:609734,Orphanet:ORPHA71526;CLNDN=Proopiomelanocortin_deficiency;CLNHGVS=NC_000002.11:g.25387652G>T;CLNREVSTAT=no_assertion_criteria_provided;CLNSIG=Pathogenic;CLNVC=single_nucleotide_variant;CLNVCSO=SO:0001483;CLNVI=OMIM_Allelic_Variant:176830.0003;GENEINFO=POMC:5443;MC=SO:0001623|5_prime_UTR_variant;ORIGIN=1;RS=7538…	TRUE	TRUE	TRUE	FALSE	FALSE	FALSE	FALSE	FALSE
25340	5	131705516	G	A	6584	NM_001308122.1	0	0	1	uAUG_gained_DistanceFromCap=115;uAUG_gained_DistanceToCDS=149;uAUG_gained_DistanceToStop=168;uAUG_gained_KozakContext=GCGATGT;uAUG_gained_KozakStrength=Moderate;uAUG_gained_type=OutOfFrame_oORF;	uAUG_gained	AF_TGP=0.00040;ALLELEID=36674;CLNDISDB=MONDO:MONDO:0008919,MedGen:C0342788,OMIM:212140,Orphanet:ORPHA158,SNOMED_CT:21764004;CLNDN=Renal_carnitine_transport_defect;CLNHGVS=NC_000005.9:g.131705516G>A;CLNREVSTAT=criteria_provided,_single_submitter;CLNSIG=Pathogenic;CLNVC=single_nucleotide_variant;CLNVCSO=SO:0001483;GENEINFO=SLC22A5:6584|MIR3936HG:553103;MC=SO:0001623|5_prime_UTR_variant;ORIGIN=1;RS=…	TRUE	TRUE	TRUE	FALSE	FALSE	FALSE	FALSE	FALSE
25340	5	131705516	G	A	6584	NM_003060.4	0	0	1	uAUG_gained_DistanceFromCap=114;uAUG_gained_DistanceToCDS=149;uAUG_gained_DistanceToStop=168;uAUG_gained_KozakContext=GCGATGT;uAUG_gained_KozakStrength=Moderate;uAUG_gained_type=OutOfFrame_oORF;	uAUG_gained	AF_TGP=0.00040;ALLELEID=36674;CLNDISDB=MONDO:MONDO:0008919,MedGen:C0342788,OMIM:212140,Orphanet:ORPHA158,SNOMED_CT:21764004;CLNDN=Renal_carnitine_transport_defect;CLNHGVS=NC_000005.9:g.131705516G>A;CLNREVSTAT=criteria_provided,_single_submitter;CLNSIG=Pathogenic;CLNVC=single_nucleotide_variant;CLNVCSO=SO:0001483;GENEINFO=SLC22A5:6584|MIR3936HG:553103;MC=SO:0001623|5_prime_UTR_variant;ORIGIN=1;RS=…	TRUE	TRUE	TRUE	FALSE	FALSE	FALSE	FALSE	FALSE
37143	11	299504	G	A	387733	NM_001025295.3	0	0	0	uAUG_gained_DistanceFromCap=21;uAUG_gained_DistanceToCDS=15;uAUG_gained_DistanceToStop=411;uAUG_gained_KozakContext=GAGATGG;uAUG_gained_KozakStrength=Strong;uAUG_gained_type=inFrame_oORF;	uAUG_gained	ALLELEID=45805;CLNDISDB=MONDO:MONDO:0012591,MedGen:C2931093,OMIM:610967,Orphanet:ORPHA216828;CLNDN=Osteogenesis_imperfecta_type_5;CLNHGVS=NC_000011.9:g.299504G>A;CLNREVSTAT=criteria_provided,_multiple_submitters,_no_conflicts;CLNSIG=Pathogenic;CLNVC=single_nucleotide_variant;CLNVCSO=SO:0001483;CLNVI=OMIM_Allelic_Variant:614757.0001;GENEINFO=IFITM5:387733;MC=SO:0001623|5_prime_UTR_variant;ORIGIN=1…	TRUE	TRUE	TRUE	FALSE	FALSE	FALSE	FALSE	FALSE
38871	6	137143759	C	T	5191	NM_000288.4	0	0	0	uAUG_gained_DistanceFromCap=28;uAUG_gained_DistanceToCDS=46;uAUG_gained_DistanceToStop=207;uAUG_gained_KozakContext=GGAATGG;uAUG_gained_KozakStrength=Strong;uAUG_gained_type=OutOfFrame_oORF;	uAUG_gained	ALLELEID=47476;CLNDISDB=Gene:8024,MedGen:C0034960,OMIM:266500,Orphanet:ORPHA773,SNOMED_CT:25362006;CLNDN=Phytanic_acid_storage_disease;CLNHGVS=NC_000006.11:g.137143759C>T;CLNREVSTAT=no_assertion_criteria_provided;CLNSIG=Pathogenic;CLNVC=single_nucleotide_variant;CLNVCSO=SO:0001483;GENEINFO=PEX7:5191;MC=SO:0001623|5_prime_UTR_variant;RS=267608252	TRUE	TRUE	TRUE	FALSE	FALSE	FALSE	FALSE	FALSE
39694	X	153237261	A	G	3054	NM_005334.3	0	0	7	uAUG_lost_DistanceFromCap=7;uAUG_lost_DistanceToCDS=971;uAUG_lost_DistanceToStop=24;uAUG_lost_Evidence=False;uAUG_lost_KozakContext=AAGATGG;uAUG_lost_KozakStrength=Strong;uAUG_lost_type=uORF;	uAUG_lost	ALLELEID=48293;CLNDISDB=MONDO:MONDO:0010657,MedGen:C0796208,OMIM:309541,Orphanet:ORPHA369962;CLNDN=Mental_retardation_3,_X-linked;CLNHGVS=NC_000023.10:g.153237261A>G;CLNREVSTAT=no_assertion_criteria_provided;CLNSIG=Pathogenic;CLNVC=single_nucleotide_variant;CLNVCSO=SO:0001483;CLNVI=OMIM_Allelic_Variant:300019.0001;GENEINFO=HCFC1:3054;MC=SO:0001623|5_prime_UTR_variant;ORIGIN=1;RS=398122908	TRUE	TRUE	FALSE	TRUE	FALSE	FALSE	FALSE	FALSE
126961	2	96931137	G	A	55654	NM_001193304.3	0	0	0	uAUG_gained_DistanceFromCap=218;uAUG_gained_DistanceToCDS=19;uAUG_gained_DistanceToStop=105;uAUG_gained_KozakContext=GCGATGG;uAUG_gained_KozakStrength=Strong;uAUG_gained_type=OutOfFrame_oORF;	uAUG_gained	ALLELEID=132474;CLNDISDB=Human_Phenotype_Ontology:HP:0002666,MONDO:MONDO:0008233,MedGen:C0031511,OMIM:171300|MedGen:CN517202;CLNDN=Pheochromocytoma|not_provided;CLNHGVS=NC_000002.11:g.96931137G>A;CLNREVSTAT=no_assertion_criteria_provided;CLNSIG=Likely_pathogenic;CLNVC=single_nucleotide_variant;CLNVCSO=SO:0001483;GENEINFO=TMEM127:55654;MC=SO:0001623|5_prime_UTR_variant;ORIGIN=1;RS=121908813	TRUE	TRUE	TRUE	FALSE	FALSE	FALSE	FALSE	FALSE
126961	2	96931137	G	A	55654	NM_017849.3	0	0	0	uAUG_gained_DistanceFromCap=257;uAUG_gained_DistanceToCDS=19;uAUG_gained_DistanceToStop=105;uAUG_gained_KozakContext=GCGATGG;uAUG_gained_KozakStrength=Strong;uAUG_gained_type=OutOfFrame_oORF;	uAUG_gained	ALLELEID=132474;CLNDISDB=Human_Phenotype_Ontology:HP:0002666,MONDO:MONDO:0008233,MedGen:C0031511,OMIM:171300|MedGen:CN517202;CLNDN=Pheochromocytoma|not_provided;CLNHGVS=NC_000002.11:g.96931137G>A;CLNREVSTAT=no_assertion_criteria_provided;CLNSIG=Likely_pathogenic;CLNVC=single_nucleotide_variant;CLNVCSO=SO:0001483;GENEINFO=TMEM127:55654;MC=SO:0001623|5_prime_UTR_variant;ORIGIN=1;RS=121908813	TRUE	TRUE	TRUE	FALSE	FALSE	FALSE	FALSE	FALSE
182414	9	21974860	C	A	1029	NM_000077.4	0	0	0	uAUG_gained_DistanceFromCap=271;uAUG_gained_DistanceToCDS=35;uAUG_gained_DistanceToStop=108;uAUG_gained_KozakContext=GAGATGG;uAUG_gained_KozakStrength=Strong;uAUG_gained_type=OutOfFrame_oORF;	uAUG_gained	ALLELEID=180325;CLNDISDB=MONDO:MONDO:0007964,MedGen:C1835044,OMIM:155601|MONDO:MONDO:0007967,MedGen:C1835042,OMIM:155755,Orphanet:ORPHA252206|MONDO:MONDO:0015356,MedGen:C0027672,Orphanet:ORPHA140162,SNOMED_CT:699346009|MedGen:C1512419|MedGen:C1838547,OMIM:606719,Orphanet:ORPHA404560|MedGen:CN517202;CLNDN=Cutaneous_malignant_melanoma_2|Melanoma_and_neural_system_tumor_syndrome|Hereditary_cancer-pr…	TRUE	TRUE	TRUE	FALSE	FALSE	FALSE	FALSE	FALSE
182414	9	21974860	C	A	1029	NM_001195132.1	0	0	0	uAUG_gained_DistanceFromCap=271;uAUG_gained_DistanceToCDS=35;uAUG_gained_DistanceToStop=108;uAUG_gained_KozakContext=GAGATGG;uAUG_gained_KozakStrength=Strong;uAUG_gained_type=OutOfFrame_oORF;	uAUG_gained	ALLELEID=180325;CLNDISDB=MONDO:MONDO:0007964,MedGen:C1835044,OMIM:155601|MONDO:MONDO:0007967,MedGen:C1835042,OMIM:155755,Orphanet:ORPHA252206|MONDO:MONDO:0015356,MedGen:C0027672,Orphanet:ORPHA140162,SNOMED_CT:699346009|MedGen:C1512419|MedGen:C1838547,OMIM:606719,Orphanet:ORPHA404560|MedGen:CN517202;CLNDN=Cutaneous_malignant_melanoma_2|Melanoma_and_neural_system_tumor_syndrome|Hereditary_cancer-pr…	TRUE	TRUE	TRUE	FALSE	FALSE	FALSE	FALSE	FALSE
183394	12	12870317	CCCTT	C	1027	NM_004064.4	0	0	1	uFrameShift_Evidence=True;uFrameShift_KozakContext=CCAATGG;uFrameShift_KozakStrength=Moderate;uFrameShift_alt_type=uORF;uFrameShift_alt_type_length=477;uFrameShift_ref_StartDistanceToCDS=519;uFrameShift_ref_type=uORF;uFrameShift_ref_type_length=90;	uFrameShift	ALLELEID=181498;CLNDISDB=MONDO:MONDO:0012552,MedGen:C1970712,OMIM:610755,Orphanet:ORPHA276152;CLNDN=Multiple_endocrine_neoplasia,_type_4;CLNHGVS=NC_000012.11:g.12870320_12870323del;CLNREVSTAT=no_assertion_criteria_provided;CLNSIG=Pathogenic;CLNVC=Deletion;CLNVCSO=SO:0000159;CLNVI=OMIM_Allelic_Variant:600778.0005;GENEINFO=CDKN1B:1027|GPR19:2842;MC=SO:0001623|5_prime_UTR_variant;ORIGIN=1;RS=7862010…	FALSE	TRUE	FALSE	FALSE	FALSE	FALSE	TRUE	TRUE
204230	9	37422744	GC	AT	9380	NM_012203.2	0	0	0	uAUG_gained_DistanceFromCap=51;uAUG_gained_DistanceToCDS=4;uAUG_gained_DistanceToStop=60;uAUG_gained_KozakContext=ACTATGG;uAUG_gained_KozakStrength=Strong;uAUG_gained_type=OutOfFrame_oORF;	uAUG_gained	ALLELEID=200615;CLNDISDB=MONDO:MONDO:0009824,MedGen:C0268165,OMIM:260000,Orphanet:ORPHA93599,SNOMED_CT:40951006;CLNDN=Primary_hyperoxaluria,_type_II;CLNHGVS=NC_000009.11:g.37422744_37422745delinsAT;CLNREVSTAT=no_assertion_criteria_provided;CLNSIG=Pathogenic;CLNVC=Indel;CLNVCSO=SO:1000032;GENEINFO=GRHPR:9380;MC=SO:0001623|5_prime_UTR_variant;ORIGIN=1;RS=796052077	FALSE	TRUE	TRUE	FALSE	FALSE	FALSE	FALSE	FALSE
243005	5	112043224	T	C	324	NM_001127511.3	0	0	2	uAUG_lost_DistanceFromCap=28;uAUG_lost_DistanceToCDS=192;uAUG_lost_DistanceToStop=15;uAUG_lost_Evidence=False;uAUG_lost_KozakContext=AAGATGG;uAUG_lost_KozakStrength=Strong;uAUG_lost_type=uORF;	uAUG_lost	ALLELEID=244085;CLNDISDB=MONDO:MONDO:0015356,MedGen:C0027672,Orphanet:ORPHA140162,SNOMED_CT:699346009|MONDO:MONDO:0021056,MedGen:C2713442,OMIM:175100;CLNDN=Hereditary_cancer-predisposing_syndrome|Familial_adenomatous_polyposis_1;CLNHGVS=NC_000005.9:g.112043224T>C;CLNREVSTAT=criteria_provided,_multiple_submitters,_no_conflicts;CLNSIG=Pathogenic;CLNVC=single_nucleotide_variant;CLNVCSO=SO:0001483;CL…	TRUE	TRUE	FALSE	TRUE	FALSE	FALSE	FALSE	FALSE
243005	5	112043224	T	C	324	NM_001354895.2	0	0	3	uAUG_lost_DistanceFromCap=28;uAUG_lost_DistanceToCDS=375;uAUG_lost_DistanceToStop=15;uAUG_lost_Evidence=False;uAUG_lost_KozakContext=AAGATGG;uAUG_lost_KozakStrength=Strong;uAUG_lost_type=uORF;	uAUG_lost	ALLELEID=244085;CLNDISDB=MONDO:MONDO:0015356,MedGen:C0027672,Orphanet:ORPHA140162,SNOMED_CT:699346009|MONDO:MONDO:0021056,MedGen:C2713442,OMIM:175100;CLNDN=Hereditary_cancer-predisposing_syndrome|Familial_adenomatous_polyposis_1;CLNHGVS=NC_000005.9:g.112043224T>C;CLNREVSTAT=criteria_provided,_multiple_submitters,_no_conflicts;CLNSIG=Pathogenic;CLNVC=single_nucleotide_variant;CLNVCSO=SO:0001483;CL…	TRUE	TRUE	FALSE	TRUE	FALSE	FALSE	FALSE	FALSE
243005	5	112043224	T	C	324	NM_001354897.2	0	0	2	uAUG_lost_DistanceFromCap=28;uAUG_lost_DistanceToCDS=192;uAUG_lost_DistanceToStop=15;uAUG_lost_Evidence=False;uAUG_lost_KozakContext=AAGATGG;uAUG_lost_KozakStrength=Strong;uAUG_lost_type=uORF;	uAUG_lost	ALLELEID=244085;CLNDISDB=MONDO:MONDO:0015356,MedGen:C0027672,Orphanet:ORPHA140162,SNOMED_CT:699346009|MONDO:MONDO:0021056,MedGen:C2713442,OMIM:175100;CLNDN=Hereditary_cancer-predisposing_syndrome|Familial_adenomatous_polyposis_1;CLNHGVS=NC_000005.9:g.112043224T>C;CLNREVSTAT=criteria_provided,_multiple_submitters,_no_conflicts;CLNSIG=Pathogenic;CLNVC=single_nucleotide_variant;CLNVCSO=SO:0001483;CL…	TRUE	TRUE	FALSE	TRUE	FALSE	FALSE	FALSE	FALSE
243005	5	112043224	T	C	324	NM_001354902.2	0	0	2	uAUG_lost_DistanceFromCap=28;uAUG_lost_DistanceToCDS=192;uAUG_lost_DistanceToStop=15;uAUG_lost_Evidence=False;uAUG_lost_KozakContext=AAGATGG;uAUG_lost_KozakStrength=Strong;uAUG_lost_type=uORF;	uAUG_lost	ALLELEID=244085;CLNDISDB=MONDO:MONDO:0015356,MedGen:C0027672,Orphanet:ORPHA140162,SNOMED_CT:699346009|MONDO:MONDO:0021056,MedGen:C2713442,OMIM:175100;CLNDN=Hereditary_cancer-predisposing_syndrome|Familial_adenomatous_polyposis_1;CLNHGVS=NC_000005.9:g.112043224T>C;CLNREVSTAT=criteria_provided,_multiple_submitters,_no_conflicts;CLNSIG=Pathogenic;CLNVC=single_nucleotide_variant;CLNVCSO=SO:0001483;CL…	TRUE	TRUE	FALSE	TRUE	FALSE	FALSE	FALSE	FALSE
243006	5	112043223	A	G	324	NM_001127511.3	0	0	2	uAUG_lost_DistanceFromCap=28;uAUG_lost_DistanceToCDS=192;uAUG_lost_DistanceToStop=15;uAUG_lost_Evidence=False;uAUG_lost_KozakContext=AAGATGG;uAUG_lost_KozakStrength=Strong;uAUG_lost_type=uORF;	uAUG_lost	ALLELEID=244086;CLNDISDB=MONDO:MONDO:0021056,MedGen:C2713442,OMIM:175100;CLNDN=Familial_adenomatous_polyposis_1;CLNHGVS=NC_000005.9:g.112043223A>G;CLNREVSTAT=criteria_provided,_single_submitter;CLNSIG=Likely_pathogenic;CLNVC=single_nucleotide_variant;CLNVCSO=SO:0001483;CLNVI=OMIM_Allelic_Variant:611731.0055;GENEINFO=APC:324;MC=SO:0001623|5_prime_UTR_variant;ORIGIN=1;RS=879253784	TRUE	TRUE	FALSE	TRUE	FALSE	FALSE	FALSE	FALSE
243006	5	112043223	A	G	324	NM_001354895.2	0	0	3	uAUG_lost_DistanceFromCap=28;uAUG_lost_DistanceToCDS=375;uAUG_lost_DistanceToStop=15;uAUG_lost_Evidence=False;uAUG_lost_KozakContext=AAGATGG;uAUG_lost_KozakStrength=Strong;uAUG_lost_type=uORF;	uAUG_lost	ALLELEID=244086;CLNDISDB=MONDO:MONDO:0021056,MedGen:C2713442,OMIM:175100;CLNDN=Familial_adenomatous_polyposis_1;CLNHGVS=NC_000005.9:g.112043223A>G;CLNREVSTAT=criteria_provided,_single_submitter;CLNSIG=Likely_pathogenic;CLNVC=single_nucleotide_variant;CLNVCSO=SO:0001483;CLNVI=OMIM_Allelic_Variant:611731.0055;GENEINFO=APC:324;MC=SO:0001623|5_prime_UTR_variant;ORIGIN=1;RS=879253784	TRUE	TRUE	FALSE	TRUE	FALSE	FALSE	FALSE	FALSE
243006	5	112043223	A	G	324	NM_001354897.2	0	0	2	uAUG_lost_DistanceFromCap=28;uAUG_lost_DistanceToCDS=192;uAUG_lost_DistanceToStop=15;uAUG_lost_Evidence=False;uAUG_lost_KozakContext=AAGATGG;uAUG_lost_KozakStrength=Strong;uAUG_lost_type=uORF;	uAUG_lost	ALLELEID=244086;CLNDISDB=MONDO:MONDO:0021056,MedGen:C2713442,OMIM:175100;CLNDN=Familial_adenomatous_polyposis_1;CLNHGVS=NC_000005.9:g.112043223A>G;CLNREVSTAT=criteria_provided,_single_submitter;CLNSIG=Likely_pathogenic;CLNVC=single_nucleotide_variant;CLNVCSO=SO:0001483;CLNVI=OMIM_Allelic_Variant:611731.0055;GENEINFO=APC:324;MC=SO:0001623|5_prime_UTR_variant;ORIGIN=1;RS=879253784	TRUE	TRUE	FALSE	TRUE	FALSE	FALSE	FALSE	FALSE
243006	5	112043223	A	G	324	NM_001354902.2	0	0	2	uAUG_lost_DistanceFromCap=28;uAUG_lost_DistanceToCDS=192;uAUG_lost_DistanceToStop=15;uAUG_lost_Evidence=False;uAUG_lost_KozakContext=AAGATGG;uAUG_lost_KozakStrength=Strong;uAUG_lost_type=uORF;	uAUG_lost	ALLELEID=244086;CLNDISDB=MONDO:MONDO:0021056,MedGen:C2713442,OMIM:175100;CLNDN=Familial_adenomatous_polyposis_1;CLNHGVS=NC_000005.9:g.112043223A>G;CLNREVSTAT=criteria_provided,_single_submitter;CLNSIG=Likely_pathogenic;CLNVC=single_nucleotide_variant;CLNVCSO=SO:0001483;CLNVI=OMIM_Allelic_Variant:611731.0055;GENEINFO=APC:324;MC=SO:0001623|5_prime_UTR_variant;ORIGIN=1;RS=879253784	TRUE	TRUE	FALSE	TRUE	FALSE	FALSE	FALSE	FALSE
243007	5	112043223	A	T	324	NM_001127511.3	0	0	2	uAUG_lost_DistanceFromCap=28;uAUG_lost_DistanceToCDS=192;uAUG_lost_DistanceToStop=15;uAUG_lost_Evidence=False;uAUG_lost_KozakContext=AAGATGG;uAUG_lost_KozakStrength=Strong;uAUG_lost_type=uORF;	uAUG_lost	ALLELEID=244087;CLNDISDB=MONDO:MONDO:0021056,MedGen:C2713442,OMIM:175100;CLNDN=Familial_adenomatous_polyposis_1;CLNHGVS=NC_000005.9:g.112043223A>T;CLNREVSTAT=no_assertion_criteria_provided;CLNSIG=Pathogenic;CLNVC=single_nucleotide_variant;CLNVCSO=SO:0001483;CLNVI=OMIM_Allelic_Variant:611731.0056;GENEINFO=APC:324;MC=SO:0001623|5_prime_UTR_variant;ORIGIN=1;RS=879253784	TRUE	TRUE	FALSE	TRUE	FALSE	FALSE	FALSE	FALSE
243007	5	112043223	A	T	324	NM_001354895.2	0	0	3	uAUG_lost_DistanceFromCap=28;uAUG_lost_DistanceToCDS=375;uAUG_lost_DistanceToStop=15;uAUG_lost_Evidence=False;uAUG_lost_KozakContext=AAGATGG;uAUG_lost_KozakStrength=Strong;uAUG_lost_type=uORF;	uAUG_lost	ALLELEID=244087;CLNDISDB=MONDO:MONDO:0021056,MedGen:C2713442,OMIM:175100;CLNDN=Familial_adenomatous_polyposis_1;CLNHGVS=NC_000005.9:g.112043223A>T;CLNREVSTAT=no_assertion_criteria_provided;CLNSIG=Pathogenic;CLNVC=single_nucleotide_variant;CLNVCSO=SO:0001483;CLNVI=OMIM_Allelic_Variant:611731.0056;GENEINFO=APC:324;MC=SO:0001623|5_prime_UTR_variant;ORIGIN=1;RS=879253784	TRUE	TRUE	FALSE	TRUE	FALSE	FALSE	FALSE	FALSE
243007	5	112043223	A	T	324	NM_001354897.2	0	0	2	uAUG_lost_DistanceFromCap=28;uAUG_lost_DistanceToCDS=192;uAUG_lost_DistanceToStop=15;uAUG_lost_Evidence=False;uAUG_lost_KozakContext=AAGATGG;uAUG_lost_KozakStrength=Strong;uAUG_lost_type=uORF;	uAUG_lost	ALLELEID=244087;CLNDISDB=MONDO:MONDO:0021056,MedGen:C2713442,OMIM:175100;CLNDN=Familial_adenomatous_polyposis_1;CLNHGVS=NC_000005.9:g.112043223A>T;CLNREVSTAT=no_assertion_criteria_provided;CLNSIG=Pathogenic;CLNVC=single_nucleotide_variant;CLNVCSO=SO:0001483;CLNVI=OMIM_Allelic_Variant:611731.0056;GENEINFO=APC:324;MC=SO:0001623|5_prime_UTR_variant;ORIGIN=1;RS=879253784	TRUE	TRUE	FALSE	TRUE	FALSE	FALSE	FALSE	FALSE
243007	5	112043223	A	T	324	NM_001354902.2	0	0	2	uAUG_lost_DistanceFromCap=28;uAUG_lost_DistanceToCDS=192;uAUG_lost_DistanceToStop=15;uAUG_lost_Evidence=False;uAUG_lost_KozakContext=AAGATGG;uAUG_lost_KozakStrength=Strong;uAUG_lost_type=uORF;	uAUG_lost	ALLELEID=244087;CLNDISDB=MONDO:MONDO:0021056,MedGen:C2713442,OMIM:175100;CLNDN=Familial_adenomatous_polyposis_1;CLNHGVS=NC_000005.9:g.112043223A>T;CLNREVSTAT=no_assertion_criteria_provided;CLNSIG=Pathogenic;CLNVC=single_nucleotide_variant;CLNVCSO=SO:0001483;CLNVI=OMIM_Allelic_Variant:611731.0056;GENEINFO=APC:324;MC=SO:0001623|5_prime_UTR_variant;ORIGIN=1;RS=879253784	TRUE	TRUE	FALSE	TRUE	FALSE	FALSE	FALSE	FALSE
243008	5	112043225	G	A	324	NM_001127511.3	0	0	2	uAUG_lost_DistanceFromCap=28;uAUG_lost_DistanceToCDS=192;uAUG_lost_DistanceToStop=15;uAUG_lost_Evidence=False;uAUG_lost_KozakContext=AAGATGG;uAUG_lost_KozakStrength=Strong;uAUG_lost_type=uORF;	uAUG_lost	ALLELEID=244088;CLNDISDB=MONDO:MONDO:0021056,MedGen:C2713442,OMIM:175100;CLNDN=Familial_adenomatous_polyposis_1;CLNHGVS=NC_000005.9:g.112043225G>A;CLNREVSTAT=criteria_provided,_single_submitter;CLNSIG=Pathogenic;CLNVC=single_nucleotide_variant;CLNVCSO=SO:0001483;CLNVI=OMIM_Allelic_Variant:611731.0057;GENEINFO=APC:324;MC=SO:0001623|5_prime_UTR_variant;ORIGIN=1;RS=879253785	TRUE	TRUE	FALSE	TRUE	FALSE	FALSE	FALSE	FALSE
243008	5	112043225	G	A	324	NM_001354895.2	0	0	3	uAUG_lost_DistanceFromCap=28;uAUG_lost_DistanceToCDS=375;uAUG_lost_DistanceToStop=15;uAUG_lost_Evidence=False;uAUG_lost_KozakContext=AAGATGG;uAUG_lost_KozakStrength=Strong;uAUG_lost_type=uORF;	uAUG_lost	ALLELEID=244088;CLNDISDB=MONDO:MONDO:0021056,MedGen:C2713442,OMIM:175100;CLNDN=Familial_adenomatous_polyposis_1;CLNHGVS=NC_000005.9:g.112043225G>A;CLNREVSTAT=criteria_provided,_single_submitter;CLNSIG=Pathogenic;CLNVC=single_nucleotide_variant;CLNVCSO=SO:0001483;CLNVI=OMIM_Allelic_Variant:611731.0057;GENEINFO=APC:324;MC=SO:0001623|5_prime_UTR_variant;ORIGIN=1;RS=879253785	TRUE	TRUE	FALSE	TRUE	FALSE	FALSE	FALSE	FALSE
243008	5	112043225	G	A	324	NM_001354897.2	0	0	2	uAUG_lost_DistanceFromCap=28;uAUG_lost_DistanceToCDS=192;uAUG_lost_DistanceToStop=15;uAUG_lost_Evidence=False;uAUG_lost_KozakContext=AAGATGG;uAUG_lost_KozakStrength=Strong;uAUG_lost_type=uORF;	uAUG_lost	ALLELEID=244088;CLNDISDB=MONDO:MONDO:0021056,MedGen:C2713442,OMIM:175100;CLNDN=Familial_adenomatous_polyposis_1;CLNHGVS=NC_000005.9:g.112043225G>A;CLNREVSTAT=criteria_provided,_single_submitter;CLNSIG=Pathogenic;CLNVC=single_nucleotide_variant;CLNVCSO=SO:0001483;CLNVI=OMIM_Allelic_Variant:611731.0057;GENEINFO=APC:324;MC=SO:0001623|5_prime_UTR_variant;ORIGIN=1;RS=879253785	TRUE	TRUE	FALSE	TRUE	FALSE	FALSE	FALSE	FALSE
243008	5	112043225	G	A	324	NM_001354902.2	0	0	2	uAUG_lost_DistanceFromCap=28;uAUG_lost_DistanceToCDS=192;uAUG_lost_DistanceToStop=15;uAUG_lost_Evidence=False;uAUG_lost_KozakContext=AAGATGG;uAUG_lost_KozakStrength=Strong;uAUG_lost_type=uORF;	uAUG_lost	ALLELEID=244088;CLNDISDB=MONDO:MONDO:0021056,MedGen:C2713442,OMIM:175100;CLNDN=Familial_adenomatous_polyposis_1;CLNHGVS=NC_000005.9:g.112043225G>A;CLNREVSTAT=criteria_provided,_single_submitter;CLNSIG=Pathogenic;CLNVC=single_nucleotide_variant;CLNVCSO=SO:0001483;CLNVI=OMIM_Allelic_Variant:611731.0057;GENEINFO=APC:324;MC=SO:0001623|5_prime_UTR_variant;ORIGIN=1;RS=879253785	TRUE	TRUE	FALSE	TRUE	FALSE	FALSE	FALSE	FALSE
393702	11	5248280	C	T	3043	NM_000518.5	0	0	0	uAUG_gained_DistanceFromCap=21;uAUG_gained_DistanceToCDS=29;uAUG_gained_DistanceToStop=39;uAUG_gained_KozakContext=ACTATGT;uAUG_gained_KozakStrength=Moderate;uAUG_gained_type=OutOfFrame_oORF;	uAUG_gained	ALLELEID=380595;CLNDISDB=MedGen:C0005283,OMIM:613985,Orphanet:ORPHA848,SNOMED_CT:65959000|MedGen:C0019045,Orphanet:ORPHA68364,SNOMED_CT:80141007;CLNDN=beta_Thalassemia|Hemoglobinopathy;CLNHGVS=NC_000011.9:g.5248280C>T;CLNREVSTAT=criteria_provided,_single_submitter;CLNSIG=Pathogenic;CLNVC=single_nucleotide_variant;CLNVCSO=SO:0001483;GENEINFO=HBB:3043|LOC106099062:106099062|LOC107133510:107133510;M…	TRUE	TRUE	TRUE	FALSE	FALSE	FALSE	FALSE	FALSE
407113	9	130616761	G	A	2022	NM_000118.3	0	0	1	uAUG_gained_DistanceFromCap=290;uAUG_gained_DistanceToCDS=128;uAUG_gained_DistanceToStop=252;uAUG_gained_KozakContext=GGGATGC;uAUG_gained_KozakStrength=Moderate;uAUG_gained_type=OutOfFrame_oORF;	uAUG_gained	ALLELEID=396851;CLNDISDB=MONDO:MONDO:0019180,MedGen:C0039445,Orphanet:ORPHA774,SNOMED_CT:21877004|MedGen:CN517202;CLNDN=Hereditary_hemorrhagic_telangiectasia|not_provided;CLNHGVS=NC_000009.11:g.130616761G>A;CLNREVSTAT=criteria_provided,_multiple_submitters,_no_conflicts;CLNSIG=Pathogenic;CLNVC=single_nucleotide_variant;CLNVCSO=SO:0001483;GENEINFO=ENG:2022;MC=SO:0001623|5_prime_UTR_variant;ORIGIN=…	TRUE	TRUE	TRUE	FALSE	FALSE	FALSE	FALSE	FALSE
407113	9	130616761	G	A	2022	NM_001114753.2	0	0	1	uAUG_gained_DistanceFromCap=290;uAUG_gained_DistanceToCDS=128;uAUG_gained_DistanceToStop=252;uAUG_gained_KozakContext=GGGATGC;uAUG_gained_KozakStrength=Moderate;uAUG_gained_type=OutOfFrame_oORF;	uAUG_gained	ALLELEID=396851;CLNDISDB=MONDO:MONDO:0019180,MedGen:C0039445,Orphanet:ORPHA774,SNOMED_CT:21877004|MedGen:CN517202;CLNDN=Hereditary_hemorrhagic_telangiectasia|not_provided;CLNHGVS=NC_000009.11:g.130616761G>A;CLNREVSTAT=criteria_provided,_multiple_submitters,_no_conflicts;CLNSIG=Pathogenic;CLNVC=single_nucleotide_variant;CLNVCSO=SO:0001483;GENEINFO=ENG:2022;MC=SO:0001623|5_prime_UTR_variant;ORIGIN=…	TRUE	TRUE	TRUE	FALSE	FALSE	FALSE	FALSE	FALSE
425668	2	203241251	GC	AT	659	NM_001204.7	0	0	6	uAUG_gained_DistanceFromCap=201;uAUG_gained_DistanceToCDS=947;uAUG_gained_DistanceToStop=330;uAUG_gained_KozakContext=GCGATGG;uAUG_gained_KozakStrength=Strong;uAUG_gained_type=uORF;	uAUG_gained	ALLELEID=414070;CLNDISDB=MedGen:C4552070,OMIM:178600,SNOMED_CT:26174007;CLNDN=Primary_pulmonary_hypertension;CLNHGVS=NC_000002.11:g.203241251_203241252delinsAT;CLNREVSTAT=no_assertion_criteria_provided;CLNSIG=Pathogenic;CLNVC=Indel;CLNVCSO=SO:1000032;GENEINFO=BMPR2:659;MC=SO:0001623|5_prime_UTR_variant;ORIGIN=1;RS=1085307144	FALSE	TRUE	TRUE	FALSE	FALSE	FALSE	FALSE	FALSE
522865	19	47249328	G	A	79147	NM_001039885.3	0	0	2	uAUG_lost_DistanceFromCap=12;uAUG_lost_DistanceToCDS=326;uAUG_lost_DistanceToStop=78;uAUG_lost_Evidence=False;uAUG_lost_KozakContext=AAGATGG;uAUG_lost_KozakStrength=Strong;uAUG_lost_type=uORF;	uAUG_lost	ALLELEID=513477;CLNDISDB=MONDO:MONDO:0011787,MedGen:C1846672,OMIM:607155,Orphanet:ORPHA34515;CLNDN=Limb-girdle_muscular_dystrophy-dystroglycanopathy,_type_C5;CLNHGVS=NC_000019.9:g.47249328G>A;CLNREVSTAT=criteria_provided,_single_submitter;CLNSIG=Pathogenic;CLNVC=single_nucleotide_variant;CLNVCSO=SO:0001483;CLNVI=Undiagnosed_Diseases_Network,NIH:0dc95202-b82e-4dc3-aaf8-33d4788c7e0a_2;GENEINFO=STRN…	TRUE	TRUE	FALSE	TRUE	FALSE	FALSE	FALSE	FALSE
522865	19	47249328	G	A	79147	NM_024301.5	0	0	2	uAUG_lost_DistanceFromCap=12;uAUG_lost_DistanceToCDS=274;uAUG_lost_DistanceToStop=78;uAUG_lost_Evidence=False;uAUG_lost_KozakContext=AAGATGG;uAUG_lost_KozakStrength=Strong;uAUG_lost_type=uORF;	uAUG_lost	ALLELEID=513477;CLNDISDB=MONDO:MONDO:0011787,MedGen:C1846672,OMIM:607155,Orphanet:ORPHA34515;CLNDN=Limb-girdle_muscular_dystrophy-dystroglycanopathy,_type_C5;CLNHGVS=NC_000019.9:g.47249328G>A;CLNREVSTAT=criteria_provided,_single_submitter;CLNSIG=Pathogenic;CLNVC=single_nucleotide_variant;CLNVCSO=SO:0001483;CLNVI=Undiagnosed_Diseases_Network,NIH:0dc95202-b82e-4dc3-aaf8-33d4788c7e0a_2;GENEINFO=STRN…	TRUE	TRUE	FALSE	TRUE	FALSE	FALSE	FALSE	FALSE
548956	1	151372055	G	A	5692	NM_002796.3	0	0	0	uAUG_gained_DistanceFromCap=6;uAUG_gained_DistanceToCDS=9;uAUG_gained_DistanceToStop=801;uAUG_gained_KozakContext=ACCATGA;uAUG_gained_KozakStrength=Moderate;uAUG_gained_type=inFrame_oORF;	uAUG_gained	AF_ESP=0.00100;AF_EXAC=0.00091;ALLELEID=539438;CLNDISDB=MONDO:MONDO:0054699,MedGen:C4747850,OMIM:617591;CLNDN=PROTEASOME-ASSOCIATED_AUTOINFLAMMATORY_SYNDROME_3;CLNHGVS=NC_000001.10:g.151372055G>A;CLNREVSTAT=no_assertion_criteria_provided;CLNSIG=Pathogenic;CLNVC=single_nucleotide_variant;CLNVCSO=SO:0001483;CLNVI=OMIM_Allelic_Variant:602177.0002;GENEINFO=PSMB4:5692;MC=SO:0001623|5_prime_UTR_variant…	TRUE	TRUE	TRUE	FALSE	FALSE	FALSE	FALSE	FALSE
549752	22	21336623	T	A	8216	NM_006767.4	0	0	0	uAUG_gained_DistanceFromCap=37;uAUG_gained_DistanceToCDS=38;uAUG_gained_DistanceToStop=108;uAUG_gained_KozakContext=AAGATGG;uAUG_gained_KozakStrength=Strong;uAUG_gained_type=OutOfFrame_oORF;	uAUG_gained	ALLELEID=540517;CLNDISDB=MONDO:MONDO:0011531,MedGen:C1854469,OMIM:605275;CLNDN=Noonan_syndrome_2;CLNHGVS=NC_000022.10:g.21336623T>A;CLNREVSTAT=criteria_provided,_single_submitter;CLNSIG=Pathogenic;CLNVC=single_nucleotide_variant;CLNVCSO=SO:0001483;GENEINFO=LZTR1:8216;MC=SO:0001623|5_prime_UTR_variant;ORIGIN=8;RS=1459786357	TRUE	TRUE	TRUE	FALSE	FALSE	FALSE	FALSE	FALSE
551816	15	40698021	T	C	3712	NM_001159508.3	1	0	0	uAUG_lost_DistanceFromCap=24;uAUG_lost_DistanceToCDS=9;uAUG_lost_DistanceToStop=1188;uAUG_lost_Evidence=False;uAUG_lost_KozakContext=TGCATGG;uAUG_lost_KozakStrength=Moderate;uAUG_lost_type=InFrame_oORF;	uAUG_lost	AF_EXAC=0.00002;ALLELEID=547389;CLNDISDB=MONDO:MONDO:0009475,MedGen:C0268575,OMIM:243500,Orphanet:ORPHA33,SNOMED_CT:87827003;CLNDN=Isovaleryl-CoA_dehydrogenase_deficiency;CLNHGVS=NC_000015.9:g.40698021T>C;CLNREVSTAT=criteria_provided,_single_submitter;CLNSIG=Likely_pathogenic;CLNVC=single_nucleotide_variant;CLNVCSO=SO:0001483;GENEINFO=IVD:3712;MC=SO:0001619|non-coding_transcript_variant,SO:000162…	TRUE	TRUE	FALSE	TRUE	FALSE	FALSE	FALSE	FALSE
551816	15	40698021	T	C	3712	NM_001354597.3	0	0	4	uAUG_lost_DistanceFromCap=24;uAUG_lost_DistanceToCDS=436;uAUG_lost_DistanceToStop=333;uAUG_lost_Evidence=False;uAUG_lost_KozakContext=TGCATGG;uAUG_lost_KozakStrength=Moderate;uAUG_lost_type=uORF;	uAUG_lost	AF_EXAC=0.00002;ALLELEID=547389;CLNDISDB=MONDO:MONDO:0009475,MedGen:C0268575,OMIM:243500,Orphanet:ORPHA33,SNOMED_CT:87827003;CLNDN=Isovaleryl-CoA_dehydrogenase_deficiency;CLNHGVS=NC_000015.9:g.40698021T>C;CLNREVSTAT=criteria_provided,_single_submitter;CLNSIG=Likely_pathogenic;CLNVC=single_nucleotide_variant;CLNVCSO=SO:0001483;GENEINFO=IVD:3712;MC=SO:0001619|non-coding_transcript_variant,SO:000162…	TRUE	TRUE	FALSE	TRUE	FALSE	FALSE	FALSE	FALSE
551816	15	40698021	T	C	3712	NM_001354598.3	1	0	0	uAUG_lost_DistanceFromCap=24;uAUG_lost_DistanceToCDS=9;uAUG_lost_DistanceToStop=1341;uAUG_lost_Evidence=False;uAUG_lost_KozakContext=TGCATGG;uAUG_lost_KozakStrength=Moderate;uAUG_lost_type=InFrame_oORF;	uAUG_lost	AF_EXAC=0.00002;ALLELEID=547389;CLNDISDB=MONDO:MONDO:0009475,MedGen:C0268575,OMIM:243500,Orphanet:ORPHA33,SNOMED_CT:87827003;CLNDN=Isovaleryl-CoA_dehydrogenase_deficiency;CLNHGVS=NC_000015.9:g.40698021T>C;CLNREVSTAT=criteria_provided,_single_submitter;CLNSIG=Likely_pathogenic;CLNVC=single_nucleotide_variant;CLNVCSO=SO:0001483;GENEINFO=IVD:3712;MC=SO:0001619|non-coding_transcript_variant,SO:000162…	TRUE	TRUE	FALSE	TRUE	FALSE	FALSE	FALSE	FALSE
551816	15	40698021	T	C	3712	NM_001354599.3	1	0	0	uAUG_lost_DistanceFromCap=24;uAUG_lost_DistanceToCDS=9;uAUG_lost_DistanceToStop=1362;uAUG_lost_Evidence=False;uAUG_lost_KozakContext=TGCATGG;uAUG_lost_KozakStrength=Moderate;uAUG_lost_type=InFrame_oORF;	uAUG_lost	AF_EXAC=0.00002;ALLELEID=547389;CLNDISDB=MONDO:MONDO:0009475,MedGen:C0268575,OMIM:243500,Orphanet:ORPHA33,SNOMED_CT:87827003;CLNDN=Isovaleryl-CoA_dehydrogenase_deficiency;CLNHGVS=NC_000015.9:g.40698021T>C;CLNREVSTAT=criteria_provided,_single_submitter;CLNSIG=Likely_pathogenic;CLNVC=single_nucleotide_variant;CLNVCSO=SO:0001483;GENEINFO=IVD:3712;MC=SO:0001619|non-coding_transcript_variant,SO:000162…	TRUE	TRUE	FALSE	TRUE	FALSE	FALSE	FALSE	FALSE
551816	15	40698021	T	C	3712	NM_001354600.3	1	0	0	uAUG_lost_DistanceFromCap=24;uAUG_lost_DistanceToCDS=9;uAUG_lost_DistanceToStop=1425;uAUG_lost_Evidence=False;uAUG_lost_KozakContext=TGCATGG;uAUG_lost_KozakStrength=Moderate;uAUG_lost_type=InFrame_oORF;	uAUG_lost	AF_EXAC=0.00002;ALLELEID=547389;CLNDISDB=MONDO:MONDO:0009475,MedGen:C0268575,OMIM:243500,Orphanet:ORPHA33,SNOMED_CT:87827003;CLNDN=Isovaleryl-CoA_dehydrogenase_deficiency;CLNHGVS=NC_000015.9:g.40698021T>C;CLNREVSTAT=criteria_provided,_single_submitter;CLNSIG=Likely_pathogenic;CLNVC=single_nucleotide_variant;CLNVCSO=SO:0001483;GENEINFO=IVD:3712;MC=SO:0001619|non-coding_transcript_variant,SO:000162…	TRUE	TRUE	FALSE	TRUE	FALSE	FALSE	FALSE	FALSE
551816	15	40698021	T	C	3712	NM_001354601.3	1	0	0	uAUG_lost_DistanceFromCap=24;uAUG_lost_DistanceToCDS=9;uAUG_lost_DistanceToStop=1461;uAUG_lost_Evidence=False;uAUG_lost_KozakContext=TGCATGG;uAUG_lost_KozakStrength=Moderate;uAUG_lost_type=InFrame_oORF;	uAUG_lost	AF_EXAC=0.00002;ALLELEID=547389;CLNDISDB=MONDO:MONDO:0009475,MedGen:C0268575,OMIM:243500,Orphanet:ORPHA33,SNOMED_CT:87827003;CLNDN=Isovaleryl-CoA_dehydrogenase_deficiency;CLNHGVS=NC_000015.9:g.40698021T>C;CLNREVSTAT=criteria_provided,_single_submitter;CLNSIG=Likely_pathogenic;CLNVC=single_nucleotide_variant;CLNVCSO=SO:0001483;GENEINFO=IVD:3712;MC=SO:0001619|non-coding_transcript_variant,SO:000162…	TRUE	TRUE	FALSE	TRUE	FALSE	FALSE	FALSE	FALSE
551816	15	40698021	T	C	3712	NM_002225.5	1	0	0	uAUG_lost_DistanceFromCap=24;uAUG_lost_DistanceToCDS=9;uAUG_lost_DistanceToStop=1278;uAUG_lost_Evidence=False;uAUG_lost_KozakContext=TGCATGG;uAUG_lost_KozakStrength=Moderate;uAUG_lost_type=InFrame_oORF;	uAUG_lost	AF_EXAC=0.00002;ALLELEID=547389;CLNDISDB=MONDO:MONDO:0009475,MedGen:C0268575,OMIM:243500,Orphanet:ORPHA33,SNOMED_CT:87827003;CLNDN=Isovaleryl-CoA_dehydrogenase_deficiency;CLNHGVS=NC_000015.9:g.40698021T>C;CLNREVSTAT=criteria_provided,_single_submitter;CLNSIG=Likely_pathogenic;CLNVC=single_nucleotide_variant;CLNVCSO=SO:0001483;GENEINFO=IVD:3712;MC=SO:0001619|non-coding_transcript_variant,SO:000162…	TRUE	TRUE	FALSE	TRUE	FALSE	FALSE	FALSE	FALSE
552811	15	40698020	A	T	3712	NM_001159508.3	1	0	0	uAUG_lost_DistanceFromCap=24;uAUG_lost_DistanceToCDS=9;uAUG_lost_DistanceToStop=1188;uAUG_lost_Evidence=False;uAUG_lost_KozakContext=TGCATGG;uAUG_lost_KozakStrength=Moderate;uAUG_lost_type=InFrame_oORF;	uAUG_lost	ALLELEID=547480;CLNDISDB=MONDO:MONDO:0009475,MedGen:C0268575,OMIM:243500,Orphanet:ORPHA33,SNOMED_CT:87827003;CLNDN=Isovaleryl-CoA_dehydrogenase_deficiency;CLNHGVS=NC_000015.9:g.40698020A>T;CLNREVSTAT=criteria_provided,_multiple_submitters,_no_conflicts;CLNSIG=Likely_pathogenic;CLNVC=single_nucleotide_variant;CLNVCSO=SO:0001483;GENEINFO=IVD:3712;MC=SO:0001619|non-coding_transcript_variant,SO:00016…	TRUE	TRUE	FALSE	TRUE	FALSE	FALSE	FALSE	FALSE
552811	15	40698020	A	T	3712	NM_001354597.3	0	0	4	uAUG_lost_DistanceFromCap=24;uAUG_lost_DistanceToCDS=436;uAUG_lost_DistanceToStop=333;uAUG_lost_Evidence=False;uAUG_lost_KozakContext=TGCATGG;uAUG_lost_KozakStrength=Moderate;uAUG_lost_type=uORF;	uAUG_lost	ALLELEID=547480;CLNDISDB=MONDO:MONDO:0009475,MedGen:C0268575,OMIM:243500,Orphanet:ORPHA33,SNOMED_CT:87827003;CLNDN=Isovaleryl-CoA_dehydrogenase_deficiency;CLNHGVS=NC_000015.9:g.40698020A>T;CLNREVSTAT=criteria_provided,_multiple_submitters,_no_conflicts;CLNSIG=Likely_pathogenic;CLNVC=single_nucleotide_variant;CLNVCSO=SO:0001483;GENEINFO=IVD:3712;MC=SO:0001619|non-coding_transcript_variant,SO:00016…	TRUE	TRUE	FALSE	TRUE	FALSE	FALSE	FALSE	FALSE
552811	15	40698020	A	T	3712	NM_001354598.3	1	0	0	uAUG_lost_DistanceFromCap=24;uAUG_lost_DistanceToCDS=9;uAUG_lost_DistanceToStop=1341;uAUG_lost_Evidence=False;uAUG_lost_KozakContext=TGCATGG;uAUG_lost_KozakStrength=Moderate;uAUG_lost_type=InFrame_oORF;	uAUG_lost	ALLELEID=547480;CLNDISDB=MONDO:MONDO:0009475,MedGen:C0268575,OMIM:243500,Orphanet:ORPHA33,SNOMED_CT:87827003;CLNDN=Isovaleryl-CoA_dehydrogenase_deficiency;CLNHGVS=NC_000015.9:g.40698020A>T;CLNREVSTAT=criteria_provided,_multiple_submitters,_no_conflicts;CLNSIG=Likely_pathogenic;CLNVC=single_nucleotide_variant;CLNVCSO=SO:0001483;GENEINFO=IVD:3712;MC=SO:0001619|non-coding_transcript_variant,SO:00016…	TRUE	TRUE	FALSE	TRUE	FALSE	FALSE	FALSE	FALSE
552811	15	40698020	A	T	3712	NM_001354599.3	1	0	0	uAUG_lost_DistanceFromCap=24;uAUG_lost_DistanceToCDS=9;uAUG_lost_DistanceToStop=1362;uAUG_lost_Evidence=False;uAUG_lost_KozakContext=TGCATGG;uAUG_lost_KozakStrength=Moderate;uAUG_lost_type=InFrame_oORF;	uAUG_lost	ALLELEID=547480;CLNDISDB=MONDO:MONDO:0009475,MedGen:C0268575,OMIM:243500,Orphanet:ORPHA33,SNOMED_CT:87827003;CLNDN=Isovaleryl-CoA_dehydrogenase_deficiency;CLNHGVS=NC_000015.9:g.40698020A>T;CLNREVSTAT=criteria_provided,_multiple_submitters,_no_conflicts;CLNSIG=Likely_pathogenic;CLNVC=single_nucleotide_variant;CLNVCSO=SO:0001483;GENEINFO=IVD:3712;MC=SO:0001619|non-coding_transcript_variant,SO:00016…	TRUE	TRUE	FALSE	TRUE	FALSE	FALSE	FALSE	FALSE
552811	15	40698020	A	T	3712	NM_001354600.3	1	0	0	uAUG_lost_DistanceFromCap=24;uAUG_lost_DistanceToCDS=9;uAUG_lost_DistanceToStop=1425;uAUG_lost_Evidence=False;uAUG_lost_KozakContext=TGCATGG;uAUG_lost_KozakStrength=Moderate;uAUG_lost_type=InFrame_oORF;	uAUG_lost	ALLELEID=547480;CLNDISDB=MONDO:MONDO:0009475,MedGen:C0268575,OMIM:243500,Orphanet:ORPHA33,SNOMED_CT:87827003;CLNDN=Isovaleryl-CoA_dehydrogenase_deficiency;CLNHGVS=NC_000015.9:g.40698020A>T;CLNREVSTAT=criteria_provided,_multiple_submitters,_no_conflicts;CLNSIG=Likely_pathogenic;CLNVC=single_nucleotide_variant;CLNVCSO=SO:0001483;GENEINFO=IVD:3712;MC=SO:0001619|non-coding_transcript_variant,SO:00016…	TRUE	TRUE	FALSE	TRUE	FALSE	FALSE	FALSE	FALSE
552811	15	40698020	A	T	3712	NM_001354601.3	1	0	0	uAUG_lost_DistanceFromCap=24;uAUG_lost_DistanceToCDS=9;uAUG_lost_DistanceToStop=1461;uAUG_lost_Evidence=False;uAUG_lost_KozakContext=TGCATGG;uAUG_lost_KozakStrength=Moderate;uAUG_lost_type=InFrame_oORF;	uAUG_lost	ALLELEID=547480;CLNDISDB=MONDO:MONDO:0009475,MedGen:C0268575,OMIM:243500,Orphanet:ORPHA33,SNOMED_CT:87827003;CLNDN=Isovaleryl-CoA_dehydrogenase_deficiency;CLNHGVS=NC_000015.9:g.40698020A>T;CLNREVSTAT=criteria_provided,_multiple_submitters,_no_conflicts;CLNSIG=Likely_pathogenic;CLNVC=single_nucleotide_variant;CLNVCSO=SO:0001483;GENEINFO=IVD:3712;MC=SO:0001619|non-coding_transcript_variant,SO:00016…	TRUE	TRUE	FALSE	TRUE	FALSE	FALSE	FALSE	FALSE
552811	15	40698020	A	T	3712	NM_002225.5	1	0	0	uAUG_lost_DistanceFromCap=24;uAUG_lost_DistanceToCDS=9;uAUG_lost_DistanceToStop=1278;uAUG_lost_Evidence=False;uAUG_lost_KozakContext=TGCATGG;uAUG_lost_KozakStrength=Moderate;uAUG_lost_type=InFrame_oORF;	uAUG_lost	ALLELEID=547480;CLNDISDB=MONDO:MONDO:0009475,MedGen:C0268575,OMIM:243500,Orphanet:ORPHA33,SNOMED_CT:87827003;CLNDN=Isovaleryl-CoA_dehydrogenase_deficiency;CLNHGVS=NC_000015.9:g.40698020A>T;CLNREVSTAT=criteria_provided,_multiple_submitters,_no_conflicts;CLNSIG=Likely_pathogenic;CLNVC=single_nucleotide_variant;CLNVCSO=SO:0001483;GENEINFO=IVD:3712;MC=SO:0001619|non-coding_transcript_variant,SO:00016…	TRUE	TRUE	FALSE	TRUE	FALSE	FALSE	FALSE	FALSE
559616	11	31828461	TAA	T	5080	NM_000280.4	0	1	5	uSTOP_lost_AltStop=False;uSTOP_lost_AltStopDistanceToCDS=-;uSTOP_lost_Evidence=False;uSTOP_lost_FrameWithCDS=outOfFrame;uSTOP_lost_KozakContext=AGGATGC;uSTOP_lost_KozakStrength=Moderate;	uSTOP_lost	ALLELEID=550341;CLNDISDB=MONDO:MONDO:0024507,MedGen:C0344542,OMIM:106210;CLNDN=Aniridia_1;CLNHGVS=NC_000011.9:g.31828463_31828464del;CLNREVSTAT=criteria_provided,_single_submitter;CLNSIG=Likely_pathogenic;CLNVC=Deletion;CLNVCSO=SO:0000159;GENEINFO=PAX6:5080;MC=SO:0001619|non-coding_transcript_variant,SO:0001623|5_prime_UTR_variant,SO:0001627|intron_variant;ORIGIN=4;RS=1554986858	FALSE	TRUE	FALSE	FALSE	TRUE	FALSE	FALSE	FALSE
559616	11	31828461	TAA	T	5080	NM_001127612.2	0	1	1	uSTOP_lost_AltStop=False;uSTOP_lost_AltStopDistanceToCDS=-;uSTOP_lost_Evidence=False;uSTOP_lost_FrameWithCDS=outOfFrame;uSTOP_lost_KozakContext=AGGATGC;uSTOP_lost_KozakStrength=Moderate;	uSTOP_lost	ALLELEID=550341;CLNDISDB=MONDO:MONDO:0024507,MedGen:C0344542,OMIM:106210;CLNDN=Aniridia_1;CLNHGVS=NC_000011.9:g.31828463_31828464del;CLNREVSTAT=criteria_provided,_single_submitter;CLNSIG=Likely_pathogenic;CLNVC=Deletion;CLNVCSO=SO:0000159;GENEINFO=PAX6:5080;MC=SO:0001619|non-coding_transcript_variant,SO:0001623|5_prime_UTR_variant,SO:0001627|intron_variant;ORIGIN=4;RS=1554986858	FALSE	TRUE	FALSE	FALSE	TRUE	FALSE	FALSE	FALSE
559616	11	31828461	TAA	T	5080	NM_001258462.2	0	1	1	uSTOP_lost_AltStop=False;uSTOP_lost_AltStopDistanceToCDS=-;uSTOP_lost_Evidence=False;uSTOP_lost_FrameWithCDS=outOfFrame;uSTOP_lost_KozakContext=AGGATGC;uSTOP_lost_KozakStrength=Moderate;	uSTOP_lost	ALLELEID=550341;CLNDISDB=MONDO:MONDO:0024507,MedGen:C0344542,OMIM:106210;CLNDN=Aniridia_1;CLNHGVS=NC_000011.9:g.31828463_31828464del;CLNREVSTAT=criteria_provided,_single_submitter;CLNSIG=Likely_pathogenic;CLNVC=Deletion;CLNVCSO=SO:0000159;GENEINFO=PAX6:5080;MC=SO:0001619|non-coding_transcript_variant,SO:0001623|5_prime_UTR_variant,SO:0001627|intron_variant;ORIGIN=4;RS=1554986858	FALSE	TRUE	FALSE	FALSE	TRUE	FALSE	FALSE	FALSE
559616	11	31828461	TAA	T	5080	NM_001258463.1	0	1	2	uSTOP_lost_AltStop=False;uSTOP_lost_AltStopDistanceToCDS=-;uSTOP_lost_Evidence=False;uSTOP_lost_FrameWithCDS=outOfFrame;uSTOP_lost_KozakContext=AGGATGC;uSTOP_lost_KozakStrength=Moderate;	uSTOP_lost	ALLELEID=550341;CLNDISDB=MONDO:MONDO:0024507,MedGen:C0344542,OMIM:106210;CLNDN=Aniridia_1;CLNHGVS=NC_000011.9:g.31828463_31828464del;CLNREVSTAT=criteria_provided,_single_submitter;CLNSIG=Likely_pathogenic;CLNVC=Deletion;CLNVCSO=SO:0000159;GENEINFO=PAX6:5080;MC=SO:0001619|non-coding_transcript_variant,SO:0001623|5_prime_UTR_variant,SO:0001627|intron_variant;ORIGIN=4;RS=1554986858	FALSE	TRUE	FALSE	FALSE	TRUE	FALSE	FALSE	FALSE
559616	11	31828461	TAA	T	5080	NM_001258464.1	0	1	4	uSTOP_lost_AltStop=False;uSTOP_lost_AltStopDistanceToCDS=-;uSTOP_lost_Evidence=False;uSTOP_lost_FrameWithCDS=outOfFrame;uSTOP_lost_KozakContext=AGGATGC;uSTOP_lost_KozakStrength=Moderate;	uSTOP_lost	ALLELEID=550341;CLNDISDB=MONDO:MONDO:0024507,MedGen:C0344542,OMIM:106210;CLNDN=Aniridia_1;CLNHGVS=NC_000011.9:g.31828463_31828464del;CLNREVSTAT=criteria_provided,_single_submitter;CLNSIG=Likely_pathogenic;CLNVC=Deletion;CLNVCSO=SO:0000159;GENEINFO=PAX6:5080;MC=SO:0001619|non-coding_transcript_variant,SO:0001623|5_prime_UTR_variant,SO:0001627|intron_variant;ORIGIN=4;RS=1554986858	FALSE	TRUE	FALSE	FALSE	TRUE	FALSE	FALSE	FALSE
559616	11	31828461	TAA	T	5080	NM_001258465.2	0	1	1	uSTOP_lost_AltStop=False;uSTOP_lost_AltStopDistanceToCDS=-;uSTOP_lost_Evidence=False;uSTOP_lost_FrameWithCDS=outOfFrame;uSTOP_lost_KozakContext=AGGATGC;uSTOP_lost_KozakStrength=Moderate;	uSTOP_lost	ALLELEID=550341;CLNDISDB=MONDO:MONDO:0024507,MedGen:C0344542,OMIM:106210;CLNDN=Aniridia_1;CLNHGVS=NC_000011.9:g.31828463_31828464del;CLNREVSTAT=criteria_provided,_single_submitter;CLNSIG=Likely_pathogenic;CLNVC=Deletion;CLNVCSO=SO:0000159;GENEINFO=PAX6:5080;MC=SO:0001619|non-coding_transcript_variant,SO:0001623|5_prime_UTR_variant,SO:0001627|intron_variant;ORIGIN=4;RS=1554986858	FALSE	TRUE	FALSE	FALSE	TRUE	FALSE	FALSE	FALSE
559616	11	31828461	TAA	T	5080	NM_001310158.1	0	1	2	uSTOP_lost_AltStop=False;uSTOP_lost_AltStopDistanceToCDS=-;uSTOP_lost_Evidence=False;uSTOP_lost_FrameWithCDS=outOfFrame;uSTOP_lost_KozakContext=AGGATGC;uSTOP_lost_KozakStrength=Moderate;	uSTOP_lost	ALLELEID=550341;CLNDISDB=MONDO:MONDO:0024507,MedGen:C0344542,OMIM:106210;CLNDN=Aniridia_1;CLNHGVS=NC_000011.9:g.31828463_31828464del;CLNREVSTAT=criteria_provided,_single_submitter;CLNSIG=Likely_pathogenic;CLNVC=Deletion;CLNVCSO=SO:0000159;GENEINFO=PAX6:5080;MC=SO:0001619|non-coding_transcript_variant,SO:0001623|5_prime_UTR_variant,SO:0001627|intron_variant;ORIGIN=4;RS=1554986858	FALSE	TRUE	FALSE	FALSE	TRUE	FALSE	FALSE	FALSE
559616	11	31828461	TAA	T	5080	NM_001368887.1	0	1	2	uSTOP_lost_AltStop=False;uSTOP_lost_AltStopDistanceToCDS=-;uSTOP_lost_Evidence=False;uSTOP_lost_FrameWithCDS=outOfFrame;uSTOP_lost_KozakContext=AGGATGC;uSTOP_lost_KozakStrength=Moderate;	uSTOP_lost	ALLELEID=550341;CLNDISDB=MONDO:MONDO:0024507,MedGen:C0344542,OMIM:106210;CLNDN=Aniridia_1;CLNHGVS=NC_000011.9:g.31828463_31828464del;CLNREVSTAT=criteria_provided,_single_submitter;CLNSIG=Likely_pathogenic;CLNVC=Deletion;CLNVCSO=SO:0000159;GENEINFO=PAX6:5080;MC=SO:0001619|non-coding_transcript_variant,SO:0001623|5_prime_UTR_variant,SO:0001627|intron_variant;ORIGIN=4;RS=1554986858	FALSE	TRUE	FALSE	FALSE	TRUE	FALSE	FALSE	FALSE
559616	11	31828461	TAA	T	5080	NM_001368888.1	0	1	2	uSTOP_lost_AltStop=False;uSTOP_lost_AltStopDistanceToCDS=-;uSTOP_lost_Evidence=False;uSTOP_lost_FrameWithCDS=outOfFrame;uSTOP_lost_KozakContext=AGGATGC;uSTOP_lost_KozakStrength=Moderate;	uSTOP_lost	ALLELEID=550341;CLNDISDB=MONDO:MONDO:0024507,MedGen:C0344542,OMIM:106210;CLNDN=Aniridia_1;CLNHGVS=NC_000011.9:g.31828463_31828464del;CLNREVSTAT=criteria_provided,_single_submitter;CLNSIG=Likely_pathogenic;CLNVC=Deletion;CLNVCSO=SO:0000159;GENEINFO=PAX6:5080;MC=SO:0001619|non-coding_transcript_variant,SO:0001623|5_prime_UTR_variant,SO:0001627|intron_variant;ORIGIN=4;RS=1554986858	FALSE	TRUE	FALSE	FALSE	TRUE	FALSE	FALSE	FALSE
559616	11	31828461	TAA	T	5080	NM_001368890.1	0	1	1	uSTOP_lost_AltStop=False;uSTOP_lost_AltStopDistanceToCDS=-;uSTOP_lost_Evidence=False;uSTOP_lost_FrameWithCDS=outOfFrame;uSTOP_lost_KozakContext=AGGATGC;uSTOP_lost_KozakStrength=Moderate;	uSTOP_lost	ALLELEID=550341;CLNDISDB=MONDO:MONDO:0024507,MedGen:C0344542,OMIM:106210;CLNDN=Aniridia_1;CLNHGVS=NC_000011.9:g.31828463_31828464del;CLNREVSTAT=criteria_provided,_single_submitter;CLNSIG=Likely_pathogenic;CLNVC=Deletion;CLNVCSO=SO:0000159;GENEINFO=PAX6:5080;MC=SO:0001619|non-coding_transcript_variant,SO:0001623|5_prime_UTR_variant,SO:0001627|intron_variant;ORIGIN=4;RS=1554986858	FALSE	TRUE	FALSE	FALSE	TRUE	FALSE	FALSE	FALSE
559616	11	31828461	TAA	T	5080	NM_001368891.1	0	1	2	uFrameShift_Evidence=False;uFrameShift_KozakContext=CCTATGC;uFrameShift_KozakStrength=Weak;uFrameShift_alt_type=uORF;uFrameShift_alt_type_length=69;uFrameShift_ref_StartDistanceToCDS=185;uFrameShift_ref_type=uORF;uFrameShift_ref_type_length=75;	uFrameShift	ALLELEID=550341;CLNDISDB=MONDO:MONDO:0024507,MedGen:C0344542,OMIM:106210;CLNDN=Aniridia_1;CLNHGVS=NC_000011.9:g.31828463_31828464del;CLNREVSTAT=criteria_provided,_single_submitter;CLNSIG=Likely_pathogenic;CLNVC=Deletion;CLNVCSO=SO:0000159;GENEINFO=PAX6:5080;MC=SO:0001619|non-coding_transcript_variant,SO:0001623|5_prime_UTR_variant,SO:0001627|intron_variant;ORIGIN=4;RS=1554986858	FALSE	TRUE	FALSE	FALSE	FALSE	FALSE	TRUE	FALSE
559616	11	31828461	TAA	T	5080	NM_001368892.1	0	1	1	uSTOP_lost_AltStop=False;uSTOP_lost_AltStopDistanceToCDS=-;uSTOP_lost_Evidence=False;uSTOP_lost_FrameWithCDS=outOfFrame;uSTOP_lost_KozakContext=AGGATGC;uSTOP_lost_KozakStrength=Moderate;	uSTOP_lost	ALLELEID=550341;CLNDISDB=MONDO:MONDO:0024507,MedGen:C0344542,OMIM:106210;CLNDN=Aniridia_1;CLNHGVS=NC_000011.9:g.31828463_31828464del;CLNREVSTAT=criteria_provided,_single_submitter;CLNSIG=Likely_pathogenic;CLNVC=Deletion;CLNVCSO=SO:0000159;GENEINFO=PAX6:5080;MC=SO:0001619|non-coding_transcript_variant,SO:0001623|5_prime_UTR_variant,SO:0001627|intron_variant;ORIGIN=4;RS=1554986858	FALSE	TRUE	FALSE	FALSE	TRUE	FALSE	FALSE	FALSE
559616	11	31828461	TAA	T	5080	NM_001368893.1	0	1	5	uSTOP_lost_AltStop=False;uSTOP_lost_AltStopDistanceToCDS=-;uSTOP_lost_Evidence=False;uSTOP_lost_FrameWithCDS=outOfFrame;uSTOP_lost_KozakContext=AGGATGC;uSTOP_lost_KozakStrength=Moderate;	uSTOP_lost	ALLELEID=550341;CLNDISDB=MONDO:MONDO:0024507,MedGen:C0344542,OMIM:106210;CLNDN=Aniridia_1;CLNHGVS=NC_000011.9:g.31828463_31828464del;CLNREVSTAT=criteria_provided,_single_submitter;CLNSIG=Likely_pathogenic;CLNVC=Deletion;CLNVCSO=SO:0000159;GENEINFO=PAX6:5080;MC=SO:0001619|non-coding_transcript_variant,SO:0001623|5_prime_UTR_variant,SO:0001627|intron_variant;ORIGIN=4;RS=1554986858	FALSE	TRUE	FALSE	FALSE	TRUE	FALSE	FALSE	FALSE
559616	11	31828461	TAA	T	5080	NM_001368894.1	0	1	5	uSTOP_lost_AltStop=False;uSTOP_lost_AltStopDistanceToCDS=-;uSTOP_lost_Evidence=False;uSTOP_lost_FrameWithCDS=outOfFrame;uSTOP_lost_KozakContext=AGGATGC;uSTOP_lost_KozakStrength=Moderate;	uSTOP_lost	ALLELEID=550341;CLNDISDB=MONDO:MONDO:0024507,MedGen:C0344542,OMIM:106210;CLNDN=Aniridia_1;CLNHGVS=NC_000011.9:g.31828463_31828464del;CLNREVSTAT=criteria_provided,_single_submitter;CLNSIG=Likely_pathogenic;CLNVC=Deletion;CLNVCSO=SO:0000159;GENEINFO=PAX6:5080;MC=SO:0001619|non-coding_transcript_variant,SO:0001623|5_prime_UTR_variant,SO:0001627|intron_variant;ORIGIN=4;RS=1554986858	FALSE	TRUE	FALSE	FALSE	TRUE	FALSE	FALSE	FALSE
559616	11	31828461	TAA	T	5080	NM_001368904.1	0	0	4	uSTOP_lost_AltStop=True;uSTOP_lost_AltStopDistanceToCDS=251;uSTOP_lost_Evidence=False;uSTOP_lost_FrameWithCDS=outOfFrame;uSTOP_lost_KozakContext=AGGATGC;uSTOP_lost_KozakStrength=Moderate;	uSTOP_lost	ALLELEID=550341;CLNDISDB=MONDO:MONDO:0024507,MedGen:C0344542,OMIM:106210;CLNDN=Aniridia_1;CLNHGVS=NC_000011.9:g.31828463_31828464del;CLNREVSTAT=criteria_provided,_single_submitter;CLNSIG=Likely_pathogenic;CLNVC=Deletion;CLNVCSO=SO:0000159;GENEINFO=PAX6:5080;MC=SO:0001619|non-coding_transcript_variant,SO:0001623|5_prime_UTR_variant,SO:0001627|intron_variant;ORIGIN=4;RS=1554986858	FALSE	TRUE	FALSE	FALSE	TRUE	FALSE	FALSE	FALSE
559616	11	31828461	TAA	T	5080	NM_001368905.1	0	0	12	uSTOP_lost_AltStop=True;uSTOP_lost_AltStopDistanceToCDS=578;uSTOP_lost_Evidence=False;uSTOP_lost_FrameWithCDS=outOfFrame;uSTOP_lost_KozakContext=AGGATGC;uSTOP_lost_KozakStrength=Moderate;	uSTOP_lost	ALLELEID=550341;CLNDISDB=MONDO:MONDO:0024507,MedGen:C0344542,OMIM:106210;CLNDN=Aniridia_1;CLNHGVS=NC_000011.9:g.31828463_31828464del;CLNREVSTAT=criteria_provided,_single_submitter;CLNSIG=Likely_pathogenic;CLNVC=Deletion;CLNVCSO=SO:0000159;GENEINFO=PAX6:5080;MC=SO:0001619|non-coding_transcript_variant,SO:0001623|5_prime_UTR_variant,SO:0001627|intron_variant;ORIGIN=4;RS=1554986858	FALSE	TRUE	FALSE	FALSE	TRUE	FALSE	FALSE	FALSE
559616	11	31828461	TAA	T	5080	NM_001368910.1	0	0	5	uSTOP_lost_AltStop=False;uSTOP_lost_AltStopDistanceToCDS=-;uSTOP_lost_Evidence=False;uSTOP_lost_FrameWithCDS=inFrame;uSTOP_lost_KozakContext=AGGATGC;uSTOP_lost_KozakStrength=Moderate;	uSTOP_lost	ALLELEID=550341;CLNDISDB=MONDO:MONDO:0024507,MedGen:C0344542,OMIM:106210;CLNDN=Aniridia_1;CLNHGVS=NC_000011.9:g.31828463_31828464del;CLNREVSTAT=criteria_provided,_single_submitter;CLNSIG=Likely_pathogenic;CLNVC=Deletion;CLNVCSO=SO:0000159;GENEINFO=PAX6:5080;MC=SO:0001619|non-coding_transcript_variant,SO:0001623|5_prime_UTR_variant,SO:0001627|intron_variant;ORIGIN=4;RS=1554986858	FALSE	TRUE	FALSE	FALSE	TRUE	FALSE	FALSE	FALSE
559616	11	31828461	TAA	T	5080	NM_001368912.1	0	1	5	uSTOP_lost_AltStop=False;uSTOP_lost_AltStopDistanceToCDS=-;uSTOP_lost_Evidence=False;uSTOP_lost_FrameWithCDS=outOfFrame;uSTOP_lost_KozakContext=AGGATGC;uSTOP_lost_KozakStrength=Moderate;	uSTOP_lost	ALLELEID=550341;CLNDISDB=MONDO:MONDO:0024507,MedGen:C0344542,OMIM:106210;CLNDN=Aniridia_1;CLNHGVS=NC_000011.9:g.31828463_31828464del;CLNREVSTAT=criteria_provided,_single_submitter;CLNSIG=Likely_pathogenic;CLNVC=Deletion;CLNVCSO=SO:0000159;GENEINFO=PAX6:5080;MC=SO:0001619|non-coding_transcript_variant,SO:0001623|5_prime_UTR_variant,SO:0001627|intron_variant;ORIGIN=4;RS=1554986858	FALSE	TRUE	FALSE	FALSE	TRUE	FALSE	FALSE	FALSE
559616	11	31828461	TAA	T	5080	NM_001368913.1	0	1	1	uSTOP_lost_AltStop=False;uSTOP_lost_AltStopDistanceToCDS=-;uSTOP_lost_Evidence=False;uSTOP_lost_FrameWithCDS=outOfFrame;uSTOP_lost_KozakContext=AGGATGC;uSTOP_lost_KozakStrength=Moderate;	uSTOP_lost	ALLELEID=550341;CLNDISDB=MONDO:MONDO:0024507,MedGen:C0344542,OMIM:106210;CLNDN=Aniridia_1;CLNHGVS=NC_000011.9:g.31828463_31828464del;CLNREVSTAT=criteria_provided,_single_submitter;CLNSIG=Likely_pathogenic;CLNVC=Deletion;CLNVCSO=SO:0000159;GENEINFO=PAX6:5080;MC=SO:0001619|non-coding_transcript_variant,SO:0001623|5_prime_UTR_variant,SO:0001627|intron_variant;ORIGIN=4;RS=1554986858	FALSE	TRUE	FALSE	FALSE	TRUE	FALSE	FALSE	FALSE
559616	11	31828461	TAA	T	5080	NM_001368914.1	0	1	4	uSTOP_lost_AltStop=False;uSTOP_lost_AltStopDistanceToCDS=-;uSTOP_lost_Evidence=False;uSTOP_lost_FrameWithCDS=outOfFrame;uSTOP_lost_KozakContext=AGGATGC;uSTOP_lost_KozakStrength=Moderate;	uSTOP_lost	ALLELEID=550341;CLNDISDB=MONDO:MONDO:0024507,MedGen:C0344542,OMIM:106210;CLNDN=Aniridia_1;CLNHGVS=NC_000011.9:g.31828463_31828464del;CLNREVSTAT=criteria_provided,_single_submitter;CLNSIG=Likely_pathogenic;CLNVC=Deletion;CLNVCSO=SO:0000159;GENEINFO=PAX6:5080;MC=SO:0001619|non-coding_transcript_variant,SO:0001623|5_prime_UTR_variant,SO:0001627|intron_variant;ORIGIN=4;RS=1554986858	FALSE	TRUE	FALSE	FALSE	TRUE	FALSE	FALSE	FALSE
559616	11	31828461	TAA	T	5080	NM_001368915.1	0	1	2	uSTOP_lost_AltStop=False;uSTOP_lost_AltStopDistanceToCDS=-;uSTOP_lost_Evidence=False;uSTOP_lost_FrameWithCDS=outOfFrame;uSTOP_lost_KozakContext=AGGATGC;uSTOP_lost_KozakStrength=Moderate;	uSTOP_lost	ALLELEID=550341;CLNDISDB=MONDO:MONDO:0024507,MedGen:C0344542,OMIM:106210;CLNDN=Aniridia_1;CLNHGVS=NC_000011.9:g.31828463_31828464del;CLNREVSTAT=criteria_provided,_single_submitter;CLNSIG=Likely_pathogenic;CLNVC=Deletion;CLNVCSO=SO:0000159;GENEINFO=PAX6:5080;MC=SO:0001619|non-coding_transcript_variant,SO:0001623|5_prime_UTR_variant,SO:0001627|intron_variant;ORIGIN=4;RS=1554986858	FALSE	TRUE	FALSE	FALSE	TRUE	FALSE	FALSE	FALSE
559616	11	31828461	TAA	T	5080	NM_001368916.1	0	1	1	uSTOP_lost_AltStop=False;uSTOP_lost_AltStopDistanceToCDS=-;uSTOP_lost_Evidence=False;uSTOP_lost_FrameWithCDS=outOfFrame;uSTOP_lost_KozakContext=AGGATGC;uSTOP_lost_KozakStrength=Moderate;	uSTOP_lost	ALLELEID=550341;CLNDISDB=MONDO:MONDO:0024507,MedGen:C0344542,OMIM:106210;CLNDN=Aniridia_1;CLNHGVS=NC_000011.9:g.31828463_31828464del;CLNREVSTAT=criteria_provided,_single_submitter;CLNSIG=Likely_pathogenic;CLNVC=Deletion;CLNVCSO=SO:0000159;GENEINFO=PAX6:5080;MC=SO:0001619|non-coding_transcript_variant,SO:0001623|5_prime_UTR_variant,SO:0001627|intron_variant;ORIGIN=4;RS=1554986858	FALSE	TRUE	FALSE	FALSE	TRUE	FALSE	FALSE	FALSE
559616	11	31828461	TAA	T	5080	NM_001368917.1	0	1	5	uSTOP_lost_AltStop=False;uSTOP_lost_AltStopDistanceToCDS=-;uSTOP_lost_Evidence=False;uSTOP_lost_FrameWithCDS=outOfFrame;uSTOP_lost_KozakContext=AGGATGC;uSTOP_lost_KozakStrength=Moderate;	uSTOP_lost	ALLELEID=550341;CLNDISDB=MONDO:MONDO:0024507,MedGen:C0344542,OMIM:106210;CLNDN=Aniridia_1;CLNHGVS=NC_000011.9:g.31828463_31828464del;CLNREVSTAT=criteria_provided,_single_submitter;CLNSIG=Likely_pathogenic;CLNVC=Deletion;CLNVCSO=SO:0000159;GENEINFO=PAX6:5080;MC=SO:0001619|non-coding_transcript_variant,SO:0001623|5_prime_UTR_variant,SO:0001627|intron_variant;ORIGIN=4;RS=1554986858	FALSE	TRUE	FALSE	FALSE	TRUE	FALSE	FALSE	FALSE
559616	11	31828461	TAA	T	5080	NM_001368918.1	0	1	1	uSTOP_lost_AltStop=False;uSTOP_lost_AltStopDistanceToCDS=-;uSTOP_lost_Evidence=False;uSTOP_lost_FrameWithCDS=outOfFrame;uSTOP_lost_KozakContext=AGGATGC;uSTOP_lost_KozakStrength=Moderate;	uSTOP_lost	ALLELEID=550341;CLNDISDB=MONDO:MONDO:0024507,MedGen:C0344542,OMIM:106210;CLNDN=Aniridia_1;CLNHGVS=NC_000011.9:g.31828463_31828464del;CLNREVSTAT=criteria_provided,_single_submitter;CLNSIG=Likely_pathogenic;CLNVC=Deletion;CLNVCSO=SO:0000159;GENEINFO=PAX6:5080;MC=SO:0001619|non-coding_transcript_variant,SO:0001623|5_prime_UTR_variant,SO:0001627|intron_variant;ORIGIN=4;RS=1554986858	FALSE	TRUE	FALSE	FALSE	TRUE	FALSE	FALSE	FALSE
559616	11	31828461	TAA	T	5080	NM_001368919.1	0	1	1	uSTOP_lost_AltStop=False;uSTOP_lost_AltStopDistanceToCDS=-;uSTOP_lost_Evidence=False;uSTOP_lost_FrameWithCDS=outOfFrame;uSTOP_lost_KozakContext=AGGATGC;uSTOP_lost_KozakStrength=Moderate;	uSTOP_lost	ALLELEID=550341;CLNDISDB=MONDO:MONDO:0024507,MedGen:C0344542,OMIM:106210;CLNDN=Aniridia_1;CLNHGVS=NC_000011.9:g.31828463_31828464del;CLNREVSTAT=criteria_provided,_single_submitter;CLNSIG=Likely_pathogenic;CLNVC=Deletion;CLNVCSO=SO:0000159;GENEINFO=PAX6:5080;MC=SO:0001619|non-coding_transcript_variant,SO:0001623|5_prime_UTR_variant,SO:0001627|intron_variant;ORIGIN=4;RS=1554986858	FALSE	TRUE	FALSE	FALSE	TRUE	FALSE	FALSE	FALSE
559616	11	31828461	TAA	T	5080	NM_001368920.1	0	1	1	uSTOP_lost_AltStop=False;uSTOP_lost_AltStopDistanceToCDS=-;uSTOP_lost_Evidence=False;uSTOP_lost_FrameWithCDS=outOfFrame;uSTOP_lost_KozakContext=AGGATGC;uSTOP_lost_KozakStrength=Moderate;	uSTOP_lost	ALLELEID=550341;CLNDISDB=MONDO:MONDO:0024507,MedGen:C0344542,OMIM:106210;CLNDN=Aniridia_1;CLNHGVS=NC_000011.9:g.31828463_31828464del;CLNREVSTAT=criteria_provided,_single_submitter;CLNSIG=Likely_pathogenic;CLNVC=Deletion;CLNVCSO=SO:0000159;GENEINFO=PAX6:5080;MC=SO:0001619|non-coding_transcript_variant,SO:0001623|5_prime_UTR_variant,SO:0001627|intron_variant;ORIGIN=4;RS=1554986858	FALSE	TRUE	FALSE	FALSE	TRUE	FALSE	FALSE	FALSE
559616	11	31828461	TAA	T	5080	NM_001368921.1	0	1	1	uSTOP_lost_AltStop=False;uSTOP_lost_AltStopDistanceToCDS=-;uSTOP_lost_Evidence=False;uSTOP_lost_FrameWithCDS=outOfFrame;uSTOP_lost_KozakContext=AGGATGC;uSTOP_lost_KozakStrength=Moderate;	uSTOP_lost	ALLELEID=550341;CLNDISDB=MONDO:MONDO:0024507,MedGen:C0344542,OMIM:106210;CLNDN=Aniridia_1;CLNHGVS=NC_000011.9:g.31828463_31828464del;CLNREVSTAT=criteria_provided,_single_submitter;CLNSIG=Likely_pathogenic;CLNVC=Deletion;CLNVCSO=SO:0000159;GENEINFO=PAX6:5080;MC=SO:0001619|non-coding_transcript_variant,SO:0001623|5_prime_UTR_variant,SO:0001627|intron_variant;ORIGIN=4;RS=1554986858	FALSE	TRUE	FALSE	FALSE	TRUE	FALSE	FALSE	FALSE
559616	11	31828461	TAA	T	5080	NM_001368922.1	0	1	5	uSTOP_lost_AltStop=False;uSTOP_lost_AltStopDistanceToCDS=-;uSTOP_lost_Evidence=False;uSTOP_lost_FrameWithCDS=outOfFrame;uSTOP_lost_KozakContext=AGGATGC;uSTOP_lost_KozakStrength=Moderate;	uSTOP_lost	ALLELEID=550341;CLNDISDB=MONDO:MONDO:0024507,MedGen:C0344542,OMIM:106210;CLNDN=Aniridia_1;CLNHGVS=NC_000011.9:g.31828463_31828464del;CLNREVSTAT=criteria_provided,_single_submitter;CLNSIG=Likely_pathogenic;CLNVC=Deletion;CLNVCSO=SO:0000159;GENEINFO=PAX6:5080;MC=SO:0001619|non-coding_transcript_variant,SO:0001623|5_prime_UTR_variant,SO:0001627|intron_variant;ORIGIN=4;RS=1554986858	FALSE	TRUE	FALSE	FALSE	TRUE	FALSE	FALSE	FALSE
559616	11	31828461	TAA	T	5080	NM_001368923.1	0	1	1	uSTOP_lost_AltStop=False;uSTOP_lost_AltStopDistanceToCDS=-;uSTOP_lost_Evidence=False;uSTOP_lost_FrameWithCDS=outOfFrame;uSTOP_lost_KozakContext=AGGATGC;uSTOP_lost_KozakStrength=Moderate;	uSTOP_lost	ALLELEID=550341;CLNDISDB=MONDO:MONDO:0024507,MedGen:C0344542,OMIM:106210;CLNDN=Aniridia_1;CLNHGVS=NC_000011.9:g.31828463_31828464del;CLNREVSTAT=criteria_provided,_single_submitter;CLNSIG=Likely_pathogenic;CLNVC=Deletion;CLNVCSO=SO:0000159;GENEINFO=PAX6:5080;MC=SO:0001619|non-coding_transcript_variant,SO:0001623|5_prime_UTR_variant,SO:0001627|intron_variant;ORIGIN=4;RS=1554986858	FALSE	TRUE	FALSE	FALSE	TRUE	FALSE	FALSE	FALSE
559616	11	31828461	TAA	T	5080	NM_001368924.1	0	1	2	uFrameShift_Evidence=False;uFrameShift_KozakContext=CCTATGC;uFrameShift_KozakStrength=Weak;uFrameShift_alt_type=uORF;uFrameShift_alt_type_length=69;uFrameShift_ref_StartDistanceToCDS=185;uFrameShift_ref_type=uORF;uFrameShift_ref_type_length=75;	uFrameShift	ALLELEID=550341;CLNDISDB=MONDO:MONDO:0024507,MedGen:C0344542,OMIM:106210;CLNDN=Aniridia_1;CLNHGVS=NC_000011.9:g.31828463_31828464del;CLNREVSTAT=criteria_provided,_single_submitter;CLNSIG=Likely_pathogenic;CLNVC=Deletion;CLNVCSO=SO:0000159;GENEINFO=PAX6:5080;MC=SO:0001619|non-coding_transcript_variant,SO:0001623|5_prime_UTR_variant,SO:0001627|intron_variant;ORIGIN=4;RS=1554986858	FALSE	TRUE	FALSE	FALSE	FALSE	FALSE	TRUE	FALSE
559616	11	31828461	TAA	T	5080	NM_001368925.1	0	1	1	uSTOP_lost_AltStop=False;uSTOP_lost_AltStopDistanceToCDS=-;uSTOP_lost_Evidence=False;uSTOP_lost_FrameWithCDS=outOfFrame;uSTOP_lost_KozakContext=AGGATGC;uSTOP_lost_KozakStrength=Moderate;	uSTOP_lost	ALLELEID=550341;CLNDISDB=MONDO:MONDO:0024507,MedGen:C0344542,OMIM:106210;CLNDN=Aniridia_1;CLNHGVS=NC_000011.9:g.31828463_31828464del;CLNREVSTAT=criteria_provided,_single_submitter;CLNSIG=Likely_pathogenic;CLNVC=Deletion;CLNVCSO=SO:0000159;GENEINFO=PAX6:5080;MC=SO:0001619|non-coding_transcript_variant,SO:0001623|5_prime_UTR_variant,SO:0001627|intron_variant;ORIGIN=4;RS=1554986858	FALSE	TRUE	FALSE	FALSE	TRUE	FALSE	FALSE	FALSE
559616	11	31828461	TAA	T	5080	NM_001368926.1	0	1	4	uSTOP_lost_AltStop=False;uSTOP_lost_AltStopDistanceToCDS=-;uSTOP_lost_Evidence=False;uSTOP_lost_FrameWithCDS=outOfFrame;uSTOP_lost_KozakContext=AGGATGC;uSTOP_lost_KozakStrength=Moderate;	uSTOP_lost	ALLELEID=550341;CLNDISDB=MONDO:MONDO:0024507,MedGen:C0344542,OMIM:106210;CLNDN=Aniridia_1;CLNHGVS=NC_000011.9:g.31828463_31828464del;CLNREVSTAT=criteria_provided,_single_submitter;CLNSIG=Likely_pathogenic;CLNVC=Deletion;CLNVCSO=SO:0000159;GENEINFO=PAX6:5080;MC=SO:0001619|non-coding_transcript_variant,SO:0001623|5_prime_UTR_variant,SO:0001627|intron_variant;ORIGIN=4;RS=1554986858	FALSE	TRUE	FALSE	FALSE	TRUE	FALSE	FALSE	FALSE
559616	11	31828461	TAA	T	5080	NM_001368927.1	0	1	5	uSTOP_lost_AltStop=False;uSTOP_lost_AltStopDistanceToCDS=-;uSTOP_lost_Evidence=False;uSTOP_lost_FrameWithCDS=outOfFrame;uSTOP_lost_KozakContext=AGGATGC;uSTOP_lost_KozakStrength=Moderate;	uSTOP_lost	ALLELEID=550341;CLNDISDB=MONDO:MONDO:0024507,MedGen:C0344542,OMIM:106210;CLNDN=Aniridia_1;CLNHGVS=NC_000011.9:g.31828463_31828464del;CLNREVSTAT=criteria_provided,_single_submitter;CLNSIG=Likely_pathogenic;CLNVC=Deletion;CLNVCSO=SO:0000159;GENEINFO=PAX6:5080;MC=SO:0001619|non-coding_transcript_variant,SO:0001623|5_prime_UTR_variant,SO:0001627|intron_variant;ORIGIN=4;RS=1554986858	FALSE	TRUE	FALSE	FALSE	TRUE	FALSE	FALSE	FALSE
559616	11	31828461	TAA	T	5080	NM_001368928.1	0	1	1	uSTOP_lost_AltStop=False;uSTOP_lost_AltStopDistanceToCDS=-;uSTOP_lost_Evidence=False;uSTOP_lost_FrameWithCDS=outOfFrame;uSTOP_lost_KozakContext=AGGATGC;uSTOP_lost_KozakStrength=Moderate;	uSTOP_lost	ALLELEID=550341;CLNDISDB=MONDO:MONDO:0024507,MedGen:C0344542,OMIM:106210;CLNDN=Aniridia_1;CLNHGVS=NC_000011.9:g.31828463_31828464del;CLNREVSTAT=criteria_provided,_single_submitter;CLNSIG=Likely_pathogenic;CLNVC=Deletion;CLNVCSO=SO:0000159;GENEINFO=PAX6:5080;MC=SO:0001619|non-coding_transcript_variant,SO:0001623|5_prime_UTR_variant,SO:0001627|intron_variant;ORIGIN=4;RS=1554986858	FALSE	TRUE	FALSE	FALSE	TRUE	FALSE	FALSE	FALSE
559616	11	31828461	TAA	T	5080	NM_001604.5	0	1	4	uSTOP_lost_AltStop=False;uSTOP_lost_AltStopDistanceToCDS=-;uSTOP_lost_Evidence=False;uSTOP_lost_FrameWithCDS=outOfFrame;uSTOP_lost_KozakContext=AGGATGC;uSTOP_lost_KozakStrength=Moderate;	uSTOP_lost	ALLELEID=550341;CLNDISDB=MONDO:MONDO:0024507,MedGen:C0344542,OMIM:106210;CLNDN=Aniridia_1;CLNHGVS=NC_000011.9:g.31828463_31828464del;CLNREVSTAT=criteria_provided,_single_submitter;CLNSIG=Likely_pathogenic;CLNVC=Deletion;CLNVCSO=SO:0000159;GENEINFO=PAX6:5080;MC=SO:0001619|non-coding_transcript_variant,SO:0001623|5_prime_UTR_variant,SO:0001627|intron_variant;ORIGIN=4;RS=1554986858	FALSE	TRUE	FALSE	FALSE	TRUE	FALSE	FALSE	FALSE
809695	4	154125682	G	GATGC	23321	NM_001351057.2	0	0	11	uAUG_gained_DistanceFromCap=88;uAUG_gained_DistanceToCDS=561;uAUG_gained_DistanceToStop=81;uAUG_gained_KozakContext=TCGATGC;uAUG_gained_KozakStrength=Weak;uAUG_gained_type=uORF;|uFrameShift_Evidence=False;uFrameShift_KozakContext=TTGATGA;uFrameShift_KozakStrength=Weak;uFrameShift_alt_type=uORF;uFrameShift_alt_type_length=228;uFrameShift_ref_StartDistanceToCDS=636;uFrameShift_ref_type=uORF;uFrameS…	uAUG_gained|uFrameShift|uFrameShift	ALLELEID=795544;CLNDISDB=MedGen:CN517202;CLNDN=not_provided;CLNHGVS=NC_000004.11:g.154125684_154125687dup;CLNREVSTAT=criteria_provided,_single_submitter;CLNSIG=Likely_pathogenic;CLNVC=Duplication;CLNVCSO=SO:1000035;GENEINFO=TRIM2:23321;MC=SO:0001582|initiatior_codon_variant,SO:0001589|frameshift_variant,SO:0001623|5_prime_UTR_variant,SO:0001627|intron_variant;ORIGIN=1	FALSE	TRUE	TRUE	FALSE	FALSE	FALSE	TRUE	FALSE
830233	8	21988219	C	T	55806	NM_005144.4	0	1	3	uAUG_lost_DistanceFromCap=344;uAUG_lost_DistanceToCDS=321;uAUG_lost_DistanceToStop=102;uAUG_lost_Evidence=True;uAUG_lost_KozakContext=CCCATGG;uAUG_lost_KozakStrength=Moderate;uAUG_lost_type=uORF;	uAUG_lost	ALLELEID=818633;CLNDISDB=MedGen:C2750815,OMIM:146550;CLNDN=Hypotrichosis_4;CLNHGVS=NC_000008.10:g.21988219C>T;CLNREVSTAT=no_assertion_criteria_provided;CLNSIG=Pathogenic;CLNVC=single_nucleotide_variant;CLNVCSO=SO:0001483;CLNVI=OMIM_Allelic_Variant:602302.0017;GENEINFO=HR:55806;MC=SO:0001623|5_prime_UTR_variant;ORIGIN=1	TRUE	TRUE	FALSE	TRUE	FALSE	FALSE	FALSE	TRUE
830233	8	21988219	C	T	55806	NM_018411.4	0	1	3	uAUG_lost_DistanceFromCap=344;uAUG_lost_DistanceToCDS=321;uAUG_lost_DistanceToStop=102;uAUG_lost_Evidence=True;uAUG_lost_KozakContext=CCCATGG;uAUG_lost_KozakStrength=Moderate;uAUG_lost_type=uORF;	uAUG_lost	ALLELEID=818633;CLNDISDB=MedGen:C2750815,OMIM:146550;CLNDN=Hypotrichosis_4;CLNHGVS=NC_000008.10:g.21988219C>T;CLNREVSTAT=no_assertion_criteria_provided;CLNSIG=Pathogenic;CLNVC=single_nucleotide_variant;CLNVCSO=SO:0001483;CLNVI=OMIM_Allelic_Variant:602302.0017;GENEINFO=HR:55806;MC=SO:0001623|5_prime_UTR_variant;ORIGIN=1	TRUE	TRUE	FALSE	TRUE	FALSE	FALSE	FALSE	TRUE

## Sheet: SupplemetaryTable2
Suppmentary Table 2. Annotated ClinVar VUS 5' UTR variants.
ClinVar_ID	CHR	POS	REF	ALT	RefSeq_GeneID	RefSeq_TranscriptID	Number of existing InFrame oORF	Number of existing OutOfFrame oORF	Number of existing uORF	five_prime_UTR_variant_annotation	five_prime_UTR_variant_consequence	ClinVar_info	SNV	Small Variants(1-5bp)	uAUG_gained	uAUG_lost	uSTOP_lost	uSTOP_gained	uFrameshift	evidence
42494	21	35821934	CT	C	3753	NM_000219.6	1	0	7	uFrameShift_Evidence=False;uFrameShift_KozakContext=TTAATGC;uFrameShift_KozakStrength=Weak;uFrameShift_alt_type=OutOfFrame_oORF;uFrameShift_alt_type_length=12;uFrameShift_ref_StartDistanceToCDS=9;uFrameShift_ref_type=InFrame_oORF;uFrameShift_ref_type_length=399;	uFrameShift	AF_EXAC=0.00004;ALLELEID=51664;CLNDISDB=MedGen:CN169374;CLNDN=not_specified;CLNHGVS=NC_000021.8:g.35821935del;CLNREVSTAT=criteria_provided,_single_submitter;CLNSIG=Uncertain_significance;CLNVC=Deletion;CLNVCSO=SO:0000159;GENEINFO=KCNE1:3753;MC=SO:0001623|5_prime_UTR_variant;ORIGIN=1;RS=397515878	FALSE	TRUE	FALSE	FALSE	FALSE	FALSE	TRUE	FALSE
42494	21	35821934	CT	C	3753	NM_001127668.3	1	0	0	uFrameShift_Evidence=False;uFrameShift_KozakContext=TTAATGC;uFrameShift_KozakStrength=Weak;uFrameShift_alt_type=OutOfFrame_oORF;uFrameShift_alt_type_length=12;uFrameShift_ref_StartDistanceToCDS=9;uFrameShift_ref_type=InFrame_oORF;uFrameShift_ref_type_length=399;	uFrameShift	AF_EXAC=0.00004;ALLELEID=51664;CLNDISDB=MedGen:CN169374;CLNDN=not_specified;CLNHGVS=NC_000021.8:g.35821935del;CLNREVSTAT=criteria_provided,_single_submitter;CLNSIG=Uncertain_significance;CLNVC=Deletion;CLNVCSO=SO:0000159;GENEINFO=KCNE1:3753;MC=SO:0001623|5_prime_UTR_variant;ORIGIN=1;RS=397515878	FALSE	TRUE	FALSE	FALSE	FALSE	FALSE	TRUE	FALSE
42494	21	35821934	CT	C	3753	NM_001127669.4	1	0	0	uFrameShift_Evidence=False;uFrameShift_KozakContext=TTAATGC;uFrameShift_KozakStrength=Weak;uFrameShift_alt_type=OutOfFrame_oORF;uFrameShift_alt_type_length=12;uFrameShift_ref_StartDistanceToCDS=9;uFrameShift_ref_type=InFrame_oORF;uFrameShift_ref_type_length=399;	uFrameShift	AF_EXAC=0.00004;ALLELEID=51664;CLNDISDB=MedGen:CN169374;CLNDN=not_specified;CLNHGVS=NC_000021.8:g.35821935del;CLNREVSTAT=criteria_provided,_single_submitter;CLNSIG=Uncertain_significance;CLNVC=Deletion;CLNVCSO=SO:0000159;GENEINFO=KCNE1:3753;MC=SO:0001623|5_prime_UTR_variant;ORIGIN=1;RS=397515878	FALSE	TRUE	FALSE	FALSE	FALSE	FALSE	TRUE	FALSE
42494	21	35821934	CT	C	3753	NM_001127670.3	2	1	1	uFrameShift_Evidence=False;uFrameShift_KozakContext=AGGATGA;uFrameShift_KozakStrength=Moderate;uFrameShift_alt_type=InFrame_oORF;uFrameShift_alt_type_length=462;uFrameShift_ref_StartDistanceToCDS=73;uFrameShift_ref_type=OutOfFrame_oORF;uFrameShift_ref_type_length=87;|uFrameShift_Evidence=False;uFrameShift_KozakContext=CTGATGG;uFrameShift_KozakStrength=Moderate;uFrameShift_alt_type=OutOfFrame_oORF…	uFrameShift|uFrameShift|uFrameShift	AF_EXAC=0.00004;ALLELEID=51664;CLNDISDB=MedGen:CN169374;CLNDN=not_specified;CLNHGVS=NC_000021.8:g.35821935del;CLNREVSTAT=criteria_provided,_single_submitter;CLNSIG=Uncertain_significance;CLNVC=Deletion;CLNVCSO=SO:0000159;GENEINFO=KCNE1:3753;MC=SO:0001623|5_prime_UTR_variant;ORIGIN=1;RS=397515878	FALSE	TRUE	FALSE	FALSE	FALSE	FALSE	TRUE	FALSE
42494	21	35821934	CT	C	3753	NM_001270402.2	1	0	3	uFrameShift_Evidence=False;uFrameShift_KozakContext=TTAATGC;uFrameShift_KozakStrength=Weak;uFrameShift_alt_type=OutOfFrame_oORF;uFrameShift_alt_type_length=12;uFrameShift_ref_StartDistanceToCDS=9;uFrameShift_ref_type=InFrame_oORF;uFrameShift_ref_type_length=399;	uFrameShift	AF_EXAC=0.00004;ALLELEID=51664;CLNDISDB=MedGen:CN169374;CLNDN=not_specified;CLNHGVS=NC_000021.8:g.35821935del;CLNREVSTAT=criteria_provided,_single_submitter;CLNSIG=Uncertain_significance;CLNVC=Deletion;CLNVCSO=SO:0000159;GENEINFO=KCNE1:3753;MC=SO:0001623|5_prime_UTR_variant;ORIGIN=1;RS=397515878	FALSE	TRUE	FALSE	FALSE	FALSE	FALSE	TRUE	FALSE
42494	21	35821934	CT	C	3753	NM_001270403.2	1	0	3	uFrameShift_Evidence=False;uFrameShift_KozakContext=TTAATGC;uFrameShift_KozakStrength=Weak;uFrameShift_alt_type=OutOfFrame_oORF;uFrameShift_alt_type_length=12;uFrameShift_ref_StartDistanceToCDS=9;uFrameShift_ref_type=InFrame_oORF;uFrameShift_ref_type_length=399;	uFrameShift	AF_EXAC=0.00004;ALLELEID=51664;CLNDISDB=MedGen:CN169374;CLNDN=not_specified;CLNHGVS=NC_000021.8:g.35821935del;CLNREVSTAT=criteria_provided,_single_submitter;CLNSIG=Uncertain_significance;CLNVC=Deletion;CLNVCSO=SO:0000159;GENEINFO=KCNE1:3753;MC=SO:0001623|5_prime_UTR_variant;ORIGIN=1;RS=397515878	FALSE	TRUE	FALSE	FALSE	FALSE	FALSE	TRUE	FALSE
42494	21	35821934	CT	C	3753	NM_001270404.2	1	0	3	uFrameShift_Evidence=False;uFrameShift_KozakContext=TTAATGC;uFrameShift_KozakStrength=Weak;uFrameShift_alt_type=OutOfFrame_oORF;uFrameShift_alt_type_length=12;uFrameShift_ref_StartDistanceToCDS=9;uFrameShift_ref_type=InFrame_oORF;uFrameShift_ref_type_length=399;	uFrameShift	AF_EXAC=0.00004;ALLELEID=51664;CLNDISDB=MedGen:CN169374;CLNDN=not_specified;CLNHGVS=NC_000021.8:g.35821935del;CLNREVSTAT=criteria_provided,_single_submitter;CLNSIG=Uncertain_significance;CLNVC=Deletion;CLNVCSO=SO:0000159;GENEINFO=KCNE1:3753;MC=SO:0001623|5_prime_UTR_variant;ORIGIN=1;RS=397515878	FALSE	TRUE	FALSE	FALSE	FALSE	FALSE	TRUE	FALSE
42494	21	35821934	CT	C	3753	NM_001270405.2	1	0	0	uFrameShift_Evidence=False;uFrameShift_KozakContext=TTAATGC;uFrameShift_KozakStrength=Weak;uFrameShift_alt_type=OutOfFrame_oORF;uFrameShift_alt_type_length=12;uFrameShift_ref_StartDistanceToCDS=9;uFrameShift_ref_type=InFrame_oORF;uFrameShift_ref_type_length=399;	uFrameShift	AF_EXAC=0.00004;ALLELEID=51664;CLNDISDB=MedGen:CN169374;CLNDN=not_specified;CLNHGVS=NC_000021.8:g.35821935del;CLNREVSTAT=criteria_provided,_single_submitter;CLNSIG=Uncertain_significance;CLNVC=Deletion;CLNVCSO=SO:0000159;GENEINFO=KCNE1:3753;MC=SO:0001623|5_prime_UTR_variant;ORIGIN=1;RS=397515878	FALSE	TRUE	FALSE	FALSE	FALSE	FALSE	TRUE	FALSE
141604	10	89623146	C	T	100144748	NM_001126049.1	0	0	8	uAUG_gained_DistanceFromCap=48;uAUG_gained_DistanceToCDS=902;uAUG_gained_DistanceToStop=138;uAUG_gained_KozakContext=TGGATGC;uAUG_gained_KozakStrength=Weak;uAUG_gained_type=uORF;	uAUG_gained	ALLELEID=151318;CLNDISDB=MONDO:MONDO:0015356,MedGen:C0027672,Orphanet:ORPHA140162,SNOMED_CT:699346009|MedGen:CN517202;CLNDN=Hereditary_cancer-predisposing_syndrome|not_provided;CLNHGVS=NC_000010.10:g.89623146C>T;CLNREVSTAT=criteria_provided,_multiple_submitters,_no_conflicts;CLNSIG=Uncertain_significance;CLNVC=single_nucleotide_variant;CLNVCSO=SO:0001483;CLNVI=Quest_Diagnostics_Nichols_Institute_…	TRUE	TRUE	TRUE	FALSE	FALSE	FALSE	FALSE	FALSE
167450	17	33905066	C	T	5193	NM_000286.3	0	1	1	uAUG_gained_DistanceFromCap=524;uAUG_gained_DistanceToCDS=26;uAUG_gained_DistanceToStop=96;uAUG_gained_KozakContext=AAAATGA;uAUG_gained_KozakStrength=Moderate;uAUG_gained_type=OutOfFrame_oORF;	uAUG_gained	ALLELEID=177933;CLNDISDB=MONDO:MONDO:0009959,MedGen:C3550693,OMIM:266510,SNOMED_CT:238062008|MONDO:MONDO:0013927,MedGen:C3553929,OMIM:614859|MedGen:CN517202;CLNDN=Infantile_Refsum's_disease|Peroxisome_biogenesis_disorder_3A|not_provided;CLNHGVS=NC_000017.10:g.33905066C>T;CLNREVSTAT=criteria_provided,_multiple_submitters,_no_conflicts;CLNSIG=Uncertain_significance;CLNVC=single_nucleotide_variant;C…	TRUE	TRUE	TRUE	FALSE	FALSE	FALSE	FALSE	FALSE
179916	1	78381782	T	C	91624	NM_001172309.1	0	0	2	uSTOP_lost_AltStop=False;uSTOP_lost_AltStopDistanceToCDS=-;uSTOP_lost_Evidence=False;uSTOP_lost_FrameWithCDS=outOfFrame;uSTOP_lost_KozakContext=GGAATGC;uSTOP_lost_KozakStrength=Moderate;	uSTOP_lost	ALLELEID=172456;CLNDISDB=MedGen:CN169374;CLNDN=not_specified;CLNHGVS=NC_000001.10:g.78381782T>C;CLNREVSTAT=criteria_provided,_single_submitter;CLNSIG=Uncertain_significance;CLNVC=single_nucleotide_variant;CLNVCSO=SO:0001483;GENEINFO=NEXN:91624;MC=SO:0001623|5_prime_UTR_variant;ORIGIN=1;RS=727505219	TRUE	TRUE	FALSE	FALSE	TRUE	FALSE	FALSE	FALSE
179916	1	78381782	T	C	91624	NM_144573.3	0	0	2	uSTOP_lost_AltStop=False;uSTOP_lost_AltStopDistanceToCDS=-;uSTOP_lost_Evidence=False;uSTOP_lost_FrameWithCDS=outOfFrame;uSTOP_lost_KozakContext=GGAATGC;uSTOP_lost_KozakStrength=Moderate;	uSTOP_lost	ALLELEID=172456;CLNDISDB=MedGen:CN169374;CLNDN=not_specified;CLNHGVS=NC_000001.10:g.78381782T>C;CLNREVSTAT=criteria_provided,_single_submitter;CLNSIG=Uncertain_significance;CLNVC=single_nucleotide_variant;CLNVCSO=SO:0001483;GENEINFO=NEXN:91624;MC=SO:0001623|5_prime_UTR_variant;ORIGIN=1;RS=727505219	TRUE	TRUE	FALSE	FALSE	TRUE	FALSE	FALSE	FALSE
182443	22	29137760	G	A	11200	NM_001005735.2	0	0	0	uAUG_gained_DistanceFromCap=47;uAUG_gained_DistanceToCDS=11;uAUG_gained_DistanceToStop=9;uAUG_gained_KozakContext=CTCATGC;uAUG_gained_KozakStrength=Weak;uAUG_gained_type=OutOfFrame_oORF;	uAUG_gained	ALLELEID=181124;CLNDISDB=MedGen:CN517202;CLNDN=not_provided;CLNHGVS=NC_000022.10:g.29137760G>A;CLNREVSTAT=criteria_provided,_single_submitter;CLNSIG=Uncertain_significance;CLNVC=single_nucleotide_variant;CLNVCSO=SO:0001483;GENEINFO=CHEK2:11200;MC=SO:0001623|5_prime_UTR_variant;ORIGIN=1;RS=730881693	TRUE	TRUE	TRUE	FALSE	FALSE	FALSE	FALSE	FALSE
182443	22	29137760	G	A	11200	NM_001257387.2	0	1	12	uAUG_gained_DistanceFromCap=47;uAUG_gained_DistanceToCDS=788;uAUG_gained_DistanceToStop=9;uAUG_gained_KozakContext=CTCATGC;uAUG_gained_KozakStrength=Weak;uAUG_gained_type=uORF;	uAUG_gained	ALLELEID=181124;CLNDISDB=MedGen:CN517202;CLNDN=not_provided;CLNHGVS=NC_000022.10:g.29137760G>A;CLNREVSTAT=criteria_provided,_single_submitter;CLNSIG=Uncertain_significance;CLNVC=single_nucleotide_variant;CLNVCSO=SO:0001483;GENEINFO=CHEK2:11200;MC=SO:0001623|5_prime_UTR_variant;ORIGIN=1;RS=730881693	TRUE	TRUE	TRUE	FALSE	FALSE	FALSE	FALSE	FALSE
182443	22	29137760	G	A	11200	NM_001349956.2	0	0	0	uAUG_gained_DistanceFromCap=47;uAUG_gained_DistanceToCDS=11;uAUG_gained_DistanceToStop=9;uAUG_gained_KozakContext=CTCATGC;uAUG_gained_KozakStrength=Weak;uAUG_gained_type=OutOfFrame_oORF;	uAUG_gained	ALLELEID=181124;CLNDISDB=MedGen:CN517202;CLNDN=not_provided;CLNHGVS=NC_000022.10:g.29137760G>A;CLNREVSTAT=criteria_provided,_single_submitter;CLNSIG=Uncertain_significance;CLNVC=single_nucleotide_variant;CLNVCSO=SO:0001483;GENEINFO=CHEK2:11200;MC=SO:0001623|5_prime_UTR_variant;ORIGIN=1;RS=730881693	TRUE	TRUE	TRUE	FALSE	FALSE	FALSE	FALSE	FALSE
182443	22	29137760	G	A	11200	NM_007194.4	0	0	0	uAUG_gained_DistanceFromCap=47;uAUG_gained_DistanceToCDS=11;uAUG_gained_DistanceToStop=9;uAUG_gained_KozakContext=CTCATGC;uAUG_gained_KozakStrength=Weak;uAUG_gained_type=OutOfFrame_oORF;	uAUG_gained	ALLELEID=181124;CLNDISDB=MedGen:CN517202;CLNDN=not_provided;CLNHGVS=NC_000022.10:g.29137760G>A;CLNREVSTAT=criteria_provided,_single_submitter;CLNSIG=Uncertain_significance;CLNVC=single_nucleotide_variant;CLNVCSO=SO:0001483;GENEINFO=CHEK2:11200;MC=SO:0001623|5_prime_UTR_variant;ORIGIN=1;RS=730881693	TRUE	TRUE	TRUE	FALSE	FALSE	FALSE	FALSE	FALSE
182443	22	29137760	G	A	11200	NM_145862.2	0	0	0	uAUG_gained_DistanceFromCap=61;uAUG_gained_DistanceToCDS=11;uAUG_gained_DistanceToStop=9;uAUG_gained_KozakContext=CTCATGC;uAUG_gained_KozakStrength=Weak;uAUG_gained_type=OutOfFrame_oORF;	uAUG_gained	ALLELEID=181124;CLNDISDB=MedGen:CN517202;CLNDN=not_provided;CLNHGVS=NC_000022.10:g.29137760G>A;CLNREVSTAT=criteria_provided,_single_submitter;CLNSIG=Uncertain_significance;CLNVC=single_nucleotide_variant;CLNVCSO=SO:0001483;GENEINFO=CHEK2:11200;MC=SO:0001623|5_prime_UTR_variant;ORIGIN=1;RS=730881693	TRUE	TRUE	TRUE	FALSE	FALSE	FALSE	FALSE	FALSE
186295	2	47630237	C	T	4436	NM_001258281.1	0	0	0	uAUG_gained_DistanceFromCap=30;uAUG_gained_DistanceToCDS=109;uAUG_gained_DistanceToStop=150;uAUG_gained_KozakContext=CGGATGC;uAUG_gained_KozakStrength=Weak;uAUG_gained_type=OutOfFrame_oORF;	uAUG_gained	ALLELEID=181883;CLNDISDB=MONDO:MONDO:0015356,MedGen:C0027672,Orphanet:ORPHA140162,SNOMED_CT:699346009;CLNDN=Hereditary_cancer-predisposing_syndrome;CLNHGVS=NC_000002.11:g.47630237C>T;CLNREVSTAT=criteria_provided,_single_submitter;CLNSIG=Uncertain_significance;CLNVC=single_nucleotide_variant;CLNVCSO=SO:0001483;GENEINFO=MSH2:4436;MC=SO:0001623|5_prime_UTR_variant;ORIGIN=1;RS=786202841	TRUE	TRUE	TRUE	FALSE	FALSE	FALSE	FALSE	FALSE
186689	2	47630217	G	A	4436	NM_001258281.1	0	0	0	uAUG_gained_DistanceFromCap=11;uAUG_gained_DistanceToCDS=128;uAUG_gained_DistanceToStop=60;uAUG_gained_KozakContext=TGGATGT;uAUG_gained_KozakStrength=Weak;uAUG_gained_type=uORF;	uAUG_gained	ALLELEID=181879;CLNDISDB=MONDO:MONDO:0015356,MedGen:C0027672,Orphanet:ORPHA140162,SNOMED_CT:699346009;CLNDN=Hereditary_cancer-predisposing_syndrome;CLNHGVS=NC_000002.11:g.47630217G>A;CLNREVSTAT=criteria_provided,_single_submitter;CLNSIG=Uncertain_significance;CLNVC=single_nucleotide_variant;CLNVCSO=SO:0001483;GENEINFO=MSH2:4436;MC=SO:0001623|5_prime_UTR_variant;ORIGIN=1;RS=786203146	TRUE	TRUE	TRUE	FALSE	FALSE	FALSE	FALSE	FALSE
189434	10	89623091	C	CT	100144748	NM_001126049.1	0	0	8	uFrameShift_Evidence=False;uFrameShift_KozakContext=AGCATGC;uFrameShift_KozakStrength=Moderate;uFrameShift_alt_type=uORF;uFrameShift_alt_type_length=102;uFrameShift_ref_StartDistanceToCDS=862;uFrameShift_ref_type=uORF;uFrameShift_ref_type_length=150;	uFrameShift	ALLELEID=187282;CLNDISDB=MONDO:MONDO:0015356,MedGen:C0027672,Orphanet:ORPHA140162,SNOMED_CT:699346009;CLNDN=Hereditary_cancer-predisposing_syndrome;CLNHGVS=NC_000010.10:g.89623091_89623092insT;CLNREVSTAT=criteria_provided,_single_submitter;CLNSIG=Uncertain_significance;CLNVC=Insertion;CLNVCSO=SO:0000667;GENEINFO=PTEN:5728|KLLN:100144748;MC=SO:0001623|5_prime_UTR_variant;ORIGIN=1;RS=786204886	FALSE	TRUE	FALSE	FALSE	FALSE	FALSE	TRUE	FALSE
189439	10	89623491	C	CG	5728	NM_000314.8	0	0	3	uFrameShift_Evidence=True;uFrameShift_KozakContext=GAGATGA;uFrameShift_KozakStrength=Moderate;uFrameShift_alt_type=InFrame_oORF;uFrameShift_alt_type_length=1974;uFrameShift_ref_StartDistanceToCDS=761;uFrameShift_ref_type=uORF;uFrameShift_ref_type_length=138;	uFrameShift	ALLELEID=187307;CLNDISDB=MONDO:MONDO:0015356,MedGen:C0027672,Orphanet:ORPHA140162,SNOMED_CT:699346009;CLNDN=Hereditary_cancer-predisposing_syndrome;CLNHGVS=NC_000010.10:g.89623493dup;CLNREVSTAT=criteria_provided,_single_submitter;CLNSIG=Uncertain_significance;CLNVC=Duplication;CLNVCSO=SO:1000035;GENEINFO=PTEN:5728;MC=SO:0001623|5_prime_UTR_variant;ORIGIN=1;RS=786204891	FALSE	TRUE	FALSE	FALSE	FALSE	FALSE	TRUE	TRUE
189439	10	89623491	C	CG	5728	NM_001304717.5	0	0	3	uFrameShift_Evidence=True;uFrameShift_KozakContext=GAGATGA;uFrameShift_KozakStrength=Moderate;uFrameShift_alt_type=OutOfFrame_oORF;uFrameShift_alt_type_length=426;uFrameShift_ref_StartDistanceToCDS=241;uFrameShift_ref_type=uORF;uFrameShift_ref_type_length=138;	uFrameShift	ALLELEID=187307;CLNDISDB=MONDO:MONDO:0015356,MedGen:C0027672,Orphanet:ORPHA140162,SNOMED_CT:699346009;CLNDN=Hereditary_cancer-predisposing_syndrome;CLNHGVS=NC_000010.10:g.89623493dup;CLNREVSTAT=criteria_provided,_single_submitter;CLNSIG=Uncertain_significance;CLNVC=Duplication;CLNVCSO=SO:1000035;GENEINFO=PTEN:5728;MC=SO:0001623|5_prime_UTR_variant;ORIGIN=1;RS=786204891	FALSE	TRUE	FALSE	FALSE	FALSE	FALSE	TRUE	TRUE
189439	10	89623491	C	CG	5728	NM_001304718.2	0	0	21	uFrameShift_Evidence=True;uFrameShift_KozakContext=GAGATGA;uFrameShift_KozakStrength=Moderate;uFrameShift_alt_type=uORF;uFrameShift_alt_type_length=1290;uFrameShift_ref_StartDistanceToCDS=1466;uFrameShift_ref_type=uORF;uFrameShift_ref_type_length=138;	uFrameShift	ALLELEID=187307;CLNDISDB=MONDO:MONDO:0015356,MedGen:C0027672,Orphanet:ORPHA140162,SNOMED_CT:699346009;CLNDN=Hereditary_cancer-predisposing_syndrome;CLNHGVS=NC_000010.10:g.89623493dup;CLNREVSTAT=criteria_provided,_single_submitter;CLNSIG=Uncertain_significance;CLNVC=Duplication;CLNVCSO=SO:1000035;GENEINFO=PTEN:5728;MC=SO:0001623|5_prime_UTR_variant;ORIGIN=1;RS=786204891	FALSE	TRUE	FALSE	FALSE	FALSE	FALSE	TRUE	TRUE
189445	10	89622976	G	GT	100144748	NM_001126049.1	0	0	8	uFrameShift_Evidence=False;uFrameShift_KozakContext=AGCATGC;uFrameShift_KozakStrength=Moderate;uFrameShift_alt_type=uORF;uFrameShift_alt_type_length=180;uFrameShift_ref_StartDistanceToCDS=862;uFrameShift_ref_type=uORF;uFrameShift_ref_type_length=150;	uFrameShift	ALLELEID=187277;CLNDISDB=MONDO:MONDO:0015356,MedGen:C0027672,Orphanet:ORPHA140162,SNOMED_CT:699346009|MedGen:CN169374;CLNDN=Hereditary_cancer-predisposing_syndrome|not_specified;CLNHGVS=NC_000010.10:g.89622979dup;CLNREVSTAT=criteria_provided,_multiple_submitters,_no_conflicts;CLNSIG=Uncertain_significance;CLNVC=Duplication;CLNVCSO=SO:1000035;GENEINFO=PTEN:5728|KLLN:100144748;MC=SO:0001623|5_prime…	FALSE	TRUE	FALSE	FALSE	FALSE	FALSE	TRUE	FALSE
205704	12	14019152	G	A	2904	NM_000834.4	0	1	5	uAUG_gained_DistanceFromCap=436;uAUG_gained_DistanceToCDS=11;uAUG_gained_DistanceToStop=6;uAUG_gained_KozakContext=TCGATGA;uAUG_gained_KozakStrength=Weak;uAUG_gained_type=uORF;|uSTOP_gained_Evidence=False;uSTOP_gained_KozakContext=AACATGC;uSTOP_gained_KozakStrength=Moderate;uSTOP_gained_newSTOPDistanceToCDS=10;uSTOP_gained_ref_StartDistanceToCDS=70;uSTOP_gained_ref_type=OutOfFrame_oORF;	uAUG_gained|uSTOP_gained	ALLELEID=202682;CLNDISDB=MedGen:CN517202;CLNDN=not_provided;CLNHGVS=NC_000012.11:g.14019152G>A;CLNREVSTAT=criteria_provided,_single_submitter;CLNSIG=Uncertain_significance;CLNVC=single_nucleotide_variant;CLNVCSO=SO:0001483;GENEINFO=GRIN2B:2904;MC=SO:0001623|5_prime_UTR_variant;ORIGIN=1;RS=200539507	TRUE	TRUE	TRUE	FALSE	FALSE	TRUE	FALSE	FALSE
206168	4	128886309	G	A	256471	NM_001363520.2	0	0	0	uAUG_gained_DistanceFromCap=18;uAUG_gained_DistanceToCDS=22;uAUG_gained_DistanceToStop=45;uAUG_gained_KozakContext=AAGATGC;uAUG_gained_KozakStrength=Moderate;uAUG_gained_type=OutOfFrame_oORF;	uAUG_gained	AF_EXAC=0.00003;ALLELEID=201762;CLNDISDB=MedGen:CN517202;CLNDN=not_provided;CLNHGVS=NC_000004.11:g.128886309G>A;CLNREVSTAT=criteria_provided,_single_submitter;CLNSIG=Uncertain_significance;CLNVC=single_nucleotide_variant;CLNVCSO=SO:0001483;GENEINFO=MFSD8:256471;MC=SO:0001623|5_prime_UTR_variant;ORIGIN=1;RS=200352565	TRUE	TRUE	TRUE	FALSE	FALSE	FALSE	FALSE	FALSE
206168	4	128886309	G	A	256471	NM_001363521.2	0	0	0	uAUG_gained_DistanceFromCap=18;uAUG_gained_DistanceToCDS=22;uAUG_gained_DistanceToStop=45;uAUG_gained_KozakContext=AAGATGC;uAUG_gained_KozakStrength=Moderate;uAUG_gained_type=OutOfFrame_oORF;	uAUG_gained	AF_EXAC=0.00003;ALLELEID=201762;CLNDISDB=MedGen:CN517202;CLNDN=not_provided;CLNHGVS=NC_000004.11:g.128886309G>A;CLNREVSTAT=criteria_provided,_single_submitter;CLNSIG=Uncertain_significance;CLNVC=single_nucleotide_variant;CLNVCSO=SO:0001483;GENEINFO=MFSD8:256471;MC=SO:0001623|5_prime_UTR_variant;ORIGIN=1;RS=200352565	TRUE	TRUE	TRUE	FALSE	FALSE	FALSE	FALSE	FALSE
206168	4	128886309	G	A	256471	NM_001371591.1	0	0	0	uAUG_gained_DistanceFromCap=18;uAUG_gained_DistanceToCDS=22;uAUG_gained_DistanceToStop=45;uAUG_gained_KozakContext=AAGATGC;uAUG_gained_KozakStrength=Moderate;uAUG_gained_type=OutOfFrame_oORF;	uAUG_gained	AF_EXAC=0.00003;ALLELEID=201762;CLNDISDB=MedGen:CN517202;CLNDN=not_provided;CLNHGVS=NC_000004.11:g.128886309G>A;CLNREVSTAT=criteria_provided,_single_submitter;CLNSIG=Uncertain_significance;CLNVC=single_nucleotide_variant;CLNVCSO=SO:0001483;GENEINFO=MFSD8:256471;MC=SO:0001623|5_prime_UTR_variant;ORIGIN=1;RS=200352565	TRUE	TRUE	TRUE	FALSE	FALSE	FALSE	FALSE	FALSE
206168	4	128886309	G	A	256471	NM_001371592.1	0	0	0	uAUG_gained_DistanceFromCap=18;uAUG_gained_DistanceToCDS=22;uAUG_gained_DistanceToStop=45;uAUG_gained_KozakContext=AAGATGC;uAUG_gained_KozakStrength=Moderate;uAUG_gained_type=OutOfFrame_oORF;	uAUG_gained	AF_EXAC=0.00003;ALLELEID=201762;CLNDISDB=MedGen:CN517202;CLNDN=not_provided;CLNHGVS=NC_000004.11:g.128886309G>A;CLNREVSTAT=criteria_provided,_single_submitter;CLNSIG=Uncertain_significance;CLNVC=single_nucleotide_variant;CLNVCSO=SO:0001483;GENEINFO=MFSD8:256471;MC=SO:0001623|5_prime_UTR_variant;ORIGIN=1;RS=200352565	TRUE	TRUE	TRUE	FALSE	FALSE	FALSE	FALSE	FALSE
206168	4	128886309	G	A	256471	NM_001371593.1	0	0	0	uAUG_gained_DistanceFromCap=18;uAUG_gained_DistanceToCDS=22;uAUG_gained_DistanceToStop=45;uAUG_gained_KozakContext=AAGATGC;uAUG_gained_KozakStrength=Moderate;uAUG_gained_type=OutOfFrame_oORF;	uAUG_gained	AF_EXAC=0.00003;ALLELEID=201762;CLNDISDB=MedGen:CN517202;CLNDN=not_provided;CLNHGVS=NC_000004.11:g.128886309G>A;CLNREVSTAT=criteria_provided,_single_submitter;CLNSIG=Uncertain_significance;CLNVC=single_nucleotide_variant;CLNVCSO=SO:0001483;GENEINFO=MFSD8:256471;MC=SO:0001623|5_prime_UTR_variant;ORIGIN=1;RS=200352565	TRUE	TRUE	TRUE	FALSE	FALSE	FALSE	FALSE	FALSE
206168	4	128886309	G	A	256471	NM_001371594.1	0	0	0	uAUG_gained_DistanceFromCap=18;uAUG_gained_DistanceToCDS=22;uAUG_gained_DistanceToStop=45;uAUG_gained_KozakContext=AAGATGC;uAUG_gained_KozakStrength=Moderate;uAUG_gained_type=OutOfFrame_oORF;	uAUG_gained	AF_EXAC=0.00003;ALLELEID=201762;CLNDISDB=MedGen:CN517202;CLNDN=not_provided;CLNHGVS=NC_000004.11:g.128886309G>A;CLNREVSTAT=criteria_provided,_single_submitter;CLNSIG=Uncertain_significance;CLNVC=single_nucleotide_variant;CLNVCSO=SO:0001483;GENEINFO=MFSD8:256471;MC=SO:0001623|5_prime_UTR_variant;ORIGIN=1;RS=200352565	TRUE	TRUE	TRUE	FALSE	FALSE	FALSE	FALSE	FALSE
206168	4	128886309	G	A	256471	NM_001371595.1	0	0	3	uAUG_gained_DistanceFromCap=18;uAUG_gained_DistanceToCDS=155;uAUG_gained_DistanceToStop=45;uAUG_gained_KozakContext=AAGATGC;uAUG_gained_KozakStrength=Moderate;uAUG_gained_type=uORF;	uAUG_gained	AF_EXAC=0.00003;ALLELEID=201762;CLNDISDB=MedGen:CN517202;CLNDN=not_provided;CLNHGVS=NC_000004.11:g.128886309G>A;CLNREVSTAT=criteria_provided,_single_submitter;CLNSIG=Uncertain_significance;CLNVC=single_nucleotide_variant;CLNVCSO=SO:0001483;GENEINFO=MFSD8:256471;MC=SO:0001623|5_prime_UTR_variant;ORIGIN=1;RS=200352565	TRUE	TRUE	TRUE	FALSE	FALSE	FALSE	FALSE	FALSE
206168	4	128886309	G	A	256471	NM_001371596.1	0	0	0	uAUG_gained_DistanceFromCap=18;uAUG_gained_DistanceToCDS=22;uAUG_gained_DistanceToStop=45;uAUG_gained_KozakContext=AAGATGC;uAUG_gained_KozakStrength=Moderate;uAUG_gained_type=OutOfFrame_oORF;	uAUG_gained	AF_EXAC=0.00003;ALLELEID=201762;CLNDISDB=MedGen:CN517202;CLNDN=not_provided;CLNHGVS=NC_000004.11:g.128886309G>A;CLNREVSTAT=criteria_provided,_single_submitter;CLNSIG=Uncertain_significance;CLNVC=single_nucleotide_variant;CLNVCSO=SO:0001483;GENEINFO=MFSD8:256471;MC=SO:0001623|5_prime_UTR_variant;ORIGIN=1;RS=200352565	TRUE	TRUE	TRUE	FALSE	FALSE	FALSE	FALSE	FALSE
206168	4	128886309	G	A	256471	NM_152778.3	0	0	1	uAUG_gained_DistanceFromCap=120;uAUG_gained_DistanceToCDS=22;uAUG_gained_DistanceToStop=45;uAUG_gained_KozakContext=AAGATGC;uAUG_gained_KozakStrength=Moderate;uAUG_gained_type=OutOfFrame_oORF;	uAUG_gained	AF_EXAC=0.00003;ALLELEID=201762;CLNDISDB=MedGen:CN517202;CLNDN=not_provided;CLNHGVS=NC_000004.11:g.128886309G>A;CLNREVSTAT=criteria_provided,_single_submitter;CLNSIG=Uncertain_significance;CLNVC=single_nucleotide_variant;CLNVCSO=SO:0001483;GENEINFO=MFSD8:256471;MC=SO:0001623|5_prime_UTR_variant;ORIGIN=1;RS=200352565	TRUE	TRUE	TRUE	FALSE	FALSE	FALSE	FALSE	FALSE
214455	11	126139067	G	A	55572	NM_017547.4	0	0	0	uAUG_gained_DistanceFromCap=18;uAUG_gained_DistanceToCDS=35;uAUG_gained_DistanceToStop=36;uAUG_gained_KozakContext=GCAATGC;uAUG_gained_KozakStrength=Moderate;uAUG_gained_type=OutOfFrame_oORF;	uAUG_gained	AF_EXAC=0.00001;ALLELEID=211498;CLNDISDB=MedGen:CN517202;CLNDN=not_provided;CLNHGVS=NC_000011.9:g.126139067G>A;CLNREVSTAT=criteria_provided,_single_submitter;CLNSIG=Uncertain_significance;CLNVC=single_nucleotide_variant;CLNVCSO=SO:0001483;GENEINFO=FOXRED1:55572;MC=SO:0001619|non-coding_transcript_variant,SO:0001623|5_prime_UTR_variant;ORIGIN=1;RS=778239850	TRUE	TRUE	TRUE	FALSE	FALSE	FALSE	FALSE	FALSE
216838	3	38674805	A	C	6331	NM_000335.4	0	1	1	uAUG_lost_DistanceFromCap=186;uAUG_lost_DistanceToCDS=8;uAUG_lost_DistanceToStop=294;uAUG_lost_Evidence=False;uAUG_lost_KozakContext=AGGATGA;uAUG_lost_KozakStrength=Moderate;uAUG_lost_type=OutOfFrame_oORF;	uAUG_lost	ALLELEID=212336;CLNDISDB=MONDO:MONDO:0015263,MedGen:C1142166,Orphanet:ORPHA130,SNOMED_CT:418818005;CLNDN=Brugada_syndrome;CLNHGVS=NC_000003.11:g.38674805A>C;CLNREVSTAT=criteria_provided,_single_submitter;CLNSIG=Uncertain_significance;CLNVC=single_nucleotide_variant;CLNVCSO=SO:0001483;GENEINFO=SCN5A:6331;MC=SO:0001623|5_prime_UTR_variant;ORIGIN=1;RS=863224816	TRUE	TRUE	FALSE	TRUE	FALSE	FALSE	FALSE	FALSE
216838	3	38674805	A	C	6331	NM_001099404.1	0	1	1	uAUG_lost_DistanceFromCap=186;uAUG_lost_DistanceToCDS=8;uAUG_lost_DistanceToStop=294;uAUG_lost_Evidence=False;uAUG_lost_KozakContext=AGGATGA;uAUG_lost_KozakStrength=Moderate;uAUG_lost_type=OutOfFrame_oORF;	uAUG_lost	ALLELEID=212336;CLNDISDB=MONDO:MONDO:0015263,MedGen:C1142166,Orphanet:ORPHA130,SNOMED_CT:418818005;CLNDN=Brugada_syndrome;CLNHGVS=NC_000003.11:g.38674805A>C;CLNREVSTAT=criteria_provided,_single_submitter;CLNSIG=Uncertain_significance;CLNVC=single_nucleotide_variant;CLNVCSO=SO:0001483;GENEINFO=SCN5A:6331;MC=SO:0001623|5_prime_UTR_variant;ORIGIN=1;RS=863224816	TRUE	TRUE	FALSE	TRUE	FALSE	FALSE	FALSE	FALSE
216838	3	38674805	A	C	6331	NM_001099405.1	0	1	1	uAUG_lost_DistanceFromCap=186;uAUG_lost_DistanceToCDS=8;uAUG_lost_DistanceToStop=294;uAUG_lost_Evidence=False;uAUG_lost_KozakContext=AGGATGA;uAUG_lost_KozakStrength=Moderate;uAUG_lost_type=OutOfFrame_oORF;	uAUG_lost	ALLELEID=212336;CLNDISDB=MONDO:MONDO:0015263,MedGen:C1142166,Orphanet:ORPHA130,SNOMED_CT:418818005;CLNDN=Brugada_syndrome;CLNHGVS=NC_000003.11:g.38674805A>C;CLNREVSTAT=criteria_provided,_single_submitter;CLNSIG=Uncertain_significance;CLNVC=single_nucleotide_variant;CLNVCSO=SO:0001483;GENEINFO=SCN5A:6331;MC=SO:0001623|5_prime_UTR_variant;ORIGIN=1;RS=863224816	TRUE	TRUE	FALSE	TRUE	FALSE	FALSE	FALSE	FALSE
216838	3	38674805	A	C	6331	NM_001160160.2	0	1	1	uAUG_lost_DistanceFromCap=201;uAUG_lost_DistanceToCDS=8;uAUG_lost_DistanceToStop=294;uAUG_lost_Evidence=False;uAUG_lost_KozakContext=AGGATGA;uAUG_lost_KozakStrength=Moderate;uAUG_lost_type=OutOfFrame_oORF;	uAUG_lost	ALLELEID=212336;CLNDISDB=MONDO:MONDO:0015263,MedGen:C1142166,Orphanet:ORPHA130,SNOMED_CT:418818005;CLNDN=Brugada_syndrome;CLNHGVS=NC_000003.11:g.38674805A>C;CLNREVSTAT=criteria_provided,_single_submitter;CLNSIG=Uncertain_significance;CLNVC=single_nucleotide_variant;CLNVCSO=SO:0001483;GENEINFO=SCN5A:6331;MC=SO:0001623|5_prime_UTR_variant;ORIGIN=1;RS=863224816	TRUE	TRUE	FALSE	TRUE	FALSE	FALSE	FALSE	FALSE
216838	3	38674805	A	C	6331	NM_001160161.1	0	1	1	uAUG_lost_DistanceFromCap=187;uAUG_lost_DistanceToCDS=8;uAUG_lost_DistanceToStop=294;uAUG_lost_Evidence=False;uAUG_lost_KozakContext=AGGATGA;uAUG_lost_KozakStrength=Moderate;uAUG_lost_type=OutOfFrame_oORF;	uAUG_lost	ALLELEID=212336;CLNDISDB=MONDO:MONDO:0015263,MedGen:C1142166,Orphanet:ORPHA130,SNOMED_CT:418818005;CLNDN=Brugada_syndrome;CLNHGVS=NC_000003.11:g.38674805A>C;CLNREVSTAT=criteria_provided,_single_submitter;CLNSIG=Uncertain_significance;CLNVC=single_nucleotide_variant;CLNVCSO=SO:0001483;GENEINFO=SCN5A:6331;MC=SO:0001623|5_prime_UTR_variant;ORIGIN=1;RS=863224816	TRUE	TRUE	FALSE	TRUE	FALSE	FALSE	FALSE	FALSE
216838	3	38674805	A	C	6331	NM_001354701.2	0	1	1	uAUG_lost_DistanceFromCap=201;uAUG_lost_DistanceToCDS=8;uAUG_lost_DistanceToStop=294;uAUG_lost_Evidence=False;uAUG_lost_KozakContext=AGGATGA;uAUG_lost_KozakStrength=Moderate;uAUG_lost_type=OutOfFrame_oORF;	uAUG_lost	ALLELEID=212336;CLNDISDB=MONDO:MONDO:0015263,MedGen:C1142166,Orphanet:ORPHA130,SNOMED_CT:418818005;CLNDN=Brugada_syndrome;CLNHGVS=NC_000003.11:g.38674805A>C;CLNREVSTAT=criteria_provided,_single_submitter;CLNSIG=Uncertain_significance;CLNVC=single_nucleotide_variant;CLNVCSO=SO:0001483;GENEINFO=SCN5A:6331;MC=SO:0001623|5_prime_UTR_variant;ORIGIN=1;RS=863224816	TRUE	TRUE	FALSE	TRUE	FALSE	FALSE	FALSE	FALSE
216838	3	38674805	A	C	6331	NM_198056.2	0	1	1	uAUG_lost_DistanceFromCap=186;uAUG_lost_DistanceToCDS=8;uAUG_lost_DistanceToStop=294;uAUG_lost_Evidence=False;uAUG_lost_KozakContext=AGGATGA;uAUG_lost_KozakStrength=Moderate;uAUG_lost_type=OutOfFrame_oORF;	uAUG_lost	ALLELEID=212336;CLNDISDB=MONDO:MONDO:0015263,MedGen:C1142166,Orphanet:ORPHA130,SNOMED_CT:418818005;CLNDN=Brugada_syndrome;CLNHGVS=NC_000003.11:g.38674805A>C;CLNREVSTAT=criteria_provided,_single_submitter;CLNSIG=Uncertain_significance;CLNVC=single_nucleotide_variant;CLNVCSO=SO:0001483;GENEINFO=SCN5A:6331;MC=SO:0001623|5_prime_UTR_variant;ORIGIN=1;RS=863224816	TRUE	TRUE	FALSE	TRUE	FALSE	FALSE	FALSE	FALSE
220516	3	37035012	C	T	4292	NM_000249.3	0	0	1	uAUG_gained_DistanceFromCap=170;uAUG_gained_DistanceToCDS=28;uAUG_gained_DistanceToStop=114;uAUG_gained_KozakContext=TAGATGT;uAUG_gained_KozakStrength=Weak;uAUG_gained_type=OutOfFrame_oORF;	uAUG_gained	AF_EXAC=0.00001;ALLELEID=221376;CLNDISDB=MONDO:MONDO:0018618,MedGen:C0009405,Orphanet:ORPHA443090|MedGen:CN517202;CLNDN=Hereditary_nonpolyposis_colon_cancer|not_provided;CLNHGVS=NC_000003.11:g.37035012C>T;CLNREVSTAT=criteria_provided,_single_submitter;CLNSIG=Uncertain_significance;CLNVC=single_nucleotide_variant;CLNVCSO=SO:0001483;GENEINFO=MLH1:4292;MC=SO:0001623|5_prime_UTR_variant;ORIGIN=1;RS=5…	TRUE	TRUE	TRUE	FALSE	FALSE	FALSE	FALSE	FALSE
220516	3	37035012	C	T	4292	NM_001167617.2	0	0	10	uAUG_gained_DistanceFromCap=170;uAUG_gained_DistanceToCDS=544;uAUG_gained_DistanceToStop=114;uAUG_gained_KozakContext=TAGATGT;uAUG_gained_KozakStrength=Weak;uAUG_gained_type=uORF;	uAUG_gained	AF_EXAC=0.00001;ALLELEID=221376;CLNDISDB=MONDO:MONDO:0018618,MedGen:C0009405,Orphanet:ORPHA443090|MedGen:CN517202;CLNDN=Hereditary_nonpolyposis_colon_cancer|not_provided;CLNHGVS=NC_000003.11:g.37035012C>T;CLNREVSTAT=criteria_provided,_single_submitter;CLNSIG=Uncertain_significance;CLNVC=single_nucleotide_variant;CLNVCSO=SO:0001483;GENEINFO=MLH1:4292;MC=SO:0001623|5_prime_UTR_variant;ORIGIN=1;RS=5…	TRUE	TRUE	TRUE	FALSE	FALSE	FALSE	FALSE	FALSE
220516	3	37035012	C	T	4292	NM_001167618.2	0	0	22	uAUG_gained_DistanceFromCap=170;uAUG_gained_DistanceToCDS=973;uAUG_gained_DistanceToStop=114;uAUG_gained_KozakContext=TAGATGT;uAUG_gained_KozakStrength=Weak;uAUG_gained_type=uORF;	uAUG_gained	AF_EXAC=0.00001;ALLELEID=221376;CLNDISDB=MONDO:MONDO:0018618,MedGen:C0009405,Orphanet:ORPHA443090|MedGen:CN517202;CLNDN=Hereditary_nonpolyposis_colon_cancer|not_provided;CLNHGVS=NC_000003.11:g.37035012C>T;CLNREVSTAT=criteria_provided,_single_submitter;CLNSIG=Uncertain_significance;CLNVC=single_nucleotide_variant;CLNVCSO=SO:0001483;GENEINFO=MLH1:4292;MC=SO:0001623|5_prime_UTR_variant;ORIGIN=1;RS=5…	TRUE	TRUE	TRUE	FALSE	FALSE	FALSE	FALSE	FALSE
220516	3	37035012	C	T	4292	NM_001167619.2	0	0	21	uAUG_gained_DistanceFromCap=170;uAUG_gained_DistanceToCDS=886;uAUG_gained_DistanceToStop=114;uAUG_gained_KozakContext=TAGATGT;uAUG_gained_KozakStrength=Weak;uAUG_gained_type=uORF;	uAUG_gained	AF_EXAC=0.00001;ALLELEID=221376;CLNDISDB=MONDO:MONDO:0018618,MedGen:C0009405,Orphanet:ORPHA443090|MedGen:CN517202;CLNDN=Hereditary_nonpolyposis_colon_cancer|not_provided;CLNHGVS=NC_000003.11:g.37035012C>T;CLNREVSTAT=criteria_provided,_single_submitter;CLNSIG=Uncertain_significance;CLNVC=single_nucleotide_variant;CLNVCSO=SO:0001483;GENEINFO=MLH1:4292;MC=SO:0001623|5_prime_UTR_variant;ORIGIN=1;RS=5…	TRUE	TRUE	TRUE	FALSE	FALSE	FALSE	FALSE	FALSE
220516	3	37035012	C	T	4292	NM_001258271.1	0	0	1	uAUG_gained_DistanceFromCap=170;uAUG_gained_DistanceToCDS=28;uAUG_gained_DistanceToStop=114;uAUG_gained_KozakContext=TAGATGT;uAUG_gained_KozakStrength=Weak;uAUG_gained_type=OutOfFrame_oORF;	uAUG_gained	AF_EXAC=0.00001;ALLELEID=221376;CLNDISDB=MONDO:MONDO:0018618,MedGen:C0009405,Orphanet:ORPHA443090|MedGen:CN517202;CLNDN=Hereditary_nonpolyposis_colon_cancer|not_provided;CLNHGVS=NC_000003.11:g.37035012C>T;CLNREVSTAT=criteria_provided,_single_submitter;CLNSIG=Uncertain_significance;CLNVC=single_nucleotide_variant;CLNVCSO=SO:0001483;GENEINFO=MLH1:4292;MC=SO:0001623|5_prime_UTR_variant;ORIGIN=1;RS=5…	TRUE	TRUE	TRUE	FALSE	FALSE	FALSE	FALSE	FALSE
220516	3	37035012	C	T	4292	NM_001258273.1	0	0	17	uAUG_gained_DistanceFromCap=170;uAUG_gained_DistanceToCDS=660;uAUG_gained_DistanceToStop=114;uAUG_gained_KozakContext=TAGATGT;uAUG_gained_KozakStrength=Weak;uAUG_gained_type=uORF;	uAUG_gained	AF_EXAC=0.00001;ALLELEID=221376;CLNDISDB=MONDO:MONDO:0018618,MedGen:C0009405,Orphanet:ORPHA443090|MedGen:CN517202;CLNDN=Hereditary_nonpolyposis_colon_cancer|not_provided;CLNHGVS=NC_000003.11:g.37035012C>T;CLNREVSTAT=criteria_provided,_single_submitter;CLNSIG=Uncertain_significance;CLNVC=single_nucleotide_variant;CLNVCSO=SO:0001483;GENEINFO=MLH1:4292;MC=SO:0001623|5_prime_UTR_variant;ORIGIN=1;RS=5…	TRUE	TRUE	TRUE	FALSE	FALSE	FALSE	FALSE	FALSE
220516	3	37035012	C	T	4292	NM_001258274.2	0	0	25	uAUG_gained_DistanceFromCap=170;uAUG_gained_DistanceToCDS=1123;uAUG_gained_DistanceToStop=114;uAUG_gained_KozakContext=TAGATGT;uAUG_gained_KozakStrength=Weak;uAUG_gained_type=uORF;	uAUG_gained	AF_EXAC=0.00001;ALLELEID=221376;CLNDISDB=MONDO:MONDO:0018618,MedGen:C0009405,Orphanet:ORPHA443090|MedGen:CN517202;CLNDN=Hereditary_nonpolyposis_colon_cancer|not_provided;CLNHGVS=NC_000003.11:g.37035012C>T;CLNREVSTAT=criteria_provided,_single_submitter;CLNSIG=Uncertain_significance;CLNVC=single_nucleotide_variant;CLNVCSO=SO:0001483;GENEINFO=MLH1:4292;MC=SO:0001623|5_prime_UTR_variant;ORIGIN=1;RS=5…	TRUE	TRUE	TRUE	FALSE	FALSE	FALSE	FALSE	FALSE
220516	3	37035012	C	T	4292	NM_001354615.1	0	0	18	uAUG_gained_DistanceFromCap=170;uAUG_gained_DistanceToCDS=654;uAUG_gained_DistanceToStop=114;uAUG_gained_KozakContext=TAGATGT;uAUG_gained_KozakStrength=Weak;uAUG_gained_type=uORF;	uAUG_gained	AF_EXAC=0.00001;ALLELEID=221376;CLNDISDB=MONDO:MONDO:0018618,MedGen:C0009405,Orphanet:ORPHA443090|MedGen:CN517202;CLNDN=Hereditary_nonpolyposis_colon_cancer|not_provided;CLNHGVS=NC_000003.11:g.37035012C>T;CLNREVSTAT=criteria_provided,_single_submitter;CLNSIG=Uncertain_significance;CLNVC=single_nucleotide_variant;CLNVCSO=SO:0001483;GENEINFO=MLH1:4292;MC=SO:0001623|5_prime_UTR_variant;ORIGIN=1;RS=5…	TRUE	TRUE	TRUE	FALSE	FALSE	FALSE	FALSE	FALSE
220516	3	37035012	C	T	4292	NM_001354616.1	0	0	18	uAUG_gained_DistanceFromCap=170;uAUG_gained_DistanceToCDS=654;uAUG_gained_DistanceToStop=114;uAUG_gained_KozakContext=TAGATGT;uAUG_gained_KozakStrength=Weak;uAUG_gained_type=uORF;	uAUG_gained	AF_EXAC=0.00001;ALLELEID=221376;CLNDISDB=MONDO:MONDO:0018618,MedGen:C0009405,Orphanet:ORPHA443090|MedGen:CN517202;CLNDN=Hereditary_nonpolyposis_colon_cancer|not_provided;CLNHGVS=NC_000003.11:g.37035012C>T;CLNREVSTAT=criteria_provided,_single_submitter;CLNSIG=Uncertain_significance;CLNVC=single_nucleotide_variant;CLNVCSO=SO:0001483;GENEINFO=MLH1:4292;MC=SO:0001623|5_prime_UTR_variant;ORIGIN=1;RS=5…	TRUE	TRUE	TRUE	FALSE	FALSE	FALSE	FALSE	FALSE
220516	3	37035012	C	T	4292	NM_001354617.1	0	0	19	uAUG_gained_DistanceFromCap=170;uAUG_gained_DistanceToCDS=746;uAUG_gained_DistanceToStop=114;uAUG_gained_KozakContext=TAGATGT;uAUG_gained_KozakStrength=Weak;uAUG_gained_type=uORF;	uAUG_gained	AF_EXAC=0.00001;ALLELEID=221376;CLNDISDB=MONDO:MONDO:0018618,MedGen:C0009405,Orphanet:ORPHA443090|MedGen:CN517202;CLNDN=Hereditary_nonpolyposis_colon_cancer|not_provided;CLNHGVS=NC_000003.11:g.37035012C>T;CLNREVSTAT=criteria_provided,_single_submitter;CLNSIG=Uncertain_significance;CLNVC=single_nucleotide_variant;CLNVCSO=SO:0001483;GENEINFO=MLH1:4292;MC=SO:0001623|5_prime_UTR_variant;ORIGIN=1;RS=5…	TRUE	TRUE	TRUE	FALSE	FALSE	FALSE	FALSE	FALSE
220516	3	37035012	C	T	4292	NM_001354618.1	0	0	22	uAUG_gained_DistanceFromCap=170;uAUG_gained_DistanceToCDS=978;uAUG_gained_DistanceToStop=114;uAUG_gained_KozakContext=TAGATGT;uAUG_gained_KozakStrength=Weak;uAUG_gained_type=uORF;	uAUG_gained	AF_EXAC=0.00001;ALLELEID=221376;CLNDISDB=MONDO:MONDO:0018618,MedGen:C0009405,Orphanet:ORPHA443090|MedGen:CN517202;CLNDN=Hereditary_nonpolyposis_colon_cancer|not_provided;CLNHGVS=NC_000003.11:g.37035012C>T;CLNREVSTAT=criteria_provided,_single_submitter;CLNSIG=Uncertain_significance;CLNVC=single_nucleotide_variant;CLNVCSO=SO:0001483;GENEINFO=MLH1:4292;MC=SO:0001623|5_prime_UTR_variant;ORIGIN=1;RS=5…	TRUE	TRUE	TRUE	FALSE	FALSE	FALSE	FALSE	FALSE
220516	3	37035012	C	T	4292	NM_001354619.1	0	0	22	uAUG_gained_DistanceFromCap=170;uAUG_gained_DistanceToCDS=1102;uAUG_gained_DistanceToStop=114;uAUG_gained_KozakContext=TAGATGT;uAUG_gained_KozakStrength=Weak;uAUG_gained_type=uORF;	uAUG_gained	AF_EXAC=0.00001;ALLELEID=221376;CLNDISDB=MONDO:MONDO:0018618,MedGen:C0009405,Orphanet:ORPHA443090|MedGen:CN517202;CLNDN=Hereditary_nonpolyposis_colon_cancer|not_provided;CLNHGVS=NC_000003.11:g.37035012C>T;CLNREVSTAT=criteria_provided,_single_submitter;CLNSIG=Uncertain_significance;CLNVC=single_nucleotide_variant;CLNVCSO=SO:0001483;GENEINFO=MLH1:4292;MC=SO:0001623|5_prime_UTR_variant;ORIGIN=1;RS=5…	TRUE	TRUE	TRUE	FALSE	FALSE	FALSE	FALSE	FALSE
220516	3	37035012	C	T	4292	NM_001354620.1	0	0	7	uAUG_gained_DistanceFromCap=170;uAUG_gained_DistanceToCDS=312;uAUG_gained_DistanceToStop=114;uAUG_gained_KozakContext=TAGATGT;uAUG_gained_KozakStrength=Weak;uAUG_gained_type=uORF;	uAUG_gained	AF_EXAC=0.00001;ALLELEID=221376;CLNDISDB=MONDO:MONDO:0018618,MedGen:C0009405,Orphanet:ORPHA443090|MedGen:CN517202;CLNDN=Hereditary_nonpolyposis_colon_cancer|not_provided;CLNHGVS=NC_000003.11:g.37035012C>T;CLNREVSTAT=criteria_provided,_single_submitter;CLNSIG=Uncertain_significance;CLNVC=single_nucleotide_variant;CLNVCSO=SO:0001483;GENEINFO=MLH1:4292;MC=SO:0001623|5_prime_UTR_variant;ORIGIN=1;RS=5…	TRUE	TRUE	TRUE	FALSE	FALSE	FALSE	FALSE	FALSE
220516	3	37035012	C	T	4292	NM_001354621.1	0	4	21	uAUG_gained_DistanceFromCap=170;uAUG_gained_DistanceToCDS=1071;uAUG_gained_DistanceToStop=114;uAUG_gained_KozakContext=TAGATGT;uAUG_gained_KozakStrength=Weak;uAUG_gained_type=uORF;	uAUG_gained	AF_EXAC=0.00001;ALLELEID=221376;CLNDISDB=MONDO:MONDO:0018618,MedGen:C0009405,Orphanet:ORPHA443090|MedGen:CN517202;CLNDN=Hereditary_nonpolyposis_colon_cancer|not_provided;CLNHGVS=NC_000003.11:g.37035012C>T;CLNREVSTAT=criteria_provided,_single_submitter;CLNSIG=Uncertain_significance;CLNVC=single_nucleotide_variant;CLNVCSO=SO:0001483;GENEINFO=MLH1:4292;MC=SO:0001623|5_prime_UTR_variant;ORIGIN=1;RS=5…	TRUE	TRUE	TRUE	FALSE	FALSE	FALSE	FALSE	FALSE
220516	3	37035012	C	T	4292	NM_001354622.1	0	4	25	uAUG_gained_DistanceFromCap=170;uAUG_gained_DistanceToCDS=1184;uAUG_gained_DistanceToStop=114;uAUG_gained_KozakContext=TAGATGT;uAUG_gained_KozakStrength=Weak;uAUG_gained_type=uORF;	uAUG_gained	AF_EXAC=0.00001;ALLELEID=221376;CLNDISDB=MONDO:MONDO:0018618,MedGen:C0009405,Orphanet:ORPHA443090|MedGen:CN517202;CLNDN=Hereditary_nonpolyposis_colon_cancer|not_provided;CLNHGVS=NC_000003.11:g.37035012C>T;CLNREVSTAT=criteria_provided,_single_submitter;CLNSIG=Uncertain_significance;CLNVC=single_nucleotide_variant;CLNVCSO=SO:0001483;GENEINFO=MLH1:4292;MC=SO:0001623|5_prime_UTR_variant;ORIGIN=1;RS=5…	TRUE	TRUE	TRUE	FALSE	FALSE	FALSE	FALSE	FALSE
220516	3	37035012	C	T	4292	NM_001354623.1	0	4	23	uAUG_gained_DistanceFromCap=170;uAUG_gained_DistanceToCDS=1093;uAUG_gained_DistanceToStop=114;uAUG_gained_KozakContext=TAGATGT;uAUG_gained_KozakStrength=Weak;uAUG_gained_type=uORF;	uAUG_gained	AF_EXAC=0.00001;ALLELEID=221376;CLNDISDB=MONDO:MONDO:0018618,MedGen:C0009405,Orphanet:ORPHA443090|MedGen:CN517202;CLNDN=Hereditary_nonpolyposis_colon_cancer|not_provided;CLNHGVS=NC_000003.11:g.37035012C>T;CLNREVSTAT=criteria_provided,_single_submitter;CLNSIG=Uncertain_significance;CLNVC=single_nucleotide_variant;CLNVCSO=SO:0001483;GENEINFO=MLH1:4292;MC=SO:0001623|5_prime_UTR_variant;ORIGIN=1;RS=5…	TRUE	TRUE	TRUE	FALSE	FALSE	FALSE	FALSE	FALSE
220516	3	37035012	C	T	4292	NM_001354624.1	0	3	19	uAUG_gained_DistanceFromCap=170;uAUG_gained_DistanceToCDS=854;uAUG_gained_DistanceToStop=114;uAUG_gained_KozakContext=TAGATGT;uAUG_gained_KozakStrength=Weak;uAUG_gained_type=uORF;	uAUG_gained	AF_EXAC=0.00001;ALLELEID=221376;CLNDISDB=MONDO:MONDO:0018618,MedGen:C0009405,Orphanet:ORPHA443090|MedGen:CN517202;CLNDN=Hereditary_nonpolyposis_colon_cancer|not_provided;CLNHGVS=NC_000003.11:g.37035012C>T;CLNREVSTAT=criteria_provided,_single_submitter;CLNSIG=Uncertain_significance;CLNVC=single_nucleotide_variant;CLNVCSO=SO:0001483;GENEINFO=MLH1:4292;MC=SO:0001623|5_prime_UTR_variant;ORIGIN=1;RS=5…	TRUE	TRUE	TRUE	FALSE	FALSE	FALSE	FALSE	FALSE
220516	3	37035012	C	T	4292	NM_001354625.1	0	1	20	uAUG_gained_DistanceFromCap=170;uAUG_gained_DistanceToCDS=752;uAUG_gained_DistanceToStop=114;uAUG_gained_KozakContext=TAGATGT;uAUG_gained_KozakStrength=Weak;uAUG_gained_type=uORF;	uAUG_gained	AF_EXAC=0.00001;ALLELEID=221376;CLNDISDB=MONDO:MONDO:0018618,MedGen:C0009405,Orphanet:ORPHA443090|MedGen:CN517202;CLNDN=Hereditary_nonpolyposis_colon_cancer|not_provided;CLNHGVS=NC_000003.11:g.37035012C>T;CLNREVSTAT=criteria_provided,_single_submitter;CLNSIG=Uncertain_significance;CLNVC=single_nucleotide_variant;CLNVCSO=SO:0001483;GENEINFO=MLH1:4292;MC=SO:0001623|5_prime_UTR_variant;ORIGIN=1;RS=5…	TRUE	TRUE	TRUE	FALSE	FALSE	FALSE	FALSE	FALSE
220516	3	37035012	C	T	4292	NM_001354626.1	0	1	21	uAUG_gained_DistanceFromCap=170;uAUG_gained_DistanceToCDS=849;uAUG_gained_DistanceToStop=114;uAUG_gained_KozakContext=TAGATGT;uAUG_gained_KozakStrength=Weak;uAUG_gained_type=uORF;	uAUG_gained	AF_EXAC=0.00001;ALLELEID=221376;CLNDISDB=MONDO:MONDO:0018618,MedGen:C0009405,Orphanet:ORPHA443090|MedGen:CN517202;CLNDN=Hereditary_nonpolyposis_colon_cancer|not_provided;CLNHGVS=NC_000003.11:g.37035012C>T;CLNREVSTAT=criteria_provided,_single_submitter;CLNSIG=Uncertain_significance;CLNVC=single_nucleotide_variant;CLNVCSO=SO:0001483;GENEINFO=MLH1:4292;MC=SO:0001623|5_prime_UTR_variant;ORIGIN=1;RS=5…	TRUE	TRUE	TRUE	FALSE	FALSE	FALSE	FALSE	FALSE
220516	3	37035012	C	T	4292	NM_001354627.1	0	1	24	uAUG_gained_DistanceFromCap=170;uAUG_gained_DistanceToCDS=1081;uAUG_gained_DistanceToStop=114;uAUG_gained_KozakContext=TAGATGT;uAUG_gained_KozakStrength=Weak;uAUG_gained_type=uORF;	uAUG_gained	AF_EXAC=0.00001;ALLELEID=221376;CLNDISDB=MONDO:MONDO:0018618,MedGen:C0009405,Orphanet:ORPHA443090|MedGen:CN517202;CLNDN=Hereditary_nonpolyposis_colon_cancer|not_provided;CLNHGVS=NC_000003.11:g.37035012C>T;CLNREVSTAT=criteria_provided,_single_submitter;CLNSIG=Uncertain_significance;CLNVC=single_nucleotide_variant;CLNVCSO=SO:0001483;GENEINFO=MLH1:4292;MC=SO:0001623|5_prime_UTR_variant;ORIGIN=1;RS=5…	TRUE	TRUE	TRUE	FALSE	FALSE	FALSE	FALSE	FALSE
220516	3	37035012	C	T	4292	NM_001354628.1	0	0	1	uAUG_gained_DistanceFromCap=170;uAUG_gained_DistanceToCDS=28;uAUG_gained_DistanceToStop=114;uAUG_gained_KozakContext=TAGATGT;uAUG_gained_KozakStrength=Weak;uAUG_gained_type=OutOfFrame_oORF;	uAUG_gained	AF_EXAC=0.00001;ALLELEID=221376;CLNDISDB=MONDO:MONDO:0018618,MedGen:C0009405,Orphanet:ORPHA443090|MedGen:CN517202;CLNDN=Hereditary_nonpolyposis_colon_cancer|not_provided;CLNHGVS=NC_000003.11:g.37035012C>T;CLNREVSTAT=criteria_provided,_single_submitter;CLNSIG=Uncertain_significance;CLNVC=single_nucleotide_variant;CLNVCSO=SO:0001483;GENEINFO=MLH1:4292;MC=SO:0001623|5_prime_UTR_variant;ORIGIN=1;RS=5…	TRUE	TRUE	TRUE	FALSE	FALSE	FALSE	FALSE	FALSE
220516	3	37035012	C	T	4292	NM_001354629.1	0	0	1	uAUG_gained_DistanceFromCap=170;uAUG_gained_DistanceToCDS=28;uAUG_gained_DistanceToStop=114;uAUG_gained_KozakContext=TAGATGT;uAUG_gained_KozakStrength=Weak;uAUG_gained_type=OutOfFrame_oORF;	uAUG_gained	AF_EXAC=0.00001;ALLELEID=221376;CLNDISDB=MONDO:MONDO:0018618,MedGen:C0009405,Orphanet:ORPHA443090|MedGen:CN517202;CLNDN=Hereditary_nonpolyposis_colon_cancer|not_provided;CLNHGVS=NC_000003.11:g.37035012C>T;CLNREVSTAT=criteria_provided,_single_submitter;CLNSIG=Uncertain_significance;CLNVC=single_nucleotide_variant;CLNVCSO=SO:0001483;GENEINFO=MLH1:4292;MC=SO:0001623|5_prime_UTR_variant;ORIGIN=1;RS=5…	TRUE	TRUE	TRUE	FALSE	FALSE	FALSE	FALSE	FALSE
220516	3	37035012	C	T	4292	NM_001354630.1	0	0	1	uAUG_gained_DistanceFromCap=170;uAUG_gained_DistanceToCDS=28;uAUG_gained_DistanceToStop=114;uAUG_gained_KozakContext=TAGATGT;uAUG_gained_KozakStrength=Weak;uAUG_gained_type=OutOfFrame_oORF;	uAUG_gained	AF_EXAC=0.00001;ALLELEID=221376;CLNDISDB=MONDO:MONDO:0018618,MedGen:C0009405,Orphanet:ORPHA443090|MedGen:CN517202;CLNDN=Hereditary_nonpolyposis_colon_cancer|not_provided;CLNHGVS=NC_000003.11:g.37035012C>T;CLNREVSTAT=criteria_provided,_single_submitter;CLNSIG=Uncertain_significance;CLNVC=single_nucleotide_variant;CLNVCSO=SO:0001483;GENEINFO=MLH1:4292;MC=SO:0001623|5_prime_UTR_variant;ORIGIN=1;RS=5…	TRUE	TRUE	TRUE	FALSE	FALSE	FALSE	FALSE	FALSE
224623	X	43817968	T	C	4693	NM_000266.4	0	0	3	uSTOP_lost_AltStop=False;uSTOP_lost_AltStopDistanceToCDS=-;uSTOP_lost_Evidence=True;uSTOP_lost_FrameWithCDS=inFrame;uSTOP_lost_KozakContext=ACAATGA;uSTOP_lost_KozakStrength=Moderate;	uSTOP_lost	ALLELEID=226407;CLNDISDB=Human_Phenotype_Ontology:HP:0007898,MONDO:MONDO:0010269,MedGen:C0154832,OMIM:300216,Orphanet:ORPHA190,SNOMED_CT:25506007|MeSH:C580083,MedGen:C0339539,Orphanet:ORPHA891;CLNDN=Exudative_retinopathy|Familial_exudative_vitreoretinopathy;CLNHGVS=NC_000023.10:g.43817968T>C;CLNREVSTAT=no_assertion_criteria_provided;CLNSIG=Uncertain_significance;CLNVC=single_nucleotide_variant;CL…	TRUE	TRUE	FALSE	FALSE	TRUE	FALSE	FALSE	TRUE
234153	2	47630219	G	A	4436	NM_001258281.1	0	0	0	uAUG_gained_DistanceFromCap=13;uAUG_gained_DistanceToCDS=126;uAUG_gained_DistanceToStop=2730;uAUG_gained_KozakContext=GGTATGG;uAUG_gained_KozakStrength=Strong;uAUG_gained_type=inFrame_oORF;	uAUG_gained	AF_TGP=0.00020;ALLELEID=232492;CLNDISDB=MONDO:MONDO:0015356,MedGen:C0027672,Orphanet:ORPHA140162,SNOMED_CT:699346009;CLNDN=Hereditary_cancer-predisposing_syndrome;CLNHGVS=NC_000002.11:g.47630219G>A;CLNREVSTAT=criteria_provided,_single_submitter;CLNSIG=Uncertain_significance;CLNVC=single_nucleotide_variant;CLNVCSO=SO:0001483;GENEINFO=MSH2:4436;MC=SO:0001623|5_prime_UTR_variant;ORIGIN=1;RS=553751848	TRUE	TRUE	TRUE	FALSE	FALSE	FALSE	FALSE	FALSE
234591	17	63557579	G	T	8313	NM_001363813.1	0	0	2	uAUG_gained_DistanceFromCap=187;uAUG_gained_DistanceToCDS=128;uAUG_gained_DistanceToStop=6;uAUG_gained_KozakContext=GCCATGC;uAUG_gained_KozakStrength=Moderate;uAUG_gained_type=uORF;	uAUG_gained	ALLELEID=232031;CLNDISDB=MedGen:CN517202;CLNDN=not_provided;CLNHGVS=NC_000017.10:g.63557579G>T;CLNREVSTAT=criteria_provided,_single_submitter;CLNSIG=Uncertain_significance;CLNVC=single_nucleotide_variant;CLNVCSO=SO:0001483;GENEINFO=AXIN2:8313;MC=SO:0001623|5_prime_UTR_variant;ORIGIN=1;RS=876661104	TRUE	TRUE	TRUE	FALSE	FALSE	FALSE	FALSE	FALSE
234591	17	63557579	G	T	8313	NM_004655.4	0	0	2	uAUG_gained_DistanceFromCap=187;uAUG_gained_DistanceToCDS=128;uAUG_gained_DistanceToStop=6;uAUG_gained_KozakContext=GCCATGC;uAUG_gained_KozakStrength=Moderate;uAUG_gained_type=uORF;	uAUG_gained	ALLELEID=232031;CLNDISDB=MedGen:CN517202;CLNDN=not_provided;CLNHGVS=NC_000017.10:g.63557579G>T;CLNREVSTAT=criteria_provided,_single_submitter;CLNSIG=Uncertain_significance;CLNVC=single_nucleotide_variant;CLNVCSO=SO:0001483;GENEINFO=AXIN2:8313;MC=SO:0001623|5_prime_UTR_variant;ORIGIN=1;RS=876661104	TRUE	TRUE	TRUE	FALSE	FALSE	FALSE	FALSE	FALSE
234632	10	89623083	GCC	G	100144748	NM_001126049.1	0	0	8	uFrameShift_Evidence=False;uFrameShift_KozakContext=AGCATGC;uFrameShift_KozakStrength=Moderate;uFrameShift_alt_type=uORF;uFrameShift_alt_type_length=99;uFrameShift_ref_StartDistanceToCDS=862;uFrameShift_ref_type=uORF;uFrameShift_ref_type_length=150;	uFrameShift	ALLELEID=231750;CLNDISDB=MONDO:MONDO:0015356,MedGen:C0027672,Orphanet:ORPHA140162,SNOMED_CT:699346009|MedGen:CN517202;CLNDN=Hereditary_cancer-predisposing_syndrome|not_provided;CLNHGVS=NC_000010.10:g.89623086_89623087del;CLNREVSTAT=criteria_provided,_multiple_submitters,_no_conflicts;CLNSIG=Uncertain_significance;CLNVC=Deletion;CLNVCSO=SO:0000159;GENEINFO=PTEN:5728|KLLN:100144748;MC=SO:0001623|5_…	FALSE	TRUE	FALSE	FALSE	FALSE	FALSE	TRUE	FALSE
234686	10	89623105	A	T	100144748	NM_001126049.1	0	0	8	uAUG_lost_DistanceFromCap=88;uAUG_lost_DistanceToCDS=862;uAUG_lost_DistanceToStop=147;uAUG_lost_Evidence=False;uAUG_lost_KozakContext=AGCATGC;uAUG_lost_KozakStrength=Moderate;uAUG_lost_type=uORF;	uAUG_lost	ALLELEID=231751;CLNDISDB=MedGen:CN517202;CLNDN=not_provided;CLNHGVS=NC_000010.10:g.89623105A>T;CLNREVSTAT=criteria_provided,_single_submitter;CLNSIG=Uncertain_significance;CLNVC=single_nucleotide_variant;CLNVCSO=SO:0001483;GENEINFO=PTEN:5728|KLLN:100144748;MC=SO:0001623|5_prime_UTR_variant;ORIGIN=1;RS=876661162	TRUE	TRUE	FALSE	TRUE	FALSE	FALSE	FALSE	FALSE
234712	10	89623413	G	A	5728	NM_000314.8	0	0	3	uAUG_lost_DistanceFromCap=29;uAUG_lost_DistanceToCDS=816;uAUG_lost_DistanceToStop=9;uAUG_lost_Evidence=False;uAUG_lost_KozakContext=ATGATGG;uAUG_lost_KozakStrength=Strong;uAUG_lost_type=uORF;	uAUG_lost	ALLELEID=231767;CLNDISDB=MedGen:CN517202;CLNDN=not_provided;CLNHGVS=NC_000010.10:g.89623413G>A;CLNREVSTAT=criteria_provided,_single_submitter;CLNSIG=Uncertain_significance;CLNVC=single_nucleotide_variant;CLNVCSO=SO:0001483;GENEINFO=PTEN:5728;MC=SO:0001623|5_prime_UTR_variant;ORIGIN=1;RS=876661178	TRUE	TRUE	FALSE	TRUE	FALSE	FALSE	FALSE	FALSE
234712	10	89623413	G	A	5728	NM_001304717.5	0	0	3	uAUG_lost_DistanceFromCap=29;uAUG_lost_DistanceToCDS=296;uAUG_lost_DistanceToStop=9;uAUG_lost_Evidence=False;uAUG_lost_KozakContext=ATGATGG;uAUG_lost_KozakStrength=Strong;uAUG_lost_type=uORF;	uAUG_lost	ALLELEID=231767;CLNDISDB=MedGen:CN517202;CLNDN=not_provided;CLNHGVS=NC_000010.10:g.89623413G>A;CLNREVSTAT=criteria_provided,_single_submitter;CLNSIG=Uncertain_significance;CLNVC=single_nucleotide_variant;CLNVCSO=SO:0001483;GENEINFO=PTEN:5728;MC=SO:0001623|5_prime_UTR_variant;ORIGIN=1;RS=876661178	TRUE	TRUE	FALSE	TRUE	FALSE	FALSE	FALSE	FALSE
234712	10	89623413	G	A	5728	NM_001304718.2	0	0	21	uAUG_lost_DistanceFromCap=29;uAUG_lost_DistanceToCDS=1521;uAUG_lost_DistanceToStop=9;uAUG_lost_Evidence=False;uAUG_lost_KozakContext=ATGATGG;uAUG_lost_KozakStrength=Strong;uAUG_lost_type=uORF;	uAUG_lost	ALLELEID=231767;CLNDISDB=MedGen:CN517202;CLNDN=not_provided;CLNHGVS=NC_000010.10:g.89623413G>A;CLNREVSTAT=criteria_provided,_single_submitter;CLNSIG=Uncertain_significance;CLNVC=single_nucleotide_variant;CLNVCSO=SO:0001483;GENEINFO=PTEN:5728;MC=SO:0001623|5_prime_UTR_variant;ORIGIN=1;RS=876661178	TRUE	TRUE	FALSE	TRUE	FALSE	FALSE	FALSE	FALSE
234771	10	89623436	G	A	5728	NM_000314.8	0	0	3	uAUG_gained_DistanceFromCap=54;uAUG_gained_DistanceToCDS=791;uAUG_gained_DistanceToStop=165;uAUG_gained_KozakContext=GCTATGA;uAUG_gained_KozakStrength=Moderate;uAUG_gained_type=uORF;	uAUG_gained	ALLELEID=231772;CLNDISDB=MedGen:CN517202;CLNDN=not_provided;CLNHGVS=NC_000010.10:g.89623436G>A;CLNREVSTAT=criteria_provided,_single_submitter;CLNSIG=Uncertain_significance;CLNVC=single_nucleotide_variant;CLNVCSO=SO:0001483;GENEINFO=PTEN:5728;MC=SO:0001623|5_prime_UTR_variant;ORIGIN=1;RS=876661209	TRUE	TRUE	TRUE	FALSE	FALSE	FALSE	FALSE	FALSE
234771	10	89623436	G	A	5728	NM_001304717.5	0	0	3	uAUG_gained_DistanceFromCap=54;uAUG_gained_DistanceToCDS=271;uAUG_gained_DistanceToStop=165;uAUG_gained_KozakContext=GCTATGA;uAUG_gained_KozakStrength=Moderate;uAUG_gained_type=uORF;	uAUG_gained	ALLELEID=231772;CLNDISDB=MedGen:CN517202;CLNDN=not_provided;CLNHGVS=NC_000010.10:g.89623436G>A;CLNREVSTAT=criteria_provided,_single_submitter;CLNSIG=Uncertain_significance;CLNVC=single_nucleotide_variant;CLNVCSO=SO:0001483;GENEINFO=PTEN:5728;MC=SO:0001623|5_prime_UTR_variant;ORIGIN=1;RS=876661209	TRUE	TRUE	TRUE	FALSE	FALSE	FALSE	FALSE	FALSE
234771	10	89623436	G	A	5728	NM_001304718.2	0	0	21	uAUG_gained_DistanceFromCap=54;uAUG_gained_DistanceToCDS=1496;uAUG_gained_DistanceToStop=165;uAUG_gained_KozakContext=GCTATGA;uAUG_gained_KozakStrength=Moderate;uAUG_gained_type=uORF;	uAUG_gained	ALLELEID=231772;CLNDISDB=MedGen:CN517202;CLNDN=not_provided;CLNHGVS=NC_000010.10:g.89623436G>A;CLNREVSTAT=criteria_provided,_single_submitter;CLNSIG=Uncertain_significance;CLNVC=single_nucleotide_variant;CLNVCSO=SO:0001483;GENEINFO=PTEN:5728;MC=SO:0001623|5_prime_UTR_variant;ORIGIN=1;RS=876661209	TRUE	TRUE	TRUE	FALSE	FALSE	FALSE	FALSE	FALSE
234796	11	108093910	A	AGT	472	NM_000051.3	0	0	5	uFrameShift_Evidence=False;uFrameShift_KozakContext=TGGATGC;uFrameShift_KozakStrength=Weak;uFrameShift_alt_type=OutOfFrame_oORF;uFrameShift_alt_type_length=270;uFrameShift_ref_StartDistanceToCDS=251;uFrameShift_ref_type=uORF;uFrameShift_ref_type_length=222;|uFrameShift_Evidence=False;uFrameShift_KozakContext=CGCATGG;uFrameShift_KozakStrength=Moderate;uFrameShift_alt_type=OutOfFrame_oORF;uFrameShi…	uFrameShift|uFrameShift	ALLELEID=231790;CLNDISDB=MedGen:CN169374;CLNDN=not_specified;CLNHGVS=NC_000011.9:g.108093912_108093913dup;CLNREVSTAT=criteria_provided,_single_submitter;CLNSIG=Uncertain_significance;CLNVC=Duplication;CLNVCSO=SO:1000035;GENEINFO=ATM:472;MC=SO:0001623|5_prime_UTR_variant;ORIGIN=1;RS=876661223	FALSE	TRUE	FALSE	FALSE	FALSE	FALSE	TRUE	FALSE
234796	11	108093910	A	AGT	472	NM_001351835.1	0	0	5	uFrameShift_Evidence=False;uFrameShift_KozakContext=TGGATGC;uFrameShift_KozakStrength=Weak;uFrameShift_alt_type=OutOfFrame_oORF;uFrameShift_alt_type_length=270;uFrameShift_ref_StartDistanceToCDS=251;uFrameShift_ref_type=uORF;uFrameShift_ref_type_length=222;|uFrameShift_Evidence=False;uFrameShift_KozakContext=CGCATGG;uFrameShift_KozakStrength=Moderate;uFrameShift_alt_type=OutOfFrame_oORF;uFrameShi…	uFrameShift|uFrameShift	ALLELEID=231790;CLNDISDB=MedGen:CN169374;CLNDN=not_specified;CLNHGVS=NC_000011.9:g.108093912_108093913dup;CLNREVSTAT=criteria_provided,_single_submitter;CLNSIG=Uncertain_significance;CLNVC=Duplication;CLNVCSO=SO:1000035;GENEINFO=ATM:472;MC=SO:0001623|5_prime_UTR_variant;ORIGIN=1;RS=876661223	FALSE	TRUE	FALSE	FALSE	FALSE	FALSE	TRUE	FALSE
250962	19	11200202	AC	A	3949	NM_000527.5	0	0	0	uAUG_gained_DistanceFromCap=63;uAUG_gained_DistanceToCDS=22;uAUG_gained_DistanceToStop=171;uAUG_gained_KozakContext=GACATGC;uAUG_gained_KozakStrength=Moderate;uAUG_gained_type=OutOfFrame_oORF;	uAUG_gained	ALLELEID=245328;CLNDISDB=MONDO:MONDO:0007750,MedGen:C0745103,OMIM:143890,SNOMED_CT:397915002;CLNDN=Familial_hypercholesterolemia_1;CLNHGVS=NC_000019.9:g.11200203del;CLNREVSTAT=criteria_provided,_single_submitter;CLNSIG=Uncertain_significance;CLNVC=Deletion;CLNVCSO=SO:0000159;CLNVI=LDLR_@_LOVD:LDLR_001139;GENEINFO=LDLR:3949|LDLR-AS1:115271120;MC=SO:0001623|5_prime_UTR_variant;ORIGIN=1;RS=879254379	FALSE	TRUE	TRUE	FALSE	FALSE	FALSE	FALSE	FALSE
250962	19	11200202	AC	A	3949	NM_001195798.2	0	0	0	uAUG_gained_DistanceFromCap=63;uAUG_gained_DistanceToCDS=22;uAUG_gained_DistanceToStop=171;uAUG_gained_KozakContext=GACATGC;uAUG_gained_KozakStrength=Moderate;uAUG_gained_type=OutOfFrame_oORF;	uAUG_gained	ALLELEID=245328;CLNDISDB=MONDO:MONDO:0007750,MedGen:C0745103,OMIM:143890,SNOMED_CT:397915002;CLNDN=Familial_hypercholesterolemia_1;CLNHGVS=NC_000019.9:g.11200203del;CLNREVSTAT=criteria_provided,_single_submitter;CLNSIG=Uncertain_significance;CLNVC=Deletion;CLNVCSO=SO:0000159;CLNVI=LDLR_@_LOVD:LDLR_001139;GENEINFO=LDLR:3949|LDLR-AS1:115271120;MC=SO:0001623|5_prime_UTR_variant;ORIGIN=1;RS=879254379	FALSE	TRUE	TRUE	FALSE	FALSE	FALSE	FALSE	FALSE
250962	19	11200202	AC	A	3949	NM_001195799.2	0	0	0	uAUG_gained_DistanceFromCap=63;uAUG_gained_DistanceToCDS=22;uAUG_gained_DistanceToStop=171;uAUG_gained_KozakContext=GACATGC;uAUG_gained_KozakStrength=Moderate;uAUG_gained_type=OutOfFrame_oORF;	uAUG_gained	ALLELEID=245328;CLNDISDB=MONDO:MONDO:0007750,MedGen:C0745103,OMIM:143890,SNOMED_CT:397915002;CLNDN=Familial_hypercholesterolemia_1;CLNHGVS=NC_000019.9:g.11200203del;CLNREVSTAT=criteria_provided,_single_submitter;CLNSIG=Uncertain_significance;CLNVC=Deletion;CLNVCSO=SO:0000159;CLNVI=LDLR_@_LOVD:LDLR_001139;GENEINFO=LDLR:3949|LDLR-AS1:115271120;MC=SO:0001623|5_prime_UTR_variant;ORIGIN=1;RS=879254379	FALSE	TRUE	TRUE	FALSE	FALSE	FALSE	FALSE	FALSE
250962	19	11200202	AC	A	3949	NM_001195800.2	0	0	0	uAUG_gained_DistanceFromCap=63;uAUG_gained_DistanceToCDS=22;uAUG_gained_DistanceToStop=171;uAUG_gained_KozakContext=GACATGC;uAUG_gained_KozakStrength=Moderate;uAUG_gained_type=OutOfFrame_oORF;	uAUG_gained	ALLELEID=245328;CLNDISDB=MONDO:MONDO:0007750,MedGen:C0745103,OMIM:143890,SNOMED_CT:397915002;CLNDN=Familial_hypercholesterolemia_1;CLNHGVS=NC_000019.9:g.11200203del;CLNREVSTAT=criteria_provided,_single_submitter;CLNSIG=Uncertain_significance;CLNVC=Deletion;CLNVCSO=SO:0000159;CLNVI=LDLR_@_LOVD:LDLR_001139;GENEINFO=LDLR:3949|LDLR-AS1:115271120;MC=SO:0001623|5_prime_UTR_variant;ORIGIN=1;RS=879254379	FALSE	TRUE	TRUE	FALSE	FALSE	FALSE	FALSE	FALSE
250962	19	11200202	AC	A	3949	NM_001195803.2	0	0	0	uAUG_gained_DistanceFromCap=63;uAUG_gained_DistanceToCDS=22;uAUG_gained_DistanceToStop=171;uAUG_gained_KozakContext=GACATGC;uAUG_gained_KozakStrength=Moderate;uAUG_gained_type=OutOfFrame_oORF;	uAUG_gained	ALLELEID=245328;CLNDISDB=MONDO:MONDO:0007750,MedGen:C0745103,OMIM:143890,SNOMED_CT:397915002;CLNDN=Familial_hypercholesterolemia_1;CLNHGVS=NC_000019.9:g.11200203del;CLNREVSTAT=criteria_provided,_single_submitter;CLNSIG=Uncertain_significance;CLNVC=Deletion;CLNVCSO=SO:0000159;CLNVI=LDLR_@_LOVD:LDLR_001139;GENEINFO=LDLR:3949|LDLR-AS1:115271120;MC=SO:0001623|5_prime_UTR_variant;ORIGIN=1;RS=879254379	FALSE	TRUE	TRUE	FALSE	FALSE	FALSE	FALSE	FALSE
291699	1	109427900	T	A	29899	NM_001321039.2	0	1	4	uAUG_lost_DistanceFromCap=246;uAUG_lost_DistanceToCDS=246;uAUG_lost_DistanceToStop=18;uAUG_lost_Evidence=False;uAUG_lost_KozakContext=GAAATGT;uAUG_lost_KozakStrength=Moderate;uAUG_lost_type=uORF;	uAUG_lost	ALLELEID=275807;CLNDISDB=MedGen:CN239439;CLNDN=Nonsyndromic_Hearing_Loss,_Recessive;CLNHGVS=NC_000001.10:g.109427900T>A;CLNREVSTAT=criteria_provided,_single_submitter;CLNSIG=Uncertain_significance;CLNVC=single_nucleotide_variant;CLNVCSO=SO:0001483;CLNVI=Illumina_Clinical_Services_Laboratory,Illumina:692692;GENEINFO=GPSM2:29899;MC=SO:0001623|5_prime_UTR_variant,SO:0001627|intron_variant;ORIGIN=1;R…	TRUE	TRUE	FALSE	TRUE	FALSE	FALSE	FALSE	FALSE
291699	1	109427900	T	A	29899	NM_013296.5	0	1	4	uAUG_lost_DistanceFromCap=246;uAUG_lost_DistanceToCDS=246;uAUG_lost_DistanceToStop=18;uAUG_lost_Evidence=False;uAUG_lost_KozakContext=GAAATGT;uAUG_lost_KozakStrength=Moderate;uAUG_lost_type=uORF;	uAUG_lost	ALLELEID=275807;CLNDISDB=MedGen:CN239439;CLNDN=Nonsyndromic_Hearing_Loss,_Recessive;CLNHGVS=NC_000001.10:g.109427900T>A;CLNREVSTAT=criteria_provided,_single_submitter;CLNSIG=Uncertain_significance;CLNVC=single_nucleotide_variant;CLNVCSO=SO:0001483;CLNVI=Illumina_Clinical_Services_Laboratory,Illumina:692692;GENEINFO=GPSM2:29899;MC=SO:0001623|5_prime_UTR_variant,SO:0001627|intron_variant;ORIGIN=1;R…	TRUE	TRUE	FALSE	TRUE	FALSE	FALSE	FALSE	FALSE
291914	1	113498816	TTGTC	T	6566	NM_003051.3	0	0	2	uFrameShift_Evidence=False;uFrameShift_KozakContext=CGCATGC;uFrameShift_KozakStrength=Weak;uFrameShift_alt_type=OutOfFrame_oORF;uFrameShift_alt_type_length=321;uFrameShift_ref_StartDistanceToCDS=255;uFrameShift_ref_type=uORF;uFrameShift_ref_type_length=60;	uFrameShift	ALLELEID=276066;CLNDISDB=MedGen:CN239341;CLNDN=Hyperinsulinism,_Dominant;CLNHGVS=NC_000001.10:g.113498819_113498822del;CLNREVSTAT=criteria_provided,_single_submitter;CLNSIG=Uncertain_significance;CLNVC=Deletion;CLNVCSO=SO:0000159;CLNVI=Illumina_Clinical_Services_Laboratory,Illumina:663830;GENEINFO=SLC16A1:6566;MC=SO:0001623|5_prime_UTR_variant;ORIGIN=1;RS=531409912	FALSE	TRUE	FALSE	FALSE	FALSE	FALSE	TRUE	FALSE
291921	1	113498925	A	G	6566	NM_003051.3	0	0	2	uAUG_lost_DistanceFromCap=49;uAUG_lost_DistanceToCDS=314;uAUG_lost_DistanceToStop=81;uAUG_lost_Evidence=False;uAUG_lost_KozakContext=CGGATGT;uAUG_lost_KozakStrength=Weak;uAUG_lost_type=uORF;	uAUG_lost	ALLELEID=276067;CLNDISDB=MedGen:CN239341;CLNDN=Hyperinsulinism,_Dominant;CLNHGVS=NC_000001.10:g.113498925A>G;CLNREVSTAT=criteria_provided,_single_submitter;CLNSIG=Uncertain_significance;CLNVC=single_nucleotide_variant;CLNVCSO=SO:0001483;CLNVI=Illumina_Clinical_Services_Laboratory,Illumina:819316;GENEINFO=SLC16A1:6566;MC=SO:0001623|5_prime_UTR_variant;ORIGIN=1;RS=886045090	TRUE	TRUE	FALSE	TRUE	FALSE	FALSE	FALSE	FALSE
291922	1	113498926	T	C	6566	NM_003051.3	0	0	2	uAUG_lost_DistanceFromCap=49;uAUG_lost_DistanceToCDS=314;uAUG_lost_DistanceToStop=81;uAUG_lost_Evidence=False;uAUG_lost_KozakContext=CGGATGT;uAUG_lost_KozakStrength=Weak;uAUG_lost_type=uORF;	uAUG_lost	ALLELEID=276191;CLNDISDB=MedGen:CN239341;CLNDN=Hyperinsulinism,_Dominant;CLNHGVS=NC_000001.10:g.113498926T>C;CLNREVSTAT=criteria_provided,_single_submitter;CLNSIG=Uncertain_significance;CLNVC=single_nucleotide_variant;CLNVCSO=SO:0001483;CLNVI=Illumina_Clinical_Services_Laboratory,Illumina:823649;GENEINFO=SLC16A1:6566;MC=SO:0001623|5_prime_UTR_variant;ORIGIN=1;RS=886045091	TRUE	TRUE	FALSE	TRUE	FALSE	FALSE	FALSE	FALSE
291984	1	115572470	A	G	7252	NM_000549.5	0	1	0	uAUG_lost_DistanceFromCap=23;uAUG_lost_DistanceToCDS=13;uAUG_lost_DistanceToStop=87;uAUG_lost_Evidence=False;uAUG_lost_KozakContext=CCAATGC;uAUG_lost_KozakStrength=Weak;uAUG_lost_type=OutOfFrame_oORF;	uAUG_lost	AF_TGP=0.01178;ALLELEID=275959;CLNDISDB=Human_Phenotype_Ontology:HP:0000851,MONDO:MONDO:0018612,MedGen:C0010308,Orphanet:ORPHA442,SNOMED_CT:190268003;CLNDN=Congenital_hypothyroidism;CLNHGVS=NC_000001.10:g.115572470A>G;CLNREVSTAT=criteria_provided,_single_submitter;CLNSIG=Uncertain_significance;CLNVC=single_nucleotide_variant;CLNVCSO=SO:0001483;CLNVI=Illumina_Clinical_Services_Laboratory,Illumina:…	TRUE	TRUE	FALSE	TRUE	FALSE	FALSE	FALSE	FALSE
292135	1	116311366	G	GCA	845	NM_001232.3	0	1	0	uFrameShift_Evidence=False;uFrameShift_KozakContext=CTCATGC;uFrameShift_KozakStrength=Weak;uFrameShift_alt_type=uORF;uFrameShift_alt_type_length=96;uFrameShift_ref_StartDistanceToCDS=241;uFrameShift_ref_type=OutOfFrame_oORF;uFrameShift_ref_type_length=312;	uFrameShift	ALLELEID=276593;CLNDISDB=MONDO:MONDO:0017990,MedGen:C1631597,Orphanet:ORPHA3286;CLNDN=Catecholaminergic_polymorphic_ventricular_tachycardia;CLNHGVS=NC_000001.10:g.116311368_116311369AC[9];CLNREVSTAT=criteria_provided,_single_submitter;CLNSIG=Uncertain_significance;CLNVC=Microsatellite;CLNVCSO=SO:0000289;CLNVI=Illumina_Clinical_Services_Laboratory,Illumina:678184;GENEINFO=CASQ2:845;MC=SO:0001623|5…	FALSE	TRUE	FALSE	FALSE	FALSE	FALSE	TRUE	FALSE
292136	1	116311366	G	GCACA	845	NM_001232.3	0	1	0	uFrameShift_Evidence=False;uFrameShift_KozakContext=CTCATGC;uFrameShift_KozakStrength=Weak;uFrameShift_alt_type=uORF;uFrameShift_alt_type_length=60;uFrameShift_ref_StartDistanceToCDS=241;uFrameShift_ref_type=OutOfFrame_oORF;uFrameShift_ref_type_length=312;	uFrameShift	ALLELEID=276544;CLNDISDB=MONDO:MONDO:0017990,MedGen:C1631597,Orphanet:ORPHA3286;CLNDN=Catecholaminergic_polymorphic_ventricular_tachycardia;CLNHGVS=NC_000001.10:g.116311368_116311369AC[10];CLNREVSTAT=criteria_provided,_single_submitter;CLNSIG=Uncertain_significance;CLNVC=Microsatellite;CLNVCSO=SO:0000289;CLNVI=Illumina_Clinical_Services_Laboratory,Illumina:610806;GENEINFO=CASQ2:845;MC=SO:0001623|…	FALSE	TRUE	FALSE	FALSE	FALSE	FALSE	TRUE	FALSE
292418	1	145413381	T	C	148738	NM_001316767.2	0	1	6	uAUG_lost_DistanceFromCap=102;uAUG_lost_DistanceToCDS=291;uAUG_lost_DistanceToStop=81;uAUG_lost_Evidence=False;uAUG_lost_KozakContext=ATCATGG;uAUG_lost_KozakStrength=Strong;uAUG_lost_type=uORF;	uAUG_lost	AF_TGP=0.00220;ALLELEID=276519;CLNDISDB=MedGen:C0268060,Orphanet:ORPHA79230,SNOMED_CT:50855007;CLNDN=Juvenile_hemochromatosis;CLNHGVS=NC_000001.10:g.145413381T>C;CLNREVSTAT=criteria_provided,_single_submitter;CLNSIG=Uncertain_significance;CLNVC=single_nucleotide_variant;CLNVCSO=SO:0001483;CLNVI=Illumina_Clinical_Services_Laboratory,Illumina:581479;GENEINFO=HJV:148738;MC=SO:0001623|5_prime_UTR_var…	TRUE	TRUE	FALSE	TRUE	FALSE	FALSE	FALSE	FALSE
292418	1	145413381	T	C	148738	NM_145277.5	0	2	4	uAUG_lost_DistanceFromCap=102;uAUG_lost_DistanceToCDS=289;uAUG_lost_DistanceToStop=81;uAUG_lost_Evidence=False;uAUG_lost_KozakContext=ATCATGG;uAUG_lost_KozakStrength=Strong;uAUG_lost_type=uORF;	uAUG_lost	AF_TGP=0.00220;ALLELEID=276519;CLNDISDB=MedGen:C0268060,Orphanet:ORPHA79230,SNOMED_CT:50855007;CLNDN=Juvenile_hemochromatosis;CLNHGVS=NC_000001.10:g.145413381T>C;CLNREVSTAT=criteria_provided,_single_submitter;CLNSIG=Uncertain_significance;CLNVC=single_nucleotide_variant;CLNVCSO=SO:0001483;CLNVI=Illumina_Clinical_Services_Laboratory,Illumina:581479;GENEINFO=HJV:148738;MC=SO:0001623|5_prime_UTR_var…	TRUE	TRUE	FALSE	TRUE	FALSE	FALSE	FALSE	FALSE
292418	1	145413381	T	C	148738	NM_202004.4	0	0	4	uAUG_lost_DistanceFromCap=102;uAUG_lost_DistanceToCDS=105;uAUG_lost_DistanceToStop=81;uAUG_lost_Evidence=False;uAUG_lost_KozakContext=ATCATGG;uAUG_lost_KozakStrength=Strong;uAUG_lost_type=uORF;	uAUG_lost	AF_TGP=0.00220;ALLELEID=276519;CLNDISDB=MedGen:C0268060,Orphanet:ORPHA79230,SNOMED_CT:50855007;CLNDN=Juvenile_hemochromatosis;CLNHGVS=NC_000001.10:g.145413381T>C;CLNREVSTAT=criteria_provided,_single_submitter;CLNSIG=Uncertain_significance;CLNVC=single_nucleotide_variant;CLNVCSO=SO:0001483;CLNVI=Illumina_Clinical_Services_Laboratory,Illumina:581479;GENEINFO=HJV:148738;MC=SO:0001623|5_prime_UTR_var…	TRUE	TRUE	FALSE	TRUE	FALSE	FALSE	FALSE	FALSE
292418	1	145413381	T	C	148738	NM_213652.4	0	2	0	uAUG_lost_DistanceFromCap=102;uAUG_lost_DistanceToCDS=68;uAUG_lost_DistanceToStop=123;uAUG_lost_Evidence=False;uAUG_lost_KozakContext=ATCATGG;uAUG_lost_KozakStrength=Strong;uAUG_lost_type=OutOfFrame_oORF;	uAUG_lost	AF_TGP=0.00220;ALLELEID=276519;CLNDISDB=MedGen:C0268060,Orphanet:ORPHA79230,SNOMED_CT:50855007;CLNDN=Juvenile_hemochromatosis;CLNHGVS=NC_000001.10:g.145413381T>C;CLNREVSTAT=criteria_provided,_single_submitter;CLNSIG=Uncertain_significance;CLNVC=single_nucleotide_variant;CLNVCSO=SO:0001483;CLNVI=Illumina_Clinical_Services_Laboratory,Illumina:581479;GENEINFO=HJV:148738;MC=SO:0001623|5_prime_UTR_var…	TRUE	TRUE	FALSE	TRUE	FALSE	FALSE	FALSE	FALSE
292418	1	145413381	T	C	148738	NM_213653.3	0	0	2	uAUG_lost_DistanceFromCap=189;uAUG_lost_DistanceToCDS=136;uAUG_lost_DistanceToStop=81;uAUG_lost_Evidence=False;uAUG_lost_KozakContext=ATCATGG;uAUG_lost_KozakStrength=Strong;uAUG_lost_type=uORF;	uAUG_lost	AF_TGP=0.00220;ALLELEID=276519;CLNDISDB=MedGen:C0268060,Orphanet:ORPHA79230,SNOMED_CT:50855007;CLNDN=Juvenile_hemochromatosis;CLNHGVS=NC_000001.10:g.145413381T>C;CLNREVSTAT=criteria_provided,_single_submitter;CLNSIG=Uncertain_significance;CLNVC=single_nucleotide_variant;CLNVCSO=SO:0001483;CLNVI=Illumina_Clinical_Services_Laboratory,Illumina:581479;GENEINFO=HJV:148738;MC=SO:0001623|5_prime_UTR_var…	TRUE	TRUE	FALSE	TRUE	FALSE	FALSE	FALSE	FALSE
292458	1	147245390	G	A	2702	NM_005266.6	0	0	0	uAUG_gained_DistanceFromCap=75;uAUG_gained_DistanceToCDS=69;uAUG_gained_DistanceToStop=1143;uAUG_gained_KozakContext=CCCATGG;uAUG_gained_KozakStrength=Moderate;uAUG_gained_type=inFrame_oORF;	uAUG_gained	ALLELEID=276983;CLNDISDB=MONDO:MONDO:0018054,MedGen:C3468561,Orphanet:ORPHA334;CLNDN=Familial_atrial_fibrillation;CLNHGVS=NC_000001.10:g.147245390G>A;CLNREVSTAT=criteria_provided,_single_submitter;CLNSIG=Uncertain_significance;CLNVC=single_nucleotide_variant;CLNVCSO=SO:0001483;CLNVI=Illumina_Clinical_Services_Laboratory,Illumina:456985;GENEINFO=GJA5:2702;MC=SO:0001623|5_prime_UTR_variant;ORIGIN=1…	TRUE	TRUE	TRUE	FALSE	FALSE	FALSE	FALSE	FALSE
293065	1	158656427	T	TG	6708	NM_003126.4	0	0	4	uFrameShift_Evidence=False;uFrameShift_KozakContext=TGTATGG;uFrameShift_KozakStrength=Moderate;uFrameShift_alt_type=uORF;uFrameShift_alt_type_length=60;uFrameShift_ref_StartDistanceToCDS=169;uFrameShift_ref_type=uORF;uFrameShift_ref_type_length=156;	uFrameShift	ALLELEID=277610;CLNDISDB=Human_Phenotype_Ontology:HP:0004445,MedGen:C0427480|Human_Phenotype_Ontology:HP:0004839,MONDO:MONDO:0009948,MedGen:C0520739,OMIM:266140,Orphanet:ORPHA98867,SNOMED_CT:9434008|MedGen:CN239472;CLNDN=Elliptocytosis|Hereditary_pyropoikilocytosis|Spherocytosis,_Recessive;CLNHGVS=NC_000001.10:g.158656432dup;CLNREVSTAT=criteria_provided,_single_submitter;CLNSIG=Uncertain_signific…	FALSE	TRUE	FALSE	FALSE	FALSE	FALSE	TRUE	FALSE
294403	1	19229185	T	TA	8659	NM_001319218.1	0	0	3	uFrameShift_Evidence=False;uFrameShift_KozakContext=GTTATGG;uFrameShift_KozakStrength=Strong;uFrameShift_alt_type=uORF;uFrameShift_alt_type_length=27;uFrameShift_ref_StartDistanceToCDS=189;uFrameShift_ref_type=uORF;uFrameShift_ref_type_length=36;	uFrameShift	ALLELEID=278158;CLNDISDB=Human_Phenotype_Ontology:HP:0008358,MONDO:MONDO:0023419,MedGen:C0268528;CLNDN=Hyperprolinemia;CLNHGVS=NC_000001.10:g.19229191dup;CLNREVSTAT=criteria_provided,_single_submitter;CLNSIG=Uncertain_significance;CLNVC=Duplication;CLNVCSO=SO:1000035;CLNVI=Illumina_Clinical_Services_Laboratory,Illumina:764970;GENEINFO=ALDH4A1:8659;MC=SO:0001623|5_prime_UTR_variant;ORIGIN=1;RS=551…	FALSE	TRUE	FALSE	FALSE	FALSE	FALSE	TRUE	FALSE
294530	1	196946717	CTG	C	81494	NM_030787.4	1	0	1	uFrameShift_Evidence=False;uFrameShift_KozakContext=GTCATGC;uFrameShift_KozakStrength=Moderate;uFrameShift_alt_type=uORF;uFrameShift_alt_type_length=15;uFrameShift_ref_StartDistanceToCDS=88;uFrameShift_ref_type=uORF;uFrameShift_ref_type_length=63;	uFrameShift	ALLELEID=278221;CLNDISDB=MedGen:C0268743,Orphanet:ORPHA93571,SNOMED_CT:59479006;CLNDN=Mesangiocapillary_glomerulonephritis,_type_II;CLNHGVS=NC_000001.10:g.196946719_196946720del;CLNREVSTAT=criteria_provided,_single_submitter;CLNSIG=Uncertain_significance;CLNVC=Deletion;CLNVCSO=SO:0000159;CLNVI=Illumina_Clinical_Services_Laboratory,Illumina:745080;GENEINFO=CFHR5:81494;MC=SO:0001623|5_prime_UTR_var…	FALSE	TRUE	FALSE	FALSE	FALSE	FALSE	TRUE	FALSE
295264	1	211665260	GTC	G	343035	NM_001164688.1	0	0	17	uFrameShift_Evidence=False;uFrameShift_KozakContext=ATAATGC;uFrameShift_KozakStrength=Moderate;uFrameShift_alt_type=uORF;uFrameShift_alt_type_length=354;uFrameShift_ref_StartDistanceToCDS=458;uFrameShift_ref_type=uORF;uFrameShift_ref_type_length=309;	uFrameShift	ALLELEID=280236;CLNDISDB=MONDO:MONDO:0018998,MeSH:D057130,MedGen:C0339527,Orphanet:ORPHA65,SNOMED_CT:193413001;CLNDN=Leber_congenital_amaurosis;CLNHGVS=NC_000001.10:g.211665261_211665262TC[1];CLNREVSTAT=criteria_provided,_single_submitter;CLNSIG=Uncertain_significance;CLNVC=Microsatellite;CLNVCSO=SO:0000289;CLNVI=Illumina_Clinical_Services_Laboratory,Illumina:685537;GENEINFO=RD3:343035;MC=SO:0001…	FALSE	TRUE	FALSE	FALSE	FALSE	FALSE	TRUE	FALSE
295264	1	211665260	GTC	G	343035	NM_183059.2	0	0	17	uFrameShift_Evidence=False;uFrameShift_KozakContext=ATAATGC;uFrameShift_KozakStrength=Moderate;uFrameShift_alt_type=uORF;uFrameShift_alt_type_length=354;uFrameShift_ref_StartDistanceToCDS=461;uFrameShift_ref_type=uORF;uFrameShift_ref_type_length=309;	uFrameShift	ALLELEID=280236;CLNDISDB=MONDO:MONDO:0018998,MeSH:D057130,MedGen:C0339527,Orphanet:ORPHA65,SNOMED_CT:193413001;CLNDN=Leber_congenital_amaurosis;CLNHGVS=NC_000001.10:g.211665261_211665262TC[1];CLNREVSTAT=criteria_provided,_single_submitter;CLNSIG=Uncertain_significance;CLNVC=Microsatellite;CLNVCSO=SO:0000289;CLNVI=Illumina_Clinical_Services_Laboratory,Illumina:685537;GENEINFO=RD3:343035;MC=SO:0001…	FALSE	TRUE	FALSE	FALSE	FALSE	FALSE	TRUE	FALSE
295268	1	211665388	TAG	T	343035	NM_001164688.1	0	0	17	uFrameShift_Evidence=False;uFrameShift_KozakContext=ATAATGC;uFrameShift_KozakStrength=Moderate;uFrameShift_alt_type=uORF;uFrameShift_alt_type_length=186;uFrameShift_ref_StartDistanceToCDS=458;uFrameShift_ref_type=uORF;uFrameShift_ref_type_length=309;|uFrameShift_Evidence=False;uFrameShift_KozakContext=TCCATGG;uFrameShift_KozakStrength=Moderate;uFrameShift_alt_type=uORF;uFrameShift_alt_type_length…	uFrameShift|uFrameShift	ALLELEID=280238;CLNDISDB=MONDO:MONDO:0018998,MeSH:D057130,MedGen:C0339527,Orphanet:ORPHA65,SNOMED_CT:193413001;CLNDN=Leber_congenital_amaurosis;CLNHGVS=NC_000001.10:g.211665389_211665390del;CLNREVSTAT=criteria_provided,_single_submitter;CLNSIG=Uncertain_significance;CLNVC=Deletion;CLNVCSO=SO:0000159;CLNVI=Illumina_Clinical_Services_Laboratory,Illumina:625336;GENEINFO=RD3:343035;MC=SO:0001623|5_pr…	FALSE	TRUE	FALSE	FALSE	FALSE	FALSE	TRUE	FALSE
295268	1	211665388	TAG	T	343035	NM_183059.2	0	0	17	uFrameShift_Evidence=False;uFrameShift_KozakContext=ATAATGC;uFrameShift_KozakStrength=Moderate;uFrameShift_alt_type=uORF;uFrameShift_alt_type_length=186;uFrameShift_ref_StartDistanceToCDS=461;uFrameShift_ref_type=uORF;uFrameShift_ref_type_length=309;|uFrameShift_Evidence=False;uFrameShift_KozakContext=TCCATGG;uFrameShift_KozakStrength=Moderate;uFrameShift_alt_type=uORF;uFrameShift_alt_type_length…	uFrameShift|uFrameShift	ALLELEID=280238;CLNDISDB=MONDO:MONDO:0018998,MeSH:D057130,MedGen:C0339527,Orphanet:ORPHA65,SNOMED_CT:193413001;CLNDN=Leber_congenital_amaurosis;CLNHGVS=NC_000001.10:g.211665389_211665390del;CLNREVSTAT=criteria_provided,_single_submitter;CLNSIG=Uncertain_significance;CLNVC=Deletion;CLNVCSO=SO:0000159;CLNVI=Illumina_Clinical_Services_Laboratory,Illumina:625336;GENEINFO=RD3:343035;MC=SO:0001623|5_pr…	FALSE	TRUE	FALSE	FALSE	FALSE	FALSE	TRUE	FALSE
295269	1	211665389	A	AGG	343035	NM_001164688.1	0	0	17	uFrameShift_Evidence=False;uFrameShift_KozakContext=ATAATGC;uFrameShift_KozakStrength=Moderate;uFrameShift_alt_type=uORF;uFrameShift_alt_type_length=264;uFrameShift_ref_StartDistanceToCDS=458;uFrameShift_ref_type=uORF;uFrameShift_ref_type_length=309;|uFrameShift_Evidence=False;uFrameShift_KozakContext=TCCATGG;uFrameShift_KozakStrength=Moderate;uFrameShift_alt_type=uORF;uFrameShift_alt_type_length…	uFrameShift|uFrameShift	ALLELEID=280239;CLNDISDB=MONDO:MONDO:0018998,MeSH:D057130,MedGen:C0339527,Orphanet:ORPHA65,SNOMED_CT:193413001;CLNDN=Leber_congenital_amaurosis;CLNHGVS=NC_000001.10:g.211665390_211665391dup;CLNREVSTAT=criteria_provided,_single_submitter;CLNSIG=Uncertain_significance;CLNVC=Duplication;CLNVCSO=SO:1000035;CLNVI=Illumina_Clinical_Services_Laboratory,Illumina:715333;GENEINFO=RD3:343035;MC=SO:0001623|5…	FALSE	TRUE	FALSE	FALSE	FALSE	FALSE	TRUE	FALSE
295269	1	211665389	A	AGG	343035	NM_183059.2	0	0	17	uFrameShift_Evidence=False;uFrameShift_KozakContext=ATAATGC;uFrameShift_KozakStrength=Moderate;uFrameShift_alt_type=uORF;uFrameShift_alt_type_length=264;uFrameShift_ref_StartDistanceToCDS=461;uFrameShift_ref_type=uORF;uFrameShift_ref_type_length=309;|uFrameShift_Evidence=False;uFrameShift_KozakContext=TCCATGG;uFrameShift_KozakStrength=Moderate;uFrameShift_alt_type=uORF;uFrameShift_alt_type_length…	uFrameShift|uFrameShift	ALLELEID=280239;CLNDISDB=MONDO:MONDO:0018998,MeSH:D057130,MedGen:C0339527,Orphanet:ORPHA65,SNOMED_CT:193413001;CLNDN=Leber_congenital_amaurosis;CLNHGVS=NC_000001.10:g.211665390_211665391dup;CLNREVSTAT=criteria_provided,_single_submitter;CLNSIG=Uncertain_significance;CLNVC=Duplication;CLNVCSO=SO:1000035;CLNVI=Illumina_Clinical_Services_Laboratory,Illumina:715333;GENEINFO=RD3:343035;MC=SO:0001623|5…	FALSE	TRUE	FALSE	FALSE	FALSE	FALSE	TRUE	FALSE
295271	1	211665390	G	GGT	343035	NM_001164688.1	0	0	17	uFrameShift_Evidence=False;uFrameShift_KozakContext=ATAATGC;uFrameShift_KozakStrength=Moderate;uFrameShift_alt_type=uORF;uFrameShift_alt_type_length=264;uFrameShift_ref_StartDistanceToCDS=458;uFrameShift_ref_type=uORF;uFrameShift_ref_type_length=309;|uFrameShift_Evidence=False;uFrameShift_KozakContext=TCCATGG;uFrameShift_KozakStrength=Moderate;uFrameShift_alt_type=uORF;uFrameShift_alt_type_length…	uFrameShift|uFrameShift	ALLELEID=280242;CLNDISDB=MONDO:MONDO:0018998,MeSH:D057130,MedGen:C0339527,Orphanet:ORPHA65,SNOMED_CT:193413001;CLNDN=Leber_congenital_amaurosis;CLNHGVS=NC_000001.10:g.211665391_211665392GT[23];CLNREVSTAT=criteria_provided,_single_submitter;CLNSIG=Uncertain_significance;CLNVC=Microsatellite;CLNVCSO=SO:0000289;CLNVI=Illumina_Clinical_Services_Laboratory,Illumina:602083;GENEINFO=RD3:343035;MC=SO:000…	FALSE	TRUE	FALSE	FALSE	FALSE	FALSE	TRUE	FALSE
295271	1	211665390	G	GGT	343035	NM_183059.2	0	0	17	uFrameShift_Evidence=False;uFrameShift_KozakContext=ATAATGC;uFrameShift_KozakStrength=Moderate;uFrameShift_alt_type=uORF;uFrameShift_alt_type_length=264;uFrameShift_ref_StartDistanceToCDS=461;uFrameShift_ref_type=uORF;uFrameShift_ref_type_length=309;|uFrameShift_Evidence=False;uFrameShift_KozakContext=TCCATGG;uFrameShift_KozakStrength=Moderate;uFrameShift_alt_type=uORF;uFrameShift_alt_type_length…	uFrameShift|uFrameShift	ALLELEID=280242;CLNDISDB=MONDO:MONDO:0018998,MeSH:D057130,MedGen:C0339527,Orphanet:ORPHA65,SNOMED_CT:193413001;CLNDN=Leber_congenital_amaurosis;CLNHGVS=NC_000001.10:g.211665391_211665392GT[23];CLNREVSTAT=criteria_provided,_single_submitter;CLNSIG=Uncertain_significance;CLNVC=Microsatellite;CLNVCSO=SO:0000289;CLNVI=Illumina_Clinical_Services_Laboratory,Illumina:602083;GENEINFO=RD3:343035;MC=SO:000…	FALSE	TRUE	FALSE	FALSE	FALSE	FALSE	TRUE	FALSE
295272	1	211665390	G	GGTGT	343035	NM_001164688.1	0	0	17	uFrameShift_Evidence=False;uFrameShift_KozakContext=ATAATGC;uFrameShift_KozakStrength=Moderate;uFrameShift_alt_type=uORF;uFrameShift_alt_type_length=192;uFrameShift_ref_StartDistanceToCDS=458;uFrameShift_ref_type=uORF;uFrameShift_ref_type_length=309;|uFrameShift_Evidence=False;uFrameShift_KozakContext=TCCATGG;uFrameShift_KozakStrength=Moderate;uFrameShift_alt_type=uORF;uFrameShift_alt_type_length…	uFrameShift|uFrameShift	ALLELEID=280244;CLNDISDB=MONDO:MONDO:0018998,MeSH:D057130,MedGen:C0339527,Orphanet:ORPHA65,SNOMED_CT:193413001;CLNDN=Leber_congenital_amaurosis;CLNHGVS=NC_000001.10:g.211665391_211665392GT[24];CLNREVSTAT=criteria_provided,_single_submitter;CLNSIG=Uncertain_significance;CLNVC=Microsatellite;CLNVCSO=SO:0000289;CLNVI=Illumina_Clinical_Services_Laboratory,Illumina:599409;GENEINFO=RD3:343035;MC=SO:000…	FALSE	TRUE	FALSE	FALSE	FALSE	FALSE	TRUE	FALSE
295272	1	211665390	G	GGTGT	343035	NM_183059.2	0	0	17	uFrameShift_Evidence=False;uFrameShift_KozakContext=ATAATGC;uFrameShift_KozakStrength=Moderate;uFrameShift_alt_type=uORF;uFrameShift_alt_type_length=192;uFrameShift_ref_StartDistanceToCDS=461;uFrameShift_ref_type=uORF;uFrameShift_ref_type_length=309;|uFrameShift_Evidence=False;uFrameShift_KozakContext=TCCATGG;uFrameShift_KozakStrength=Moderate;uFrameShift_alt_type=uORF;uFrameShift_alt_type_length…	uFrameShift|uFrameShift	ALLELEID=280244;CLNDISDB=MONDO:MONDO:0018998,MeSH:D057130,MedGen:C0339527,Orphanet:ORPHA65,SNOMED_CT:193413001;CLNDN=Leber_congenital_amaurosis;CLNHGVS=NC_000001.10:g.211665391_211665392GT[24];CLNREVSTAT=criteria_provided,_single_submitter;CLNSIG=Uncertain_significance;CLNVC=Microsatellite;CLNVCSO=SO:0000289;CLNVI=Illumina_Clinical_Services_Laboratory,Illumina:599409;GENEINFO=RD3:343035;MC=SO:000…	FALSE	TRUE	FALSE	FALSE	FALSE	FALSE	TRUE	FALSE
295273	1	211665390	GGTGT	G	343035	NM_001164688.1	0	0	17	uFrameShift_Evidence=False;uFrameShift_KozakContext=ATAATGC;uFrameShift_KozakStrength=Moderate;uFrameShift_alt_type=uORF;uFrameShift_alt_type_length=258;uFrameShift_ref_StartDistanceToCDS=458;uFrameShift_ref_type=uORF;uFrameShift_ref_type_length=309;|uFrameShift_Evidence=False;uFrameShift_KozakContext=TCCATGG;uFrameShift_KozakStrength=Moderate;uFrameShift_alt_type=uORF;uFrameShift_alt_type_length…	uFrameShift|uFrameShift	ALLELEID=280243;CLNDISDB=MONDO:MONDO:0018998,MeSH:D057130,MedGen:C0339527,Orphanet:ORPHA65,SNOMED_CT:193413001;CLNDN=Leber_congenital_amaurosis;CLNHGVS=NC_000001.10:g.211665391_211665392GT[20];CLNREVSTAT=criteria_provided,_single_submitter;CLNSIG=Uncertain_significance;CLNVC=Microsatellite;CLNVCSO=SO:0000289;CLNVI=Illumina_Clinical_Services_Laboratory,Illumina:582787;GENEINFO=RD3:343035;MC=SO:000…	FALSE	TRUE	FALSE	FALSE	FALSE	FALSE	TRUE	FALSE
295273	1	211665390	GGTGT	G	343035	NM_183059.2	0	0	17	uFrameShift_Evidence=False;uFrameShift_KozakContext=ATAATGC;uFrameShift_KozakStrength=Moderate;uFrameShift_alt_type=uORF;uFrameShift_alt_type_length=258;uFrameShift_ref_StartDistanceToCDS=461;uFrameShift_ref_type=uORF;uFrameShift_ref_type_length=309;|uFrameShift_Evidence=False;uFrameShift_KozakContext=TCCATGG;uFrameShift_KozakStrength=Moderate;uFrameShift_alt_type=uORF;uFrameShift_alt_type_length…	uFrameShift|uFrameShift	ALLELEID=280243;CLNDISDB=MONDO:MONDO:0018998,MeSH:D057130,MedGen:C0339527,Orphanet:ORPHA65,SNOMED_CT:193413001;CLNDN=Leber_congenital_amaurosis;CLNHGVS=NC_000001.10:g.211665391_211665392GT[20];CLNREVSTAT=criteria_provided,_single_submitter;CLNSIG=Uncertain_significance;CLNVC=Microsatellite;CLNVCSO=SO:0000289;CLNVI=Illumina_Clinical_Services_Laboratory,Illumina:582787;GENEINFO=RD3:343035;MC=SO:000…	FALSE	TRUE	FALSE	FALSE	FALSE	FALSE	TRUE	FALSE
295276	1	211665390	GGT	G	343035	NM_001164688.1	0	0	17	uFrameShift_Evidence=False;uFrameShift_KozakContext=ATAATGC;uFrameShift_KozakStrength=Moderate;uFrameShift_alt_type=uORF;uFrameShift_alt_type_length=186;uFrameShift_ref_StartDistanceToCDS=458;uFrameShift_ref_type=uORF;uFrameShift_ref_type_length=309;|uFrameShift_Evidence=False;uFrameShift_KozakContext=TCCATGG;uFrameShift_KozakStrength=Moderate;uFrameShift_alt_type=uORF;uFrameShift_alt_type_length…	uFrameShift|uFrameShift	ALLELEID=280136;CLNDISDB=MONDO:MONDO:0018998,MeSH:D057130,MedGen:C0339527,Orphanet:ORPHA65,SNOMED_CT:193413001;CLNDN=Leber_congenital_amaurosis;CLNHGVS=NC_000001.10:g.211665391_211665392GT[21];CLNREVSTAT=criteria_provided,_single_submitter;CLNSIG=Uncertain_significance;CLNVC=Microsatellite;CLNVCSO=SO:0000289;CLNVI=Illumina_Clinical_Services_Laboratory,Illumina:834234;GENEINFO=RD3:343035;MC=SO:000…	FALSE	TRUE	FALSE	FALSE	FALSE	FALSE	TRUE	FALSE
295276	1	211665390	GGT	G	343035	NM_183059.2	0	0	17	uFrameShift_Evidence=False;uFrameShift_KozakContext=ATAATGC;uFrameShift_KozakStrength=Moderate;uFrameShift_alt_type=uORF;uFrameShift_alt_type_length=186;uFrameShift_ref_StartDistanceToCDS=461;uFrameShift_ref_type=uORF;uFrameShift_ref_type_length=309;|uFrameShift_Evidence=False;uFrameShift_KozakContext=TCCATGG;uFrameShift_KozakStrength=Moderate;uFrameShift_alt_type=uORF;uFrameShift_alt_type_length…	uFrameShift|uFrameShift	ALLELEID=280136;CLNDISDB=MONDO:MONDO:0018998,MeSH:D057130,MedGen:C0339527,Orphanet:ORPHA65,SNOMED_CT:193413001;CLNDN=Leber_congenital_amaurosis;CLNHGVS=NC_000001.10:g.211665391_211665392GT[21];CLNREVSTAT=criteria_provided,_single_submitter;CLNSIG=Uncertain_significance;CLNVC=Microsatellite;CLNVCSO=SO:0000289;CLNVI=Illumina_Clinical_Services_Laboratory,Illumina:834234;GENEINFO=RD3:343035;MC=SO:000…	FALSE	TRUE	FALSE	FALSE	FALSE	FALSE	TRUE	FALSE
295284	1	211665433	GTA	G	343035	NM_001164688.1	0	0	17	uFrameShift_Evidence=False;uFrameShift_KozakContext=ATAATGC;uFrameShift_KozakStrength=Moderate;uFrameShift_alt_type=uORF;uFrameShift_alt_type_length=186;uFrameShift_ref_StartDistanceToCDS=458;uFrameShift_ref_type=uORF;uFrameShift_ref_type_length=309;|uFrameShift_Evidence=False;uFrameShift_KozakContext=TCCATGG;uFrameShift_KozakStrength=Moderate;uFrameShift_alt_type=uORF;uFrameShift_alt_type_length…	uFrameShift|uFrameShift	ALLELEID=278951;CLNDISDB=MONDO:MONDO:0018998,MeSH:D057130,MedGen:C0339527,Orphanet:ORPHA65,SNOMED_CT:193413001;CLNDN=Leber_congenital_amaurosis;CLNHGVS=NC_000001.10:g.211665435_211665436del;CLNREVSTAT=criteria_provided,_single_submitter;CLNSIG=Uncertain_significance;CLNVC=Deletion;CLNVCSO=SO:0000159;CLNVI=Illumina_Clinical_Services_Laboratory,Illumina:495848;GENEINFO=RD3:343035;MC=SO:0001623|5_pr…	FALSE	TRUE	FALSE	FALSE	FALSE	FALSE	TRUE	FALSE
295284	1	211665433	GTA	G	343035	NM_183059.2	0	0	17	uFrameShift_Evidence=False;uFrameShift_KozakContext=ATAATGC;uFrameShift_KozakStrength=Moderate;uFrameShift_alt_type=uORF;uFrameShift_alt_type_length=186;uFrameShift_ref_StartDistanceToCDS=461;uFrameShift_ref_type=uORF;uFrameShift_ref_type_length=309;|uFrameShift_Evidence=False;uFrameShift_KozakContext=TCCATGG;uFrameShift_KozakStrength=Moderate;uFrameShift_alt_type=uORF;uFrameShift_alt_type_length…	uFrameShift|uFrameShift	ALLELEID=278951;CLNDISDB=MONDO:MONDO:0018998,MeSH:D057130,MedGen:C0339527,Orphanet:ORPHA65,SNOMED_CT:193413001;CLNDN=Leber_congenital_amaurosis;CLNHGVS=NC_000001.10:g.211665435_211665436del;CLNREVSTAT=criteria_provided,_single_submitter;CLNSIG=Uncertain_significance;CLNVC=Deletion;CLNVCSO=SO:0000159;CLNVI=Illumina_Clinical_Services_Laboratory,Illumina:495848;GENEINFO=RD3:343035;MC=SO:0001623|5_pr…	FALSE	TRUE	FALSE	FALSE	FALSE	FALSE	TRUE	FALSE
295285	1	211665434	TATGC	T	343035	NM_001164688.1	0	0	17	uFrameShift_Evidence=False;uFrameShift_KozakContext=ATAATGC;uFrameShift_KozakStrength=Moderate;uFrameShift_alt_type=uORF;uFrameShift_alt_type_length=258;uFrameShift_ref_StartDistanceToCDS=458;uFrameShift_ref_type=uORF;uFrameShift_ref_type_length=309;|uFrameShift_Evidence=False;uFrameShift_KozakContext=TCCATGG;uFrameShift_KozakStrength=Moderate;uFrameShift_alt_type=uORF;uFrameShift_alt_type_length…	uFrameShift|uFrameShift	ALLELEID=278767;CLNDISDB=MONDO:MONDO:0018998,MeSH:D057130,MedGen:C0339527,Orphanet:ORPHA65,SNOMED_CT:193413001;CLNDN=Leber_congenital_amaurosis;CLNHGVS=NC_000001.10:g.211665435_211665438del;CLNREVSTAT=criteria_provided,_single_submitter;CLNSIG=Uncertain_significance;CLNVC=Deletion;CLNVCSO=SO:0000159;CLNVI=Illumina_Clinical_Services_Laboratory,Illumina:602251;GENEINFO=RD3:343035;MC=SO:0001623|5_pr…	FALSE	TRUE	FALSE	FALSE	FALSE	FALSE	TRUE	FALSE
295285	1	211665434	TATGC	T	343035	NM_183059.2	0	0	17	uFrameShift_Evidence=False;uFrameShift_KozakContext=ATAATGC;uFrameShift_KozakStrength=Moderate;uFrameShift_alt_type=uORF;uFrameShift_alt_type_length=258;uFrameShift_ref_StartDistanceToCDS=461;uFrameShift_ref_type=uORF;uFrameShift_ref_type_length=309;|uFrameShift_Evidence=False;uFrameShift_KozakContext=TCCATGG;uFrameShift_KozakStrength=Moderate;uFrameShift_alt_type=uORF;uFrameShift_alt_type_length…	uFrameShift|uFrameShift	ALLELEID=278767;CLNDISDB=MONDO:MONDO:0018998,MeSH:D057130,MedGen:C0339527,Orphanet:ORPHA65,SNOMED_CT:193413001;CLNDN=Leber_congenital_amaurosis;CLNHGVS=NC_000001.10:g.211665435_211665438del;CLNREVSTAT=criteria_provided,_single_submitter;CLNSIG=Uncertain_significance;CLNVC=Deletion;CLNVCSO=SO:0000159;CLNVI=Illumina_Clinical_Services_Laboratory,Illumina:602251;GENEINFO=RD3:343035;MC=SO:0001623|5_pr…	FALSE	TRUE	FALSE	FALSE	FALSE	FALSE	TRUE	FALSE
295287	1	211665439	G	A	343035	NM_001164688.1	0	0	17	uAUG_gained_DistanceFromCap=819;uAUG_gained_DistanceToCDS=342;uAUG_gained_DistanceToStop=69;uAUG_gained_KozakContext=TACATGC;uAUG_gained_KozakStrength=Weak;uAUG_gained_type=uORF;	uAUG_gained	AF_TGP=0.00160;ALLELEID=280250;CLNDISDB=MONDO:MONDO:0018998,MeSH:D057130,MedGen:C0339527,Orphanet:ORPHA65,SNOMED_CT:193413001;CLNDN=Leber_congenital_amaurosis;CLNHGVS=NC_000001.10:g.211665439G>A;CLNREVSTAT=criteria_provided,_single_submitter;CLNSIG=Uncertain_significance;CLNVC=single_nucleotide_variant;CLNVCSO=SO:0001483;CLNVI=Illumina_Clinical_Services_Laboratory,Illumina:143192;GENEINFO=RD3:343…	TRUE	TRUE	TRUE	FALSE	FALSE	FALSE	FALSE	FALSE
295287	1	211665439	G	A	343035	NM_183059.2	0	0	17	uAUG_gained_DistanceFromCap=819;uAUG_gained_DistanceToCDS=345;uAUG_gained_DistanceToStop=69;uAUG_gained_KozakContext=TACATGC;uAUG_gained_KozakStrength=Weak;uAUG_gained_type=uORF;	uAUG_gained	AF_TGP=0.00160;ALLELEID=280250;CLNDISDB=MONDO:MONDO:0018998,MeSH:D057130,MedGen:C0339527,Orphanet:ORPHA65,SNOMED_CT:193413001;CLNDN=Leber_congenital_amaurosis;CLNHGVS=NC_000001.10:g.211665439G>A;CLNREVSTAT=criteria_provided,_single_submitter;CLNSIG=Uncertain_significance;CLNVC=single_nucleotide_variant;CLNVCSO=SO:0001483;CLNVI=Illumina_Clinical_Services_Laboratory,Illumina:143192;GENEINFO=RD3:343…	TRUE	TRUE	TRUE	FALSE	FALSE	FALSE	FALSE	FALSE
295301	1	211666129	C	T	343035	NM_001164688.1	0	0	17	uAUG_gained_DistanceFromCap=130;uAUG_gained_DistanceToCDS=1031;uAUG_gained_DistanceToStop=183;uAUG_gained_KozakContext=AGCATGA;uAUG_gained_KozakStrength=Moderate;uAUG_gained_type=uORF;	uAUG_gained	AF_TGP=0.00679;ALLELEID=280273;CLNDISDB=MONDO:MONDO:0018998,MeSH:D057130,MedGen:C0339527,Orphanet:ORPHA65,SNOMED_CT:193413001;CLNDN=Leber_congenital_amaurosis;CLNHGVS=NC_000001.10:g.211666129C>T;CLNREVSTAT=criteria_provided,_single_submitter;CLNSIG=Uncertain_significance;CLNVC=single_nucleotide_variant;CLNVCSO=SO:0001483;CLNVI=Illumina_Clinical_Services_Laboratory,Illumina:547324;GENEINFO=RD3:343…	TRUE	TRUE	TRUE	FALSE	FALSE	FALSE	FALSE	FALSE
295301	1	211666129	C	T	343035	NM_183059.2	0	0	17	uAUG_gained_DistanceFromCap=130;uAUG_gained_DistanceToCDS=1034;uAUG_gained_DistanceToStop=183;uAUG_gained_KozakContext=AGCATGA;uAUG_gained_KozakStrength=Moderate;uAUG_gained_type=uORF;	uAUG_gained	AF_TGP=0.00679;ALLELEID=280273;CLNDISDB=MONDO:MONDO:0018998,MeSH:D057130,MedGen:C0339527,Orphanet:ORPHA65,SNOMED_CT:193413001;CLNDN=Leber_congenital_amaurosis;CLNHGVS=NC_000001.10:g.211666129C>T;CLNREVSTAT=criteria_provided,_single_submitter;CLNSIG=Uncertain_significance;CLNVC=single_nucleotide_variant;CLNVCSO=SO:0001483;CLNVI=Illumina_Clinical_Services_Laboratory,Illumina:547324;GENEINFO=RD3:343…	TRUE	TRUE	TRUE	FALSE	FALSE	FALSE	FALSE	FALSE
296215	1	231558354	G	A	54583	NM_022051.2	0	0	45	uSTOP_gained_Evidence=False;uSTOP_gained_KozakContext=GCCATGA;uSTOP_gained_KozakStrength=Moderate;uSTOP_gained_newSTOPDistanceToCDS=720;uSTOP_gained_ref_StartDistanceToCDS=771;uSTOP_gained_ref_type=uORF;	uSTOP_gained	ALLELEID=281224;CLNDISDB=MONDO:MONDO:0001115,MedGen:C0152264,Orphanet:ORPHA90042,SNOMED_CT:17342003;CLNDN=Familial_erythrocytosis;CLNHGVS=NC_000001.10:g.231558354G>A;CLNREVSTAT=criteria_provided,_single_submitter;CLNSIG=Uncertain_significance;CLNVC=single_nucleotide_variant;CLNVCSO=SO:0001483;CLNVI=Illumina_Clinical_Services_Laboratory,Illumina:784812;GENEINFO=EGLN1:54583;MC=SO:0001623|5_prime_UT…	TRUE	TRUE	FALSE	FALSE	FALSE	TRUE	FALSE	FALSE
296226	1	231559293	CTG	C	54583	NM_022051.2	0	0	45	uFrameShift_Evidence=False;uFrameShift_KozakContext=AGAATGC;uFrameShift_KozakStrength=Moderate;uFrameShift_alt_type=uORF;uFrameShift_alt_type_length=39;uFrameShift_ref_StartDistanceToCDS=1693;uFrameShift_ref_type=uORF;uFrameShift_ref_type_length=96;|uFrameShift_Evidence=False;uFrameShift_KozakContext=CGCATGC;uFrameShift_KozakStrength=Weak;uFrameShift_alt_type=uORF;uFrameShift_alt_type_length=81;u…	uFrameShift|uFrameShift	ALLELEID=279577;CLNDISDB=MONDO:MONDO:0001115,MedGen:C0152264,Orphanet:ORPHA90042,SNOMED_CT:17342003;CLNDN=Familial_erythrocytosis;CLNHGVS=NC_000001.10:g.231559295_231559296del;CLNREVSTAT=criteria_provided,_single_submitter;CLNSIG=Uncertain_significance;CLNVC=Deletion;CLNVCSO=SO:0000159;CLNVI=Illumina_Clinical_Services_Laboratory,Illumina:495904;GENEINFO=EGLN1:54583;MC=SO:0001623|5_prime_UTR_varia…	FALSE	TRUE	FALSE	FALSE	FALSE	FALSE	TRUE	FALSE
296230	1	231559593	C	T	54583	NM_022051.2	0	0	45	uAUG_lost_DistanceFromCap=1195;uAUG_lost_DistanceToCDS=1961;uAUG_lost_DistanceToStop=132;uAUG_lost_Evidence=False;uAUG_lost_KozakContext=AGTATGA;uAUG_lost_KozakStrength=Moderate;uAUG_lost_type=uORF;	uAUG_lost	ALLELEID=281193;CLNDISDB=MONDO:MONDO:0001115,MedGen:C0152264,Orphanet:ORPHA90042,SNOMED_CT:17342003;CLNDN=Familial_erythrocytosis;CLNHGVS=NC_000001.10:g.231559593C>T;CLNREVSTAT=criteria_provided,_single_submitter;CLNSIG=Uncertain_significance;CLNVC=single_nucleotide_variant;CLNVCSO=SO:0001483;CLNVI=Illumina_Clinical_Services_Laboratory,Illumina:829166;GENEINFO=EGLN1:54583;MC=SO:0001623|5_prime_UT…	TRUE	TRUE	FALSE	TRUE	FALSE	FALSE	FALSE	FALSE
296245	1	231560329	T	C	54583	NM_022051.2	0	0	45	uSTOP_lost_AltStop=True;uSTOP_lost_AltStopDistanceToCDS=2652;uSTOP_lost_Evidence=False;uSTOP_lost_FrameWithCDS=inFrame;uSTOP_lost_KozakContext=ACAATGC;uSTOP_lost_KozakStrength=Moderate;|uSTOP_lost_AltStop=True;uSTOP_lost_AltStopDistanceToCDS=2652;uSTOP_lost_Evidence=False;uSTOP_lost_FrameWithCDS=inFrame;uSTOP_lost_KozakContext=CATATGG;uSTOP_lost_KozakStrength=Moderate;	uSTOP_lost|uSTOP_lost	ALLELEID=281205;CLNDISDB=MONDO:MONDO:0001115,MedGen:C0152264,Orphanet:ORPHA90042,SNOMED_CT:17342003;CLNDN=Familial_erythrocytosis;CLNHGVS=NC_000001.10:g.231560329T>C;CLNREVSTAT=criteria_provided,_single_submitter;CLNSIG=Uncertain_significance;CLNVC=single_nucleotide_variant;CLNVCSO=SO:0001483;CLNVI=Illumina_Clinical_Services_Laboratory,Illumina:794249;GENEINFO=EGLN1:54583;MC=SO:0001623|5_prime_UT…	TRUE	TRUE	FALSE	FALSE	TRUE	FALSE	FALSE	FALSE
296903	1	243419472	G	A	10806	NM_001350246.1	0	2	20	uAUG_gained_DistanceFromCap=165;uAUG_gained_DistanceToCDS=1116;uAUG_gained_DistanceToStop=159;uAUG_gained_KozakContext=TGCATGC;uAUG_gained_KozakStrength=Weak;uAUG_gained_type=uORF;	uAUG_gained	AF_ESP=0.00008;AF_EXAC=0.00095;AF_TGP=0.00200;ALLELEID=281826;CLNDISDB=MONDO:MONDO:0015229,MedGen:C0752166,Orphanet:ORPHA110,SNOMED_CT:5619004|MONDO:MONDO:0017842,MedGen:C0403553,Orphanet:ORPHA3156,SNOMED_CT:236531005;CLNDN=Bardet-Biedl_syndrome|Renal_dysplasia_and_retinal_aplasia;CLNHGVS=NC_000001.10:g.243419472G>A;CLNREVSTAT=criteria_provided,_single_submitter;CLNSIG=Uncertain_significance;CLNV…	TRUE	TRUE	TRUE	FALSE	FALSE	FALSE	FALSE	FALSE
296903	1	243419472	G	A	10806	NM_001350247.1	0	2	19	uAUG_gained_DistanceFromCap=165;uAUG_gained_DistanceToCDS=1004;uAUG_gained_DistanceToStop=159;uAUG_gained_KozakContext=TGCATGC;uAUG_gained_KozakStrength=Weak;uAUG_gained_type=uORF;	uAUG_gained	AF_ESP=0.00008;AF_EXAC=0.00095;AF_TGP=0.00200;ALLELEID=281826;CLNDISDB=MONDO:MONDO:0015229,MedGen:C0752166,Orphanet:ORPHA110,SNOMED_CT:5619004|MONDO:MONDO:0017842,MedGen:C0403553,Orphanet:ORPHA3156,SNOMED_CT:236531005;CLNDN=Bardet-Biedl_syndrome|Renal_dysplasia_and_retinal_aplasia;CLNHGVS=NC_000001.10:g.243419472G>A;CLNREVSTAT=criteria_provided,_single_submitter;CLNSIG=Uncertain_significance;CLNV…	TRUE	TRUE	TRUE	FALSE	FALSE	FALSE	FALSE	FALSE
296903	1	243419472	G	A	10806	NM_001350248.1	0	0	0	uAUG_gained_DistanceFromCap=165;uAUG_gained_DistanceToCDS=4;uAUG_gained_DistanceToStop=159;uAUG_gained_KozakContext=TGCATGC;uAUG_gained_KozakStrength=Weak;uAUG_gained_type=OutOfFrame_oORF;	uAUG_gained	AF_ESP=0.00008;AF_EXAC=0.00095;AF_TGP=0.00200;ALLELEID=281826;CLNDISDB=MONDO:MONDO:0015229,MedGen:C0752166,Orphanet:ORPHA110,SNOMED_CT:5619004|MONDO:MONDO:0017842,MedGen:C0403553,Orphanet:ORPHA3156,SNOMED_CT:236531005;CLNDN=Bardet-Biedl_syndrome|Renal_dysplasia_and_retinal_aplasia;CLNHGVS=NC_000001.10:g.243419472G>A;CLNREVSTAT=criteria_provided,_single_submitter;CLNSIG=Uncertain_significance;CLNV…	TRUE	TRUE	TRUE	FALSE	FALSE	FALSE	FALSE	FALSE
296903	1	243419472	G	A	10806	NM_001350249.1	0	4	3	uAUG_gained_DistanceFromCap=165;uAUG_gained_DistanceToCDS=311;uAUG_gained_DistanceToStop=111;uAUG_gained_KozakContext=TGCATGC;uAUG_gained_KozakStrength=Weak;uAUG_gained_type=uORF;	uAUG_gained	AF_ESP=0.00008;AF_EXAC=0.00095;AF_TGP=0.00200;ALLELEID=281826;CLNDISDB=MONDO:MONDO:0015229,MedGen:C0752166,Orphanet:ORPHA110,SNOMED_CT:5619004|MONDO:MONDO:0017842,MedGen:C0403553,Orphanet:ORPHA3156,SNOMED_CT:236531005;CLNDN=Bardet-Biedl_syndrome|Renal_dysplasia_and_retinal_aplasia;CLNHGVS=NC_000001.10:g.243419472G>A;CLNREVSTAT=criteria_provided,_single_submitter;CLNSIG=Uncertain_significance;CLNV…	TRUE	TRUE	TRUE	FALSE	FALSE	FALSE	FALSE	FALSE
296903	1	243419472	G	A	10806	NM_001350251.1	0	2	21	uAUG_gained_DistanceFromCap=165;uAUG_gained_DistanceToCDS=1377;uAUG_gained_DistanceToStop=159;uAUG_gained_KozakContext=TGCATGC;uAUG_gained_KozakStrength=Weak;uAUG_gained_type=uORF;	uAUG_gained	AF_ESP=0.00008;AF_EXAC=0.00095;AF_TGP=0.00200;ALLELEID=281826;CLNDISDB=MONDO:MONDO:0015229,MedGen:C0752166,Orphanet:ORPHA110,SNOMED_CT:5619004|MONDO:MONDO:0017842,MedGen:C0403553,Orphanet:ORPHA3156,SNOMED_CT:236531005;CLNDN=Bardet-Biedl_syndrome|Renal_dysplasia_and_retinal_aplasia;CLNHGVS=NC_000001.10:g.243419472G>A;CLNREVSTAT=criteria_provided,_single_submitter;CLNSIG=Uncertain_significance;CLNV…	TRUE	TRUE	TRUE	FALSE	FALSE	FALSE	FALSE	FALSE
296903	1	243419472	G	A	10806	NM_006642.5	0	0	0	uAUG_gained_DistanceFromCap=129;uAUG_gained_DistanceToCDS=4;uAUG_gained_DistanceToStop=159;uAUG_gained_KozakContext=TGCATGC;uAUG_gained_KozakStrength=Weak;uAUG_gained_type=OutOfFrame_oORF;	uAUG_gained	AF_ESP=0.00008;AF_EXAC=0.00095;AF_TGP=0.00200;ALLELEID=281826;CLNDISDB=MONDO:MONDO:0015229,MedGen:C0752166,Orphanet:ORPHA110,SNOMED_CT:5619004|MONDO:MONDO:0017842,MedGen:C0403553,Orphanet:ORPHA3156,SNOMED_CT:236531005;CLNDN=Bardet-Biedl_syndrome|Renal_dysplasia_and_retinal_aplasia;CLNHGVS=NC_000001.10:g.243419472G>A;CLNREVSTAT=criteria_provided,_single_submitter;CLNSIG=Uncertain_significance;CLNV…	TRUE	TRUE	TRUE	FALSE	FALSE	FALSE	FALSE	FALSE
296928	1	247581570	C	G	114548	NM_001079821.2	0	1	0	uAUG_gained_DistanceFromCap=75;uAUG_gained_DistanceToCDS=63;uAUG_gained_DistanceToStop=39;uAUG_gained_KozakContext=TGGATGG;uAUG_gained_KozakStrength=Moderate;uAUG_gained_type=uORF;	uAUG_gained	ALLELEID=280565;CLNDISDB=MONDO:MONDO:0008633,MedGen:C0268390,OMIM:191900,Orphanet:ORPHA575,SNOMED_CT:15123008|MONDO:MONDO:0011776,MedGen:C0409818,OMIM:607115,Orphanet:ORPHA1451,SNOMED_CT:239826001|MedGen:C0343068;CLNDN=Familial_amyloid_nephropathy_with_urticaria_AND_deafness|Chronic_infantile_neurological,_cutaneous_and_articular_syndrome|Familial_cold_autoinflammatory_syndrome;CLNHGVS=NC_000001.…	TRUE	TRUE	TRUE	FALSE	FALSE	FALSE	FALSE	FALSE
296928	1	247581570	C	G	114548	NM_001127461.2	0	0	9	uAUG_gained_DistanceFromCap=251;uAUG_gained_DistanceToCDS=529;uAUG_gained_DistanceToStop=78;uAUG_gained_KozakContext=TGGATGG;uAUG_gained_KozakStrength=Moderate;uAUG_gained_type=uORF;	uAUG_gained	ALLELEID=280565;CLNDISDB=MONDO:MONDO:0008633,MedGen:C0268390,OMIM:191900,Orphanet:ORPHA575,SNOMED_CT:15123008|MONDO:MONDO:0011776,MedGen:C0409818,OMIM:607115,Orphanet:ORPHA1451,SNOMED_CT:239826001|MedGen:C0343068;CLNDN=Familial_amyloid_nephropathy_with_urticaria_AND_deafness|Chronic_infantile_neurological,_cutaneous_and_articular_syndrome|Familial_cold_autoinflammatory_syndrome;CLNHGVS=NC_000001.…	TRUE	TRUE	TRUE	FALSE	FALSE	FALSE	FALSE	FALSE
296928	1	247581570	C	G	114548	NM_001127462.2	0	0	9	uAUG_gained_DistanceFromCap=217;uAUG_gained_DistanceToCDS=529;uAUG_gained_DistanceToStop=78;uAUG_gained_KozakContext=TGGATGG;uAUG_gained_KozakStrength=Moderate;uAUG_gained_type=uORF;	uAUG_gained	ALLELEID=280565;CLNDISDB=MONDO:MONDO:0008633,MedGen:C0268390,OMIM:191900,Orphanet:ORPHA575,SNOMED_CT:15123008|MONDO:MONDO:0011776,MedGen:C0409818,OMIM:607115,Orphanet:ORPHA1451,SNOMED_CT:239826001|MedGen:C0343068;CLNDN=Familial_amyloid_nephropathy_with_urticaria_AND_deafness|Chronic_infantile_neurological,_cutaneous_and_articular_syndrome|Familial_cold_autoinflammatory_syndrome;CLNHGVS=NC_000001.…	TRUE	TRUE	TRUE	FALSE	FALSE	FALSE	FALSE	FALSE
296928	1	247581570	C	G	114548	NM_001243133.1	1	0	9	uAUG_gained_DistanceFromCap=217;uAUG_gained_DistanceToCDS=535;uAUG_gained_DistanceToStop=78;uAUG_gained_KozakContext=TGGATGG;uAUG_gained_KozakStrength=Moderate;uAUG_gained_type=uORF;	uAUG_gained	ALLELEID=280565;CLNDISDB=MONDO:MONDO:0008633,MedGen:C0268390,OMIM:191900,Orphanet:ORPHA575,SNOMED_CT:15123008|MONDO:MONDO:0011776,MedGen:C0409818,OMIM:607115,Orphanet:ORPHA1451,SNOMED_CT:239826001|MedGen:C0343068;CLNDN=Familial_amyloid_nephropathy_with_urticaria_AND_deafness|Chronic_infantile_neurological,_cutaneous_and_articular_syndrome|Familial_cold_autoinflammatory_syndrome;CLNHGVS=NC_000001.…	TRUE	TRUE	TRUE	FALSE	FALSE	FALSE	FALSE	FALSE
296928	1	247581570	C	G	114548	NM_004895.4	0	0	9	uAUG_gained_DistanceFromCap=217;uAUG_gained_DistanceToCDS=529;uAUG_gained_DistanceToStop=78;uAUG_gained_KozakContext=TGGATGG;uAUG_gained_KozakStrength=Moderate;uAUG_gained_type=uORF;	uAUG_gained	ALLELEID=280565;CLNDISDB=MONDO:MONDO:0008633,MedGen:C0268390,OMIM:191900,Orphanet:ORPHA575,SNOMED_CT:15123008|MONDO:MONDO:0011776,MedGen:C0409818,OMIM:607115,Orphanet:ORPHA1451,SNOMED_CT:239826001|MedGen:C0343068;CLNDN=Familial_amyloid_nephropathy_with_urticaria_AND_deafness|Chronic_infantile_neurological,_cutaneous_and_articular_syndrome|Familial_cold_autoinflammatory_syndrome;CLNHGVS=NC_000001.…	TRUE	TRUE	TRUE	FALSE	FALSE	FALSE	FALSE	FALSE
296928	1	247581570	C	G	114548	NM_183395.2	0	0	9	uAUG_gained_DistanceFromCap=217;uAUG_gained_DistanceToCDS=529;uAUG_gained_DistanceToStop=78;uAUG_gained_KozakContext=TGGATGG;uAUG_gained_KozakStrength=Moderate;uAUG_gained_type=uORF;	uAUG_gained	ALLELEID=280565;CLNDISDB=MONDO:MONDO:0008633,MedGen:C0268390,OMIM:191900,Orphanet:ORPHA575,SNOMED_CT:15123008|MONDO:MONDO:0011776,MedGen:C0409818,OMIM:607115,Orphanet:ORPHA1451,SNOMED_CT:239826001|MedGen:C0343068;CLNDN=Familial_amyloid_nephropathy_with_urticaria_AND_deafness|Chronic_infantile_neurological,_cutaneous_and_articular_syndrome|Familial_cold_autoinflammatory_syndrome;CLNHGVS=NC_000001.…	TRUE	TRUE	TRUE	FALSE	FALSE	FALSE	FALSE	FALSE
296930	1	247581609	C	CT	114548	NM_001127461.2	0	0	9	uFrameShift_Evidence=False;uFrameShift_KozakContext=TGGATGA;uFrameShift_KozakStrength=Weak;uFrameShift_alt_type=uORF;uFrameShift_alt_type_length=270;uFrameShift_ref_StartDistanceToCDS=742;uFrameShift_ref_type=uORF;uFrameShift_ref_type_length=294;|uFrameShift_Evidence=False;uFrameShift_KozakContext=CTGATGG;uFrameShift_KozakStrength=Moderate;uFrameShift_alt_type=uORF;uFrameShift_alt_type_length=186…	uFrameShift|uFrameShift|uFrameShift	ALLELEID=281855;CLNDISDB=MONDO:MONDO:0008633,MedGen:C0268390,OMIM:191900,Orphanet:ORPHA575,SNOMED_CT:15123008|MONDO:MONDO:0011776,MedGen:C0409818,OMIM:607115,Orphanet:ORPHA1451,SNOMED_CT:239826001|MedGen:C0343068;CLNDN=Familial_amyloid_nephropathy_with_urticaria_AND_deafness|Chronic_infantile_neurological,_cutaneous_and_articular_syndrome|Familial_cold_autoinflammatory_syndrome;CLNHGVS=NC_000001.…	FALSE	TRUE	FALSE	FALSE	FALSE	FALSE	TRUE	FALSE
296930	1	247581609	C	CT	114548	NM_001127462.2	0	0	9	uFrameShift_Evidence=False;uFrameShift_KozakContext=TAGATGA;uFrameShift_KozakStrength=Weak;uFrameShift_alt_type=uORF;uFrameShift_alt_type_length=270;uFrameShift_ref_StartDistanceToCDS=742;uFrameShift_ref_type=uORF;uFrameShift_ref_type_length=294;|uFrameShift_Evidence=False;uFrameShift_KozakContext=CTGATGG;uFrameShift_KozakStrength=Moderate;uFrameShift_alt_type=uORF;uFrameShift_alt_type_length=186…	uFrameShift|uFrameShift|uFrameShift	ALLELEID=281855;CLNDISDB=MONDO:MONDO:0008633,MedGen:C0268390,OMIM:191900,Orphanet:ORPHA575,SNOMED_CT:15123008|MONDO:MONDO:0011776,MedGen:C0409818,OMIM:607115,Orphanet:ORPHA1451,SNOMED_CT:239826001|MedGen:C0343068;CLNDN=Familial_amyloid_nephropathy_with_urticaria_AND_deafness|Chronic_infantile_neurological,_cutaneous_and_articular_syndrome|Familial_cold_autoinflammatory_syndrome;CLNHGVS=NC_000001.…	FALSE	TRUE	FALSE	FALSE	FALSE	FALSE	TRUE	FALSE
296930	1	247581609	C	CT	114548	NM_001243133.1	1	0	9	uFrameShift_Evidence=False;uFrameShift_KozakContext=TAGATGA;uFrameShift_KozakStrength=Weak;uFrameShift_alt_type=uORF;uFrameShift_alt_type_length=270;uFrameShift_ref_StartDistanceToCDS=748;uFrameShift_ref_type=uORF;uFrameShift_ref_type_length=294;|uFrameShift_Evidence=False;uFrameShift_KozakContext=CTGATGG;uFrameShift_KozakStrength=Moderate;uFrameShift_alt_type=uORF;uFrameShift_alt_type_length=186…	uFrameShift|uFrameShift|uFrameShift	ALLELEID=281855;CLNDISDB=MONDO:MONDO:0008633,MedGen:C0268390,OMIM:191900,Orphanet:ORPHA575,SNOMED_CT:15123008|MONDO:MONDO:0011776,MedGen:C0409818,OMIM:607115,Orphanet:ORPHA1451,SNOMED_CT:239826001|MedGen:C0343068;CLNDN=Familial_amyloid_nephropathy_with_urticaria_AND_deafness|Chronic_infantile_neurological,_cutaneous_and_articular_syndrome|Familial_cold_autoinflammatory_syndrome;CLNHGVS=NC_000001.…	FALSE	TRUE	FALSE	FALSE	FALSE	FALSE	TRUE	FALSE
296930	1	247581609	C	CT	114548	NM_004895.4	0	0	9	uFrameShift_Evidence=False;uFrameShift_KozakContext=TAGATGA;uFrameShift_KozakStrength=Weak;uFrameShift_alt_type=uORF;uFrameShift_alt_type_length=270;uFrameShift_ref_StartDistanceToCDS=742;uFrameShift_ref_type=uORF;uFrameShift_ref_type_length=294;|uFrameShift_Evidence=False;uFrameShift_KozakContext=CTGATGG;uFrameShift_KozakStrength=Moderate;uFrameShift_alt_type=uORF;uFrameShift_alt_type_length=186…	uFrameShift|uFrameShift|uFrameShift	ALLELEID=281855;CLNDISDB=MONDO:MONDO:0008633,MedGen:C0268390,OMIM:191900,Orphanet:ORPHA575,SNOMED_CT:15123008|MONDO:MONDO:0011776,MedGen:C0409818,OMIM:607115,Orphanet:ORPHA1451,SNOMED_CT:239826001|MedGen:C0343068;CLNDN=Familial_amyloid_nephropathy_with_urticaria_AND_deafness|Chronic_infantile_neurological,_cutaneous_and_articular_syndrome|Familial_cold_autoinflammatory_syndrome;CLNHGVS=NC_000001.…	FALSE	TRUE	FALSE	FALSE	FALSE	FALSE	TRUE	FALSE
296930	1	247581609	C	CT	114548	NM_183395.2	0	0	9	uFrameShift_Evidence=False;uFrameShift_KozakContext=TAGATGA;uFrameShift_KozakStrength=Weak;uFrameShift_alt_type=uORF;uFrameShift_alt_type_length=270;uFrameShift_ref_StartDistanceToCDS=742;uFrameShift_ref_type=uORF;uFrameShift_ref_type_length=294;|uFrameShift_Evidence=False;uFrameShift_KozakContext=CTGATGG;uFrameShift_KozakStrength=Moderate;uFrameShift_alt_type=uORF;uFrameShift_alt_type_length=186…	uFrameShift|uFrameShift|uFrameShift	ALLELEID=281855;CLNDISDB=MONDO:MONDO:0008633,MedGen:C0268390,OMIM:191900,Orphanet:ORPHA575,SNOMED_CT:15123008|MONDO:MONDO:0011776,MedGen:C0409818,OMIM:607115,Orphanet:ORPHA1451,SNOMED_CT:239826001|MedGen:C0343068;CLNDN=Familial_amyloid_nephropathy_with_urticaria_AND_deafness|Chronic_infantile_neurological,_cutaneous_and_articular_syndrome|Familial_cold_autoinflammatory_syndrome;CLNHGVS=NC_000001.…	FALSE	TRUE	FALSE	FALSE	FALSE	FALSE	TRUE	FALSE
296935	1	247582029	G	A	114548	NM_001127461.2	0	0	9	uAUG_gained_DistanceFromCap=712;uAUG_gained_DistanceToCDS=68;uAUG_gained_DistanceToStop=27;uAUG_gained_KozakContext=TCCATGT;uAUG_gained_KozakStrength=Weak;uAUG_gained_type=uORF;	uAUG_gained	ALLELEID=280588;CLNDISDB=MONDO:MONDO:0008633,MedGen:C0268390,OMIM:191900,Orphanet:ORPHA575,SNOMED_CT:15123008|MONDO:MONDO:0011776,MedGen:C0409818,OMIM:607115,Orphanet:ORPHA1451,SNOMED_CT:239826001|MedGen:C0343068;CLNDN=Familial_amyloid_nephropathy_with_urticaria_AND_deafness|Chronic_infantile_neurological,_cutaneous_and_articular_syndrome|Familial_cold_autoinflammatory_syndrome;CLNHGVS=NC_000001.…	TRUE	TRUE	TRUE	FALSE	FALSE	FALSE	FALSE	FALSE
296935	1	247582029	G	A	114548	NM_001127462.2	0	0	9	uAUG_gained_DistanceFromCap=678;uAUG_gained_DistanceToCDS=68;uAUG_gained_DistanceToStop=27;uAUG_gained_KozakContext=TCCATGT;uAUG_gained_KozakStrength=Weak;uAUG_gained_type=uORF;	uAUG_gained	ALLELEID=280588;CLNDISDB=MONDO:MONDO:0008633,MedGen:C0268390,OMIM:191900,Orphanet:ORPHA575,SNOMED_CT:15123008|MONDO:MONDO:0011776,MedGen:C0409818,OMIM:607115,Orphanet:ORPHA1451,SNOMED_CT:239826001|MedGen:C0343068;CLNDN=Familial_amyloid_nephropathy_with_urticaria_AND_deafness|Chronic_infantile_neurological,_cutaneous_and_articular_syndrome|Familial_cold_autoinflammatory_syndrome;CLNHGVS=NC_000001.…	TRUE	TRUE	TRUE	FALSE	FALSE	FALSE	FALSE	FALSE
296935	1	247582029	G	A	114548	NM_001243133.1	1	0	9	uAUG_gained_DistanceFromCap=678;uAUG_gained_DistanceToCDS=74;uAUG_gained_DistanceToStop=27;uAUG_gained_KozakContext=TCCATGT;uAUG_gained_KozakStrength=Weak;uAUG_gained_type=uORF;	uAUG_gained	ALLELEID=280588;CLNDISDB=MONDO:MONDO:0008633,MedGen:C0268390,OMIM:191900,Orphanet:ORPHA575,SNOMED_CT:15123008|MONDO:MONDO:0011776,MedGen:C0409818,OMIM:607115,Orphanet:ORPHA1451,SNOMED_CT:239826001|MedGen:C0343068;CLNDN=Familial_amyloid_nephropathy_with_urticaria_AND_deafness|Chronic_infantile_neurological,_cutaneous_and_articular_syndrome|Familial_cold_autoinflammatory_syndrome;CLNHGVS=NC_000001.…	TRUE	TRUE	TRUE	FALSE	FALSE	FALSE	FALSE	FALSE
296935	1	247582029	G	A	114548	NM_004895.4	0	0	9	uAUG_gained_DistanceFromCap=678;uAUG_gained_DistanceToCDS=68;uAUG_gained_DistanceToStop=27;uAUG_gained_KozakContext=TCCATGT;uAUG_gained_KozakStrength=Weak;uAUG_gained_type=uORF;	uAUG_gained	ALLELEID=280588;CLNDISDB=MONDO:MONDO:0008633,MedGen:C0268390,OMIM:191900,Orphanet:ORPHA575,SNOMED_CT:15123008|MONDO:MONDO:0011776,MedGen:C0409818,OMIM:607115,Orphanet:ORPHA1451,SNOMED_CT:239826001|MedGen:C0343068;CLNDN=Familial_amyloid_nephropathy_with_urticaria_AND_deafness|Chronic_infantile_neurological,_cutaneous_and_articular_syndrome|Familial_cold_autoinflammatory_syndrome;CLNHGVS=NC_000001.…	TRUE	TRUE	TRUE	FALSE	FALSE	FALSE	FALSE	FALSE
296935	1	247582029	G	A	114548	NM_183395.2	0	0	9	uAUG_gained_DistanceFromCap=678;uAUG_gained_DistanceToCDS=68;uAUG_gained_DistanceToStop=27;uAUG_gained_KozakContext=TCCATGT;uAUG_gained_KozakStrength=Weak;uAUG_gained_type=uORF;	uAUG_gained	ALLELEID=280588;CLNDISDB=MONDO:MONDO:0008633,MedGen:C0268390,OMIM:191900,Orphanet:ORPHA575,SNOMED_CT:15123008|MONDO:MONDO:0011776,MedGen:C0409818,OMIM:607115,Orphanet:ORPHA1451,SNOMED_CT:239826001|MedGen:C0343068;CLNDN=Familial_amyloid_nephropathy_with_urticaria_AND_deafness|Chronic_infantile_neurological,_cutaneous_and_articular_syndrome|Familial_cold_autoinflammatory_syndrome;CLNHGVS=NC_000001.…	TRUE	TRUE	TRUE	FALSE	FALSE	FALSE	FALSE	FALSE
297189	1	35250346	C	T	2707	NM_001005752.2	0	0	2	uAUG_gained_DistanceFromCap=181;uAUG_gained_DistanceToCDS=19;uAUG_gained_DistanceToStop=156;uAUG_gained_KozakContext=GGCATGG;uAUG_gained_KozakStrength=Strong;uAUG_gained_type=OutOfFrame_oORF;	uAUG_gained	AF_ESP=0.00015;AF_EXAC=0.00003;ALLELEID=282286;CLNDISDB=MONDO:MONDO:0033010,MedGen:C4551486,OMIM:133200,Orphanet:ORPHA495|MedGen:CN239435;CLNDN=Erythrokeratodermia_variabilis_et_progressiva_1|Nonsyndromic_Hearing_Loss,_Dominant;CLNHGVS=NC_000001.10:g.35250346C>T;CLNREVSTAT=criteria_provided,_single_submitter;CLNSIG=Uncertain_significance;CLNVC=single_nucleotide_variant;CLNVCSO=SO:0001483;CLNVI=Il…	TRUE	TRUE	TRUE	FALSE	FALSE	FALSE	FALSE	FALSE
297189	1	35250346	C	T	2707	NM_024009.3	0	0	2	uAUG_gained_DistanceFromCap=571;uAUG_gained_DistanceToCDS=19;uAUG_gained_DistanceToStop=156;uAUG_gained_KozakContext=GGCATGG;uAUG_gained_KozakStrength=Strong;uAUG_gained_type=OutOfFrame_oORF;	uAUG_gained	AF_ESP=0.00015;AF_EXAC=0.00003;ALLELEID=282286;CLNDISDB=MONDO:MONDO:0033010,MedGen:C4551486,OMIM:133200,Orphanet:ORPHA495|MedGen:CN239435;CLNDN=Erythrokeratodermia_variabilis_et_progressiva_1|Nonsyndromic_Hearing_Loss,_Dominant;CLNHGVS=NC_000001.10:g.35250346C>T;CLNREVSTAT=criteria_provided,_single_submitter;CLNSIG=Uncertain_significance;CLNVC=single_nucleotide_variant;CLNVCSO=SO:0001483;CLNVI=Il…	TRUE	TRUE	TRUE	FALSE	FALSE	FALSE	FALSE	FALSE
298082	1	78354264	T	C	91624	NM_001172309.1	0	0	2	uAUG_lost_DistanceFromCap=63;uAUG_lost_DistanceToCDS=234;uAUG_lost_DistanceToStop=81;uAUG_lost_Evidence=False;uAUG_lost_KozakContext=TTTATGG;uAUG_lost_KozakStrength=Moderate;uAUG_lost_type=uORF;	uAUG_lost	ALLELEID=281219;CLNDISDB=Human_Phenotype_Ontology:HP:0001639,MONDO:MONDO:0005045,MedGen:C0007194,Orphanet:ORPHA217569|MedGen:CN239310;CLNDN=Hypertrophic_cardiomyopathy|Dilated_Cardiomyopathy,_Dominant;CLNHGVS=NC_000001.10:g.78354264T>C;CLNREVSTAT=criteria_provided,_single_submitter;CLNSIG=Uncertain_significance;CLNVC=single_nucleotide_variant;CLNVCSO=SO:0001483;CLNVI=Illumina_Clinical_Services_La…	TRUE	TRUE	FALSE	TRUE	FALSE	FALSE	FALSE	FALSE
298082	1	78354264	T	C	91624	NM_144573.3	0	0	2	uAUG_lost_DistanceFromCap=63;uAUG_lost_DistanceToCDS=234;uAUG_lost_DistanceToStop=81;uAUG_lost_Evidence=False;uAUG_lost_KozakContext=TTTATGG;uAUG_lost_KozakStrength=Moderate;uAUG_lost_type=uORF;	uAUG_lost	ALLELEID=281219;CLNDISDB=Human_Phenotype_Ontology:HP:0001639,MONDO:MONDO:0005045,MedGen:C0007194,Orphanet:ORPHA217569|MedGen:CN239310;CLNDN=Hypertrophic_cardiomyopathy|Dilated_Cardiomyopathy,_Dominant;CLNHGVS=NC_000001.10:g.78354264T>C;CLNREVSTAT=criteria_provided,_single_submitter;CLNSIG=Uncertain_significance;CLNVC=single_nucleotide_variant;CLNVCSO=SO:0001483;CLNVI=Illumina_Clinical_Services_La…	TRUE	TRUE	FALSE	TRUE	FALSE	FALSE	FALSE	FALSE
298485	10	102747324	A	T	56652	NM_001163812.2	0	0	11	uAUG_lost_DistanceFromCap=24;uAUG_lost_DistanceToCDS=644;uAUG_lost_DistanceToStop=48;uAUG_lost_Evidence=True;uAUG_lost_KozakContext=AGCATGT;uAUG_lost_KozakStrength=Moderate;uAUG_lost_type=uORF;	uAUG_lost	ALLELEID=313903;CLNDISDB=MONDO:MONDO:0000090,MedGen:CN239267|MONDO:MONDO:0018158,MedGen:C0342782,Orphanet:ORPHA35698|MedGen:CN226644,Orphanet:ORPHA1172|MedGen:CN239223;CLNDN=Progressive_External_Ophthalmoplegia_with_Mitochondrial_DNA_Deletions|Mitochondrial_DNA_depletion_syndrome|Autosomal_recessive_cerebellar_ataxia|Ataxia_Neuropathy_Spectrum_Disorders;CLNHGVS=NC_000010.10:g.102747324A>T;CLNREVS…	TRUE	TRUE	FALSE	TRUE	FALSE	FALSE	FALSE	TRUE
298485	10	102747324	A	T	56652	NM_001163813.2	0	0	3	uAUG_lost_DistanceFromCap=24;uAUG_lost_DistanceToCDS=166;uAUG_lost_DistanceToStop=81;uAUG_lost_Evidence=True;uAUG_lost_KozakContext=AGCATGT;uAUG_lost_KozakStrength=Moderate;uAUG_lost_type=uORF;	uAUG_lost	ALLELEID=313903;CLNDISDB=MONDO:MONDO:0000090,MedGen:CN239267|MONDO:MONDO:0018158,MedGen:C0342782,Orphanet:ORPHA35698|MedGen:CN226644,Orphanet:ORPHA1172|MedGen:CN239223;CLNDN=Progressive_External_Ophthalmoplegia_with_Mitochondrial_DNA_Deletions|Mitochondrial_DNA_depletion_syndrome|Autosomal_recessive_cerebellar_ataxia|Ataxia_Neuropathy_Spectrum_Disorders;CLNHGVS=NC_000010.10:g.102747324A>T;CLNREVS…	TRUE	TRUE	FALSE	TRUE	FALSE	FALSE	FALSE	TRUE
298485	10	102747324	A	T	56652	NM_001163814.2	0	0	3	uAUG_lost_DistanceFromCap=24;uAUG_lost_DistanceToCDS=166;uAUG_lost_DistanceToStop=81;uAUG_lost_Evidence=True;uAUG_lost_KozakContext=AGCATGT;uAUG_lost_KozakStrength=Moderate;uAUG_lost_type=uORF;	uAUG_lost	ALLELEID=313903;CLNDISDB=MONDO:MONDO:0000090,MedGen:CN239267|MONDO:MONDO:0018158,MedGen:C0342782,Orphanet:ORPHA35698|MedGen:CN226644,Orphanet:ORPHA1172|MedGen:CN239223;CLNDN=Progressive_External_Ophthalmoplegia_with_Mitochondrial_DNA_Deletions|Mitochondrial_DNA_depletion_syndrome|Autosomal_recessive_cerebellar_ataxia|Ataxia_Neuropathy_Spectrum_Disorders;CLNHGVS=NC_000010.10:g.102747324A>T;CLNREVS…	TRUE	TRUE	FALSE	TRUE	FALSE	FALSE	FALSE	TRUE
298485	10	102747324	A	T	56652	NM_001368275.1	0	0	2	uAUG_lost_DistanceFromCap=24;uAUG_lost_DistanceToCDS=104;uAUG_lost_DistanceToStop=51;uAUG_lost_Evidence=True;uAUG_lost_KozakContext=AGCATGT;uAUG_lost_KozakStrength=Moderate;uAUG_lost_type=uORF;	uAUG_lost	ALLELEID=313903;CLNDISDB=MONDO:MONDO:0000090,MedGen:CN239267|MONDO:MONDO:0018158,MedGen:C0342782,Orphanet:ORPHA35698|MedGen:CN226644,Orphanet:ORPHA1172|MedGen:CN239223;CLNDN=Progressive_External_Ophthalmoplegia_with_Mitochondrial_DNA_Deletions|Mitochondrial_DNA_depletion_syndrome|Autosomal_recessive_cerebellar_ataxia|Ataxia_Neuropathy_Spectrum_Disorders;CLNHGVS=NC_000010.10:g.102747324A>T;CLNREVS…	TRUE	TRUE	FALSE	TRUE	FALSE	FALSE	FALSE	TRUE
298485	10	102747324	A	T	56652	NM_021830.5	0	0	11	uAUG_lost_DistanceFromCap=24;uAUG_lost_DistanceToCDS=644;uAUG_lost_DistanceToStop=48;uAUG_lost_Evidence=True;uAUG_lost_KozakContext=AGCATGT;uAUG_lost_KozakStrength=Moderate;uAUG_lost_type=uORF;	uAUG_lost	ALLELEID=313903;CLNDISDB=MONDO:MONDO:0000090,MedGen:CN239267|MONDO:MONDO:0018158,MedGen:C0342782,Orphanet:ORPHA35698|MedGen:CN226644,Orphanet:ORPHA1172|MedGen:CN239223;CLNDN=Progressive_External_Ophthalmoplegia_with_Mitochondrial_DNA_Deletions|Mitochondrial_DNA_depletion_syndrome|Autosomal_recessive_cerebellar_ataxia|Ataxia_Neuropathy_Spectrum_Disorders;CLNHGVS=NC_000010.10:g.102747324A>T;CLNREVS…	TRUE	TRUE	FALSE	TRUE	FALSE	FALSE	FALSE	TRUE
299025	10	123357860	C	G	2263	NM_000141.4	1	1	4	uAUG_lost_DistanceFromCap=110;uAUG_lost_DistanceToCDS=537;uAUG_lost_DistanceToStop=99;uAUG_lost_Evidence=False;uAUG_lost_KozakContext=TGCATGC;uAUG_lost_KozakStrength=Weak;uAUG_lost_type=uORF;	uAUG_lost	ALLELEID=309608;CLNDISDB=Human_Phenotype_Ontology:HP:0001363,MedGen:C1849943|Human_Phenotype_Ontology:HP:0004439,MONDO:MONDO:0007405,MeSH:D003394,MedGen:C2931196,OMIM:123500,Orphanet:ORPHA207,SNOMED_CT:28861008|MONDO:MONDO:0007041,MedGen:C0001193,OMIM:101200,Orphanet:ORPHA87,SNOMED_CT:205258009|MONDO:MONDO:0007042,MedGen:C0175699,OMIM:101400,Orphanet:ORPHA794,SNOMED_CT:83015004|MONDO:MONDO:000704…	TRUE	TRUE	FALSE	TRUE	FALSE	FALSE	FALSE	FALSE
299025	10	123357860	C	G	2263	NM_001144917.2	1	1	4	uAUG_lost_DistanceFromCap=96;uAUG_lost_DistanceToCDS=537;uAUG_lost_DistanceToStop=99;uAUG_lost_Evidence=False;uAUG_lost_KozakContext=TGCATGC;uAUG_lost_KozakStrength=Weak;uAUG_lost_type=uORF;	uAUG_lost	ALLELEID=309608;CLNDISDB=Human_Phenotype_Ontology:HP:0001363,MedGen:C1849943|Human_Phenotype_Ontology:HP:0004439,MONDO:MONDO:0007405,MeSH:D003394,MedGen:C2931196,OMIM:123500,Orphanet:ORPHA207,SNOMED_CT:28861008|MONDO:MONDO:0007041,MedGen:C0001193,OMIM:101200,Orphanet:ORPHA87,SNOMED_CT:205258009|MONDO:MONDO:0007042,MedGen:C0175699,OMIM:101400,Orphanet:ORPHA794,SNOMED_CT:83015004|MONDO:MONDO:000704…	TRUE	TRUE	FALSE	TRUE	FALSE	FALSE	FALSE	FALSE
299025	10	123357860	C	G	2263	NM_001144918.2	1	1	4	uAUG_lost_DistanceFromCap=96;uAUG_lost_DistanceToCDS=537;uAUG_lost_DistanceToStop=99;uAUG_lost_Evidence=False;uAUG_lost_KozakContext=TGCATGC;uAUG_lost_KozakStrength=Weak;uAUG_lost_type=uORF;	uAUG_lost	ALLELEID=309608;CLNDISDB=Human_Phenotype_Ontology:HP:0001363,MedGen:C1849943|Human_Phenotype_Ontology:HP:0004439,MONDO:MONDO:0007405,MeSH:D003394,MedGen:C2931196,OMIM:123500,Orphanet:ORPHA207,SNOMED_CT:28861008|MONDO:MONDO:0007041,MedGen:C0001193,OMIM:101200,Orphanet:ORPHA87,SNOMED_CT:205258009|MONDO:MONDO:0007042,MedGen:C0175699,OMIM:101400,Orphanet:ORPHA794,SNOMED_CT:83015004|MONDO:MONDO:000704…	TRUE	TRUE	FALSE	TRUE	FALSE	FALSE	FALSE	FALSE
299025	10	123357860	C	G	2263	NM_001144919.2	1	1	4	uAUG_lost_DistanceFromCap=96;uAUG_lost_DistanceToCDS=537;uAUG_lost_DistanceToStop=99;uAUG_lost_Evidence=False;uAUG_lost_KozakContext=TGCATGC;uAUG_lost_KozakStrength=Weak;uAUG_lost_type=uORF;	uAUG_lost	ALLELEID=309608;CLNDISDB=Human_Phenotype_Ontology:HP:0001363,MedGen:C1849943|Human_Phenotype_Ontology:HP:0004439,MONDO:MONDO:0007405,MeSH:D003394,MedGen:C2931196,OMIM:123500,Orphanet:ORPHA207,SNOMED_CT:28861008|MONDO:MONDO:0007041,MedGen:C0001193,OMIM:101200,Orphanet:ORPHA87,SNOMED_CT:205258009|MONDO:MONDO:0007042,MedGen:C0175699,OMIM:101400,Orphanet:ORPHA794,SNOMED_CT:83015004|MONDO:MONDO:000704…	TRUE	TRUE	FALSE	TRUE	FALSE	FALSE	FALSE	FALSE
299025	10	123357860	C	G	2263	NM_001320658.2	1	1	4	uAUG_lost_DistanceFromCap=96;uAUG_lost_DistanceToCDS=537;uAUG_lost_DistanceToStop=99;uAUG_lost_Evidence=False;uAUG_lost_KozakContext=TGCATGC;uAUG_lost_KozakStrength=Weak;uAUG_lost_type=uORF;	uAUG_lost	ALLELEID=309608;CLNDISDB=Human_Phenotype_Ontology:HP:0001363,MedGen:C1849943|Human_Phenotype_Ontology:HP:0004439,MONDO:MONDO:0007405,MeSH:D003394,MedGen:C2931196,OMIM:123500,Orphanet:ORPHA207,SNOMED_CT:28861008|MONDO:MONDO:0007041,MedGen:C0001193,OMIM:101200,Orphanet:ORPHA87,SNOMED_CT:205258009|MONDO:MONDO:0007042,MedGen:C0175699,OMIM:101400,Orphanet:ORPHA794,SNOMED_CT:83015004|MONDO:MONDO:000704…	TRUE	TRUE	FALSE	TRUE	FALSE	FALSE	FALSE	FALSE
299025	10	123357860	C	G	2263	NM_022970.3	1	1	4	uAUG_lost_DistanceFromCap=110;uAUG_lost_DistanceToCDS=537;uAUG_lost_DistanceToStop=99;uAUG_lost_Evidence=False;uAUG_lost_KozakContext=TGCATGC;uAUG_lost_KozakStrength=Weak;uAUG_lost_type=uORF;	uAUG_lost	ALLELEID=309608;CLNDISDB=Human_Phenotype_Ontology:HP:0001363,MedGen:C1849943|Human_Phenotype_Ontology:HP:0004439,MONDO:MONDO:0007405,MeSH:D003394,MedGen:C2931196,OMIM:123500,Orphanet:ORPHA207,SNOMED_CT:28861008|MONDO:MONDO:0007041,MedGen:C0001193,OMIM:101200,Orphanet:ORPHA87,SNOMED_CT:205258009|MONDO:MONDO:0007042,MedGen:C0175699,OMIM:101400,Orphanet:ORPHA794,SNOMED_CT:83015004|MONDO:MONDO:000704…	TRUE	TRUE	FALSE	TRUE	FALSE	FALSE	FALSE	FALSE
299027	10	124214184	G	T	387715	NM_001099667.3	0	2	0	uAUG_lost_DistanceFromCap=13;uAUG_lost_DistanceToCDS=62;uAUG_lost_DistanceToStop=90;uAUG_lost_Evidence=False;uAUG_lost_KozakContext=GAGATGG;uAUG_lost_KozakStrength=Strong;uAUG_lost_type=OutOfFrame_oORF;	uAUG_lost	ALLELEID=320949;CLNDISDB=Human_Phenotype_Ontology:HP:0000608,MONDO:MONDO:0003004,MedGen:C0024437,SNOMED_CT:422338006;CLNDN=Macular_degeneration;CLNHGVS=NC_000010.10:g.124214184G>T;CLNREVSTAT=criteria_provided,_single_submitter;CLNSIG=Uncertain_significance;CLNVC=single_nucleotide_variant;CLNVCSO=SO:0001483;CLNVI=Illumina_Clinical_Services_Laboratory,Illumina:284516;GENEINFO=ARMS2:387715;MC=SO:000…	TRUE	TRUE	FALSE	TRUE	FALSE	FALSE	FALSE	FALSE
299200	10	13142082	G	T	10133	NM_001008211.1	0	0	5	uAUG_gained_DistanceFromCap=-1;uAUG_gained_DistanceToCDS=454;uAUG_gained_DistanceToStop=NA;uAUG_gained_KozakContext=-;uAUG_gained_KozakStrength=;uAUG_gained_type=OutOfFrame_oORF;	uAUG_gained	ALLELEID=320644;CLNDISDB=Human_Phenotype_Ontology:HP:0012108,MONDO:MONDO:0007665,MedGen:C0339573,OMIM:137760,SNOMED_CT:77075001|MedGen:CN239196;CLNDN=Primary_open_angle_glaucoma|Amyotrophic_Lateral_Sclerosis,_Recessive;CLNHGVS=NC_000010.10:g.13142082G>T;CLNREVSTAT=criteria_provided,_single_submitter;CLNSIG=Uncertain_significance;CLNVC=single_nucleotide_variant;CLNVCSO=SO:0001483;CLNVI=Illumina_Cl…	TRUE	TRUE	TRUE	FALSE	FALSE	FALSE	FALSE	FALSE
299200	10	13142082	G	T	10133	NM_001008213.1	0	0	5	uAUG_gained_DistanceFromCap=-1;uAUG_gained_DistanceToCDS=439;uAUG_gained_DistanceToStop=NA;uAUG_gained_KozakContext=-;uAUG_gained_KozakStrength=;uAUG_gained_type=OutOfFrame_oORF;	uAUG_gained	ALLELEID=320644;CLNDISDB=Human_Phenotype_Ontology:HP:0012108,MONDO:MONDO:0007665,MedGen:C0339573,OMIM:137760,SNOMED_CT:77075001|MedGen:CN239196;CLNDN=Primary_open_angle_glaucoma|Amyotrophic_Lateral_Sclerosis,_Recessive;CLNHGVS=NC_000010.10:g.13142082G>T;CLNREVSTAT=criteria_provided,_single_submitter;CLNSIG=Uncertain_significance;CLNVC=single_nucleotide_variant;CLNVCSO=SO:0001483;CLNVI=Illumina_Cl…	TRUE	TRUE	TRUE	FALSE	FALSE	FALSE	FALSE	FALSE
299200	10	13142082	G	T	10133	NM_021980.4	0	0	1	uAUG_gained_DistanceFromCap=-1;uAUG_gained_DistanceToCDS=233;uAUG_gained_DistanceToStop=NA;uAUG_gained_KozakContext=-;uAUG_gained_KozakStrength=;uAUG_gained_type=OutOfFrame_oORF;	uAUG_gained	ALLELEID=320644;CLNDISDB=Human_Phenotype_Ontology:HP:0012108,MONDO:MONDO:0007665,MedGen:C0339573,OMIM:137760,SNOMED_CT:77075001|MedGen:CN239196;CLNDN=Primary_open_angle_glaucoma|Amyotrophic_Lateral_Sclerosis,_Recessive;CLNHGVS=NC_000010.10:g.13142082G>T;CLNREVSTAT=criteria_provided,_single_submitter;CLNSIG=Uncertain_significance;CLNVC=single_nucleotide_variant;CLNVCSO=SO:0001483;CLNVI=Illumina_Cl…	TRUE	TRUE	TRUE	FALSE	FALSE	FALSE	FALSE	FALSE
300207	10	56560811	C	G	65217	NM_001142763.2	0	0	13	uSTOP_lost_AltStop=True;uSTOP_lost_AltStopDistanceToCDS=129;uSTOP_lost_Evidence=False;uSTOP_lost_FrameWithCDS=inFrame;uSTOP_lost_KozakContext=TCAATGC;uSTOP_lost_KozakStrength=Weak;|uSTOP_lost_AltStop=True;uSTOP_lost_AltStopDistanceToCDS=129;uSTOP_lost_Evidence=False;uSTOP_lost_FrameWithCDS=inFrame;uSTOP_lost_KozakContext=AACATGT;uSTOP_lost_KozakStrength=Moderate;	uSTOP_lost|uSTOP_lost	ALLELEID=315707;CLNDISDB=MONDO:MONDO:0010775,MedGen:CN033130,OMIM:500004,SNOMED_CT:57838006|MedGen:CN239439;CLNDN=Retinitis_pigmentosa-deafness_syndrome|Nonsyndromic_Hearing_Loss,_Recessive;CLNHGVS=NC_000010.10:g.56560811C>G;CLNREVSTAT=criteria_provided,_single_submitter;CLNSIG=Uncertain_significance;CLNVC=single_nucleotide_variant;CLNVCSO=SO:0001483;CLNVI=Illumina_Clinical_Services_Laboratory,Il…	TRUE	TRUE	FALSE	FALSE	TRUE	FALSE	FALSE	FALSE
300207	10	56560811	C	G	65217	NM_001142764.2	0	0	13	uSTOP_lost_AltStop=True;uSTOP_lost_AltStopDistanceToCDS=129;uSTOP_lost_Evidence=False;uSTOP_lost_FrameWithCDS=inFrame;uSTOP_lost_KozakContext=TCAATGC;uSTOP_lost_KozakStrength=Weak;|uSTOP_lost_AltStop=True;uSTOP_lost_AltStopDistanceToCDS=129;uSTOP_lost_Evidence=False;uSTOP_lost_FrameWithCDS=inFrame;uSTOP_lost_KozakContext=AACATGT;uSTOP_lost_KozakStrength=Moderate;	uSTOP_lost|uSTOP_lost	ALLELEID=315707;CLNDISDB=MONDO:MONDO:0010775,MedGen:CN033130,OMIM:500004,SNOMED_CT:57838006|MedGen:CN239439;CLNDN=Retinitis_pigmentosa-deafness_syndrome|Nonsyndromic_Hearing_Loss,_Recessive;CLNHGVS=NC_000010.10:g.56560811C>G;CLNREVSTAT=criteria_provided,_single_submitter;CLNSIG=Uncertain_significance;CLNVC=single_nucleotide_variant;CLNVCSO=SO:0001483;CLNVI=Illumina_Clinical_Services_Laboratory,Il…	TRUE	TRUE	FALSE	FALSE	TRUE	FALSE	FALSE	FALSE
300207	10	56560811	C	G	65217	NM_001142765.2	0	0	13	uSTOP_lost_AltStop=True;uSTOP_lost_AltStopDistanceToCDS=129;uSTOP_lost_Evidence=False;uSTOP_lost_FrameWithCDS=inFrame;uSTOP_lost_KozakContext=TCAATGC;uSTOP_lost_KozakStrength=Weak;|uSTOP_lost_AltStop=True;uSTOP_lost_AltStopDistanceToCDS=129;uSTOP_lost_Evidence=False;uSTOP_lost_FrameWithCDS=inFrame;uSTOP_lost_KozakContext=AACATGT;uSTOP_lost_KozakStrength=Moderate;	uSTOP_lost|uSTOP_lost	ALLELEID=315707;CLNDISDB=MONDO:MONDO:0010775,MedGen:CN033130,OMIM:500004,SNOMED_CT:57838006|MedGen:CN239439;CLNDN=Retinitis_pigmentosa-deafness_syndrome|Nonsyndromic_Hearing_Loss,_Recessive;CLNHGVS=NC_000010.10:g.56560811C>G;CLNREVSTAT=criteria_provided,_single_submitter;CLNSIG=Uncertain_significance;CLNVC=single_nucleotide_variant;CLNVCSO=SO:0001483;CLNVI=Illumina_Clinical_Services_Laboratory,Il…	TRUE	TRUE	FALSE	FALSE	TRUE	FALSE	FALSE	FALSE
300207	10	56560811	C	G	65217	NM_001142766.2	0	0	13	uSTOP_lost_AltStop=True;uSTOP_lost_AltStopDistanceToCDS=129;uSTOP_lost_Evidence=False;uSTOP_lost_FrameWithCDS=inFrame;uSTOP_lost_KozakContext=TCAATGC;uSTOP_lost_KozakStrength=Weak;|uSTOP_lost_AltStop=True;uSTOP_lost_AltStopDistanceToCDS=129;uSTOP_lost_Evidence=False;uSTOP_lost_FrameWithCDS=inFrame;uSTOP_lost_KozakContext=AACATGT;uSTOP_lost_KozakStrength=Moderate;	uSTOP_lost|uSTOP_lost	ALLELEID=315707;CLNDISDB=MONDO:MONDO:0010775,MedGen:CN033130,OMIM:500004,SNOMED_CT:57838006|MedGen:CN239439;CLNDN=Retinitis_pigmentosa-deafness_syndrome|Nonsyndromic_Hearing_Loss,_Recessive;CLNHGVS=NC_000010.10:g.56560811C>G;CLNREVSTAT=criteria_provided,_single_submitter;CLNSIG=Uncertain_significance;CLNVC=single_nucleotide_variant;CLNVCSO=SO:0001483;CLNVI=Illumina_Clinical_Services_Laboratory,Il…	TRUE	TRUE	FALSE	FALSE	TRUE	FALSE	FALSE	FALSE
300207	10	56560811	C	G	65217	NM_001142767.1	0	0	13	uSTOP_lost_AltStop=True;uSTOP_lost_AltStopDistanceToCDS=129;uSTOP_lost_Evidence=False;uSTOP_lost_FrameWithCDS=inFrame;uSTOP_lost_KozakContext=TCAATGC;uSTOP_lost_KozakStrength=Weak;|uSTOP_lost_AltStop=True;uSTOP_lost_AltStopDistanceToCDS=129;uSTOP_lost_Evidence=False;uSTOP_lost_FrameWithCDS=inFrame;uSTOP_lost_KozakContext=AACATGT;uSTOP_lost_KozakStrength=Moderate;	uSTOP_lost|uSTOP_lost	ALLELEID=315707;CLNDISDB=MONDO:MONDO:0010775,MedGen:CN033130,OMIM:500004,SNOMED_CT:57838006|MedGen:CN239439;CLNDN=Retinitis_pigmentosa-deafness_syndrome|Nonsyndromic_Hearing_Loss,_Recessive;CLNHGVS=NC_000010.10:g.56560811C>G;CLNREVSTAT=criteria_provided,_single_submitter;CLNSIG=Uncertain_significance;CLNVC=single_nucleotide_variant;CLNVCSO=SO:0001483;CLNVI=Illumina_Clinical_Services_Laboratory,Il…	TRUE	TRUE	FALSE	FALSE	TRUE	FALSE	FALSE	FALSE
300207	10	56560811	C	G	65217	NM_001142768.2	0	0	13	uSTOP_lost_AltStop=True;uSTOP_lost_AltStopDistanceToCDS=129;uSTOP_lost_Evidence=False;uSTOP_lost_FrameWithCDS=inFrame;uSTOP_lost_KozakContext=TCAATGC;uSTOP_lost_KozakStrength=Weak;|uSTOP_lost_AltStop=True;uSTOP_lost_AltStopDistanceToCDS=129;uSTOP_lost_Evidence=False;uSTOP_lost_FrameWithCDS=inFrame;uSTOP_lost_KozakContext=AACATGT;uSTOP_lost_KozakStrength=Moderate;	uSTOP_lost|uSTOP_lost	ALLELEID=315707;CLNDISDB=MONDO:MONDO:0010775,MedGen:CN033130,OMIM:500004,SNOMED_CT:57838006|MedGen:CN239439;CLNDN=Retinitis_pigmentosa-deafness_syndrome|Nonsyndromic_Hearing_Loss,_Recessive;CLNHGVS=NC_000010.10:g.56560811C>G;CLNREVSTAT=criteria_provided,_single_submitter;CLNSIG=Uncertain_significance;CLNVC=single_nucleotide_variant;CLNVCSO=SO:0001483;CLNVI=Illumina_Clinical_Services_Laboratory,Il…	TRUE	TRUE	FALSE	FALSE	TRUE	FALSE	FALSE	FALSE
300207	10	56560811	C	G	65217	NM_001142769.3	0	0	13	uSTOP_lost_AltStop=True;uSTOP_lost_AltStopDistanceToCDS=129;uSTOP_lost_Evidence=False;uSTOP_lost_FrameWithCDS=inFrame;uSTOP_lost_KozakContext=TCAATGC;uSTOP_lost_KozakStrength=Weak;|uSTOP_lost_AltStop=True;uSTOP_lost_AltStopDistanceToCDS=129;uSTOP_lost_Evidence=False;uSTOP_lost_FrameWithCDS=inFrame;uSTOP_lost_KozakContext=AACATGT;uSTOP_lost_KozakStrength=Moderate;	uSTOP_lost|uSTOP_lost	ALLELEID=315707;CLNDISDB=MONDO:MONDO:0010775,MedGen:CN033130,OMIM:500004,SNOMED_CT:57838006|MedGen:CN239439;CLNDN=Retinitis_pigmentosa-deafness_syndrome|Nonsyndromic_Hearing_Loss,_Recessive;CLNHGVS=NC_000010.10:g.56560811C>G;CLNREVSTAT=criteria_provided,_single_submitter;CLNSIG=Uncertain_significance;CLNVC=single_nucleotide_variant;CLNVCSO=SO:0001483;CLNVI=Illumina_Clinical_Services_Laboratory,Il…	TRUE	TRUE	FALSE	FALSE	TRUE	FALSE	FALSE	FALSE
300207	10	56560811	C	G	65217	NM_001142770.3	0	0	13	uSTOP_lost_AltStop=True;uSTOP_lost_AltStopDistanceToCDS=129;uSTOP_lost_Evidence=False;uSTOP_lost_FrameWithCDS=inFrame;uSTOP_lost_KozakContext=TCAATGC;uSTOP_lost_KozakStrength=Weak;|uSTOP_lost_AltStop=True;uSTOP_lost_AltStopDistanceToCDS=129;uSTOP_lost_Evidence=False;uSTOP_lost_FrameWithCDS=inFrame;uSTOP_lost_KozakContext=AACATGT;uSTOP_lost_KozakStrength=Moderate;	uSTOP_lost|uSTOP_lost	ALLELEID=315707;CLNDISDB=MONDO:MONDO:0010775,MedGen:CN033130,OMIM:500004,SNOMED_CT:57838006|MedGen:CN239439;CLNDN=Retinitis_pigmentosa-deafness_syndrome|Nonsyndromic_Hearing_Loss,_Recessive;CLNHGVS=NC_000010.10:g.56560811C>G;CLNREVSTAT=criteria_provided,_single_submitter;CLNSIG=Uncertain_significance;CLNVC=single_nucleotide_variant;CLNVCSO=SO:0001483;CLNVI=Illumina_Clinical_Services_Laboratory,Il…	TRUE	TRUE	FALSE	FALSE	TRUE	FALSE	FALSE	FALSE
300207	10	56560811	C	G	65217	NM_001142771.2	0	0	13	uSTOP_lost_AltStop=True;uSTOP_lost_AltStopDistanceToCDS=129;uSTOP_lost_Evidence=False;uSTOP_lost_FrameWithCDS=inFrame;uSTOP_lost_KozakContext=TCAATGC;uSTOP_lost_KozakStrength=Weak;|uSTOP_lost_AltStop=True;uSTOP_lost_AltStopDistanceToCDS=129;uSTOP_lost_Evidence=False;uSTOP_lost_FrameWithCDS=inFrame;uSTOP_lost_KozakContext=AACATGT;uSTOP_lost_KozakStrength=Moderate;	uSTOP_lost|uSTOP_lost	ALLELEID=315707;CLNDISDB=MONDO:MONDO:0010775,MedGen:CN033130,OMIM:500004,SNOMED_CT:57838006|MedGen:CN239439;CLNDN=Retinitis_pigmentosa-deafness_syndrome|Nonsyndromic_Hearing_Loss,_Recessive;CLNHGVS=NC_000010.10:g.56560811C>G;CLNREVSTAT=criteria_provided,_single_submitter;CLNSIG=Uncertain_significance;CLNVC=single_nucleotide_variant;CLNVCSO=SO:0001483;CLNVI=Illumina_Clinical_Services_Laboratory,Il…	TRUE	TRUE	FALSE	FALSE	TRUE	FALSE	FALSE	FALSE
300207	10	56560811	C	G	65217	NM_001142772.2	0	0	13	uSTOP_lost_AltStop=True;uSTOP_lost_AltStopDistanceToCDS=129;uSTOP_lost_Evidence=False;uSTOP_lost_FrameWithCDS=inFrame;uSTOP_lost_KozakContext=TCAATGC;uSTOP_lost_KozakStrength=Weak;|uSTOP_lost_AltStop=True;uSTOP_lost_AltStopDistanceToCDS=129;uSTOP_lost_Evidence=False;uSTOP_lost_FrameWithCDS=inFrame;uSTOP_lost_KozakContext=AACATGT;uSTOP_lost_KozakStrength=Moderate;	uSTOP_lost|uSTOP_lost	ALLELEID=315707;CLNDISDB=MONDO:MONDO:0010775,MedGen:CN033130,OMIM:500004,SNOMED_CT:57838006|MedGen:CN239439;CLNDN=Retinitis_pigmentosa-deafness_syndrome|Nonsyndromic_Hearing_Loss,_Recessive;CLNHGVS=NC_000010.10:g.56560811C>G;CLNREVSTAT=criteria_provided,_single_submitter;CLNSIG=Uncertain_significance;CLNVC=single_nucleotide_variant;CLNVCSO=SO:0001483;CLNVI=Illumina_Clinical_Services_Laboratory,Il…	TRUE	TRUE	FALSE	FALSE	TRUE	FALSE	FALSE	FALSE
300207	10	56560811	C	G	65217	NM_001142773.2	0	0	13	uSTOP_lost_AltStop=True;uSTOP_lost_AltStopDistanceToCDS=129;uSTOP_lost_Evidence=False;uSTOP_lost_FrameWithCDS=inFrame;uSTOP_lost_KozakContext=TCAATGC;uSTOP_lost_KozakStrength=Weak;|uSTOP_lost_AltStop=True;uSTOP_lost_AltStopDistanceToCDS=129;uSTOP_lost_Evidence=False;uSTOP_lost_FrameWithCDS=inFrame;uSTOP_lost_KozakContext=AACATGT;uSTOP_lost_KozakStrength=Moderate;	uSTOP_lost|uSTOP_lost	ALLELEID=315707;CLNDISDB=MONDO:MONDO:0010775,MedGen:CN033130,OMIM:500004,SNOMED_CT:57838006|MedGen:CN239439;CLNDN=Retinitis_pigmentosa-deafness_syndrome|Nonsyndromic_Hearing_Loss,_Recessive;CLNHGVS=NC_000010.10:g.56560811C>G;CLNREVSTAT=criteria_provided,_single_submitter;CLNSIG=Uncertain_significance;CLNVC=single_nucleotide_variant;CLNVCSO=SO:0001483;CLNVI=Illumina_Clinical_Services_Laboratory,Il…	TRUE	TRUE	FALSE	FALSE	TRUE	FALSE	FALSE	FALSE
300207	10	56560811	C	G	65217	NM_001354411.2	0	0	13	uSTOP_lost_AltStop=True;uSTOP_lost_AltStopDistanceToCDS=129;uSTOP_lost_Evidence=False;uSTOP_lost_FrameWithCDS=inFrame;uSTOP_lost_KozakContext=TCAATGC;uSTOP_lost_KozakStrength=Weak;|uSTOP_lost_AltStop=True;uSTOP_lost_AltStopDistanceToCDS=129;uSTOP_lost_Evidence=False;uSTOP_lost_FrameWithCDS=inFrame;uSTOP_lost_KozakContext=AACATGT;uSTOP_lost_KozakStrength=Moderate;	uSTOP_lost|uSTOP_lost	ALLELEID=315707;CLNDISDB=MONDO:MONDO:0010775,MedGen:CN033130,OMIM:500004,SNOMED_CT:57838006|MedGen:CN239439;CLNDN=Retinitis_pigmentosa-deafness_syndrome|Nonsyndromic_Hearing_Loss,_Recessive;CLNHGVS=NC_000010.10:g.56560811C>G;CLNREVSTAT=criteria_provided,_single_submitter;CLNSIG=Uncertain_significance;CLNVC=single_nucleotide_variant;CLNVCSO=SO:0001483;CLNVI=Illumina_Clinical_Services_Laboratory,Il…	TRUE	TRUE	FALSE	FALSE	TRUE	FALSE	FALSE	FALSE
300207	10	56560811	C	G	65217	NM_001354420.2	0	0	13	uSTOP_lost_AltStop=True;uSTOP_lost_AltStopDistanceToCDS=129;uSTOP_lost_Evidence=False;uSTOP_lost_FrameWithCDS=inFrame;uSTOP_lost_KozakContext=TCAATGC;uSTOP_lost_KozakStrength=Weak;|uSTOP_lost_AltStop=True;uSTOP_lost_AltStopDistanceToCDS=129;uSTOP_lost_Evidence=False;uSTOP_lost_FrameWithCDS=inFrame;uSTOP_lost_KozakContext=AACATGT;uSTOP_lost_KozakStrength=Moderate;	uSTOP_lost|uSTOP_lost	ALLELEID=315707;CLNDISDB=MONDO:MONDO:0010775,MedGen:CN033130,OMIM:500004,SNOMED_CT:57838006|MedGen:CN239439;CLNDN=Retinitis_pigmentosa-deafness_syndrome|Nonsyndromic_Hearing_Loss,_Recessive;CLNHGVS=NC_000010.10:g.56560811C>G;CLNREVSTAT=criteria_provided,_single_submitter;CLNSIG=Uncertain_significance;CLNVC=single_nucleotide_variant;CLNVCSO=SO:0001483;CLNVI=Illumina_Clinical_Services_Laboratory,Il…	TRUE	TRUE	FALSE	FALSE	TRUE	FALSE	FALSE	FALSE
300207	10	56560811	C	G	65217	NM_001354429.2	0	0	13	uSTOP_lost_AltStop=True;uSTOP_lost_AltStopDistanceToCDS=129;uSTOP_lost_Evidence=False;uSTOP_lost_FrameWithCDS=inFrame;uSTOP_lost_KozakContext=TCAATGC;uSTOP_lost_KozakStrength=Weak;|uSTOP_lost_AltStop=True;uSTOP_lost_AltStopDistanceToCDS=129;uSTOP_lost_Evidence=False;uSTOP_lost_FrameWithCDS=inFrame;uSTOP_lost_KozakContext=AACATGT;uSTOP_lost_KozakStrength=Moderate;	uSTOP_lost|uSTOP_lost	ALLELEID=315707;CLNDISDB=MONDO:MONDO:0010775,MedGen:CN033130,OMIM:500004,SNOMED_CT:57838006|MedGen:CN239439;CLNDN=Retinitis_pigmentosa-deafness_syndrome|Nonsyndromic_Hearing_Loss,_Recessive;CLNHGVS=NC_000010.10:g.56560811C>G;CLNREVSTAT=criteria_provided,_single_submitter;CLNSIG=Uncertain_significance;CLNVC=single_nucleotide_variant;CLNVCSO=SO:0001483;CLNVI=Illumina_Clinical_Services_Laboratory,Il…	TRUE	TRUE	FALSE	FALSE	TRUE	FALSE	FALSE	FALSE
300207	10	56560811	C	G	65217	NM_001354430.2	0	0	13	uSTOP_lost_AltStop=True;uSTOP_lost_AltStopDistanceToCDS=129;uSTOP_lost_Evidence=False;uSTOP_lost_FrameWithCDS=inFrame;uSTOP_lost_KozakContext=TCAATGC;uSTOP_lost_KozakStrength=Weak;|uSTOP_lost_AltStop=True;uSTOP_lost_AltStopDistanceToCDS=129;uSTOP_lost_Evidence=False;uSTOP_lost_FrameWithCDS=inFrame;uSTOP_lost_KozakContext=AACATGT;uSTOP_lost_KozakStrength=Moderate;	uSTOP_lost|uSTOP_lost	ALLELEID=315707;CLNDISDB=MONDO:MONDO:0010775,MedGen:CN033130,OMIM:500004,SNOMED_CT:57838006|MedGen:CN239439;CLNDN=Retinitis_pigmentosa-deafness_syndrome|Nonsyndromic_Hearing_Loss,_Recessive;CLNHGVS=NC_000010.10:g.56560811C>G;CLNREVSTAT=criteria_provided,_single_submitter;CLNSIG=Uncertain_significance;CLNVC=single_nucleotide_variant;CLNVCSO=SO:0001483;CLNVI=Illumina_Clinical_Services_Laboratory,Il…	TRUE	TRUE	FALSE	FALSE	TRUE	FALSE	FALSE	FALSE
300207	10	56560811	C	G	65217	NM_033056.4	0	0	13	uSTOP_lost_AltStop=True;uSTOP_lost_AltStopDistanceToCDS=129;uSTOP_lost_Evidence=False;uSTOP_lost_FrameWithCDS=inFrame;uSTOP_lost_KozakContext=TCAATGC;uSTOP_lost_KozakStrength=Weak;|uSTOP_lost_AltStop=True;uSTOP_lost_AltStopDistanceToCDS=129;uSTOP_lost_Evidence=False;uSTOP_lost_FrameWithCDS=inFrame;uSTOP_lost_KozakContext=AACATGT;uSTOP_lost_KozakStrength=Moderate;	uSTOP_lost|uSTOP_lost	ALLELEID=315707;CLNDISDB=MONDO:MONDO:0010775,MedGen:CN033130,OMIM:500004,SNOMED_CT:57838006|MedGen:CN239439;CLNDN=Retinitis_pigmentosa-deafness_syndrome|Nonsyndromic_Hearing_Loss,_Recessive;CLNHGVS=NC_000010.10:g.56560811C>G;CLNREVSTAT=criteria_provided,_single_submitter;CLNSIG=Uncertain_significance;CLNVC=single_nucleotide_variant;CLNVCSO=SO:0001483;CLNVI=Illumina_Clinical_Services_Laboratory,Il…	TRUE	TRUE	FALSE	FALSE	TRUE	FALSE	FALSE	FALSE
300337	10	72362411	G	A	5551	NM_001083116.3	0	0	1	uAUG_gained_DistanceFromCap=85;uAUG_gained_DistanceToCDS=42;uAUG_gained_DistanceToStop=1707;uAUG_gained_KozakContext=TATATGG;uAUG_gained_KozakStrength=Moderate;uAUG_gained_type=inFrame_oORF;	uAUG_gained	ALLELEID=315859;CLNDISDB=MONDO:MONDO:0015541,MedGen:C0272199,Orphanet:ORPHA158038,Orphanet:ORPHA540,SNOMED_CT:398250003;CLNDN=Familial_hemophagocytic_lymphohistiocytosis;CLNHGVS=NC_000010.10:g.72362411G>A;CLNREVSTAT=criteria_provided,_single_submitter;CLNSIG=Uncertain_significance;CLNVC=single_nucleotide_variant;CLNVCSO=SO:0001483;CLNVI=Illumina_Clinical_Services_Laboratory,Illumina:684840;GENEIN…	TRUE	TRUE	TRUE	FALSE	FALSE	FALSE	FALSE	FALSE
300337	10	72362411	G	A	5551	NM_005041.5	0	0	2	uAUG_gained_DistanceFromCap=132;uAUG_gained_DistanceToCDS=16;uAUG_gained_DistanceToStop=243;uAUG_gained_KozakContext=TATATGG;uAUG_gained_KozakStrength=Moderate;uAUG_gained_type=OutOfFrame_oORF;	uAUG_gained	ALLELEID=315859;CLNDISDB=MONDO:MONDO:0015541,MedGen:C0272199,Orphanet:ORPHA158038,Orphanet:ORPHA540,SNOMED_CT:398250003;CLNDN=Familial_hemophagocytic_lymphohistiocytosis;CLNHGVS=NC_000010.10:g.72362411G>A;CLNREVSTAT=criteria_provided,_single_submitter;CLNSIG=Uncertain_significance;CLNVC=single_nucleotide_variant;CLNVCSO=SO:0001483;CLNVI=Illumina_Clinical_Services_Laboratory,Illumina:684840;GENEIN…	TRUE	TRUE	TRUE	FALSE	FALSE	FALSE	FALSE	FALSE
301614	10	95372462	C	T	5146	NM_006204.4	0	0	2	uAUG_gained_DistanceFromCap=167;uAUG_gained_DistanceToCDS=22;uAUG_gained_DistanceToStop=27;uAUG_gained_KozakContext=CAAATGC;uAUG_gained_KozakStrength=Weak;uAUG_gained_type=OutOfFrame_oORF;	uAUG_gained	AF_ESP=0.00023;AF_EXAC=0.00006;ALLELEID=311682;CLNDISDB=Human_Phenotype_Ontology:HP:0011516,MONDO:MONDO:0018852,MedGen:C0152200,Orphanet:ORPHA49382,SNOMED_CT:56852002|MedGen:CN239309|MedGen:CN517202;CLNDN=Achromatopsia|Cone-Rod_Dystrophy,_Recessive|not_provided;CLNHGVS=NC_000010.10:g.95372462C>T;CLNREVSTAT=criteria_provided,_single_submitter;CLNSIG=Uncertain_significance;CLNVC=single_nucleotide_v…	TRUE	TRUE	TRUE	FALSE	FALSE	FALSE	FALSE	FALSE
301654	10	95517836	G	C	9211	NM_001308275.1	0	1	2	uSTOP_lost_AltStop=True;uSTOP_lost_AltStopDistanceToCDS=47;uSTOP_lost_Evidence=False;uSTOP_lost_FrameWithCDS=outOfFrame;uSTOP_lost_KozakContext=GTGATGC;uSTOP_lost_KozakStrength=Moderate;	uSTOP_lost	ALLELEID=323341;CLNDISDB=MedGen:C4551957,OMIM:600512;CLNDN=Familial_temporal_lobe_epilepsy_1;CLNHGVS=NC_000010.10:g.95517836G>C;CLNREVSTAT=criteria_provided,_single_submitter;CLNSIG=Uncertain_significance;CLNVC=single_nucleotide_variant;CLNVCSO=SO:0001483;CLNVI=Illumina_Clinical_Services_Laboratory,Illumina:563078;GENEINFO=LGI1:9211;MC=SO:0001619|non-coding_transcript_variant,SO:0001623|5_prime_U…	TRUE	TRUE	FALSE	FALSE	TRUE	FALSE	FALSE	FALSE
301654	10	95517836	G	C	9211	NM_001308276.1	0	1	2	uSTOP_lost_AltStop=True;uSTOP_lost_AltStopDistanceToCDS=47;uSTOP_lost_Evidence=False;uSTOP_lost_FrameWithCDS=outOfFrame;uSTOP_lost_KozakContext=GTGATGC;uSTOP_lost_KozakStrength=Moderate;	uSTOP_lost	ALLELEID=323341;CLNDISDB=MedGen:C4551957,OMIM:600512;CLNDN=Familial_temporal_lobe_epilepsy_1;CLNHGVS=NC_000010.10:g.95517836G>C;CLNREVSTAT=criteria_provided,_single_submitter;CLNSIG=Uncertain_significance;CLNVC=single_nucleotide_variant;CLNVCSO=SO:0001483;CLNVI=Illumina_Clinical_Services_Laboratory,Illumina:563078;GENEINFO=LGI1:9211;MC=SO:0001619|non-coding_transcript_variant,SO:0001623|5_prime_U…	TRUE	TRUE	FALSE	FALSE	TRUE	FALSE	FALSE	FALSE
301673	10	95790576	AC	A	51196	NM_001288989.2	0	0	5	uFrameShift_Evidence=False;uFrameShift_KozakContext=GTGATGG;uFrameShift_KozakStrength=Strong;uFrameShift_alt_type=uORF;uFrameShift_alt_type_length=102;uFrameShift_ref_StartDistanceToCDS=316;uFrameShift_ref_type=uORF;uFrameShift_ref_type_length=108;	uFrameShift	ALLELEID=311739;CLNDISDB=Human_Phenotype_Ontology:HP:0000100,MONDO:MONDO:0005377,MedGen:C0027726,SNOMED_CT:52254009;CLNDN=Nephrotic_syndrome;CLNHGVS=NC_000010.10:g.95790578del;CLNREVSTAT=criteria_provided,_single_submitter;CLNSIG=Uncertain_significance;CLNVC=Deletion;CLNVCSO=SO:0000159;CLNVI=Illumina_Clinical_Services_Laboratory,Illumina:704878;GENEINFO=PLCE1:51196;MC=SO:0001623|5_prime_UTR_varia…	FALSE	TRUE	FALSE	FALSE	FALSE	FALSE	TRUE	FALSE
301673	10	95790576	AC	A	51196	NM_016341.4	0	0	5	uFrameShift_Evidence=False;uFrameShift_KozakContext=GTGATGG;uFrameShift_KozakStrength=Strong;uFrameShift_alt_type=uORF;uFrameShift_alt_type_length=102;uFrameShift_ref_StartDistanceToCDS=316;uFrameShift_ref_type=uORF;uFrameShift_ref_type_length=108;	uFrameShift	ALLELEID=311739;CLNDISDB=Human_Phenotype_Ontology:HP:0000100,MONDO:MONDO:0005377,MedGen:C0027726,SNOMED_CT:52254009;CLNDN=Nephrotic_syndrome;CLNHGVS=NC_000010.10:g.95790578del;CLNREVSTAT=criteria_provided,_single_submitter;CLNSIG=Uncertain_significance;CLNVC=Deletion;CLNVCSO=SO:0000159;CLNVI=Illumina_Clinical_Services_Laboratory,Illumina:704878;GENEINFO=PLCE1:51196;MC=SO:0001623|5_prime_UTR_varia…	FALSE	TRUE	FALSE	FALSE	FALSE	FALSE	TRUE	FALSE
301677	10	95790750	G	T	51196	NM_001288989.2	0	0	5	uSTOP_lost_AltStop=False;uSTOP_lost_AltStopDistanceToCDS=-;uSTOP_lost_Evidence=False;uSTOP_lost_FrameWithCDS=outOfFrame;uSTOP_lost_KozakContext=TGAATGA;uSTOP_lost_KozakStrength=Weak;|uAUG_lost_DistanceFromCap=636;uAUG_lost_DistanceToCDS=56;uAUG_lost_DistanceToStop=21;uAUG_lost_Evidence=False;uAUG_lost_KozakContext=GACATGA;uAUG_lost_KozakStrength=Moderate;uAUG_lost_type=uORF;	uSTOP_lost|uAUG_lost	AF_TGP=0.00060;ALLELEID=311742;CLNDISDB=Human_Phenotype_Ontology:HP:0000100,MONDO:MONDO:0005377,MedGen:C0027726,SNOMED_CT:52254009;CLNDN=Nephrotic_syndrome;CLNHGVS=NC_000010.10:g.95790750G>T;CLNREVSTAT=criteria_provided,_single_submitter;CLNSIG=Uncertain_significance;CLNVC=single_nucleotide_variant;CLNVCSO=SO:0001483;CLNVI=Illumina_Clinical_Services_Laboratory,Illumina:262864;GENEINFO=PLCE1:51196…	TRUE	TRUE	FALSE	TRUE	TRUE	FALSE	FALSE	FALSE
301677	10	95790750	G	T	51196	NM_016341.4	0	0	5	uAUG_lost_DistanceFromCap=636;uAUG_lost_DistanceToCDS=56;uAUG_lost_DistanceToStop=21;uAUG_lost_Evidence=False;uAUG_lost_KozakContext=GACATGA;uAUG_lost_KozakStrength=Moderate;uAUG_lost_type=uORF;|uSTOP_lost_AltStop=False;uSTOP_lost_AltStopDistanceToCDS=-;uSTOP_lost_Evidence=False;uSTOP_lost_FrameWithCDS=outOfFrame;uSTOP_lost_KozakContext=TGAATGA;uSTOP_lost_KozakStrength=Weak;	uAUG_lost|uSTOP_lost	AF_TGP=0.00060;ALLELEID=311742;CLNDISDB=Human_Phenotype_Ontology:HP:0000100,MONDO:MONDO:0005377,MedGen:C0027726,SNOMED_CT:52254009;CLNDN=Nephrotic_syndrome;CLNHGVS=NC_000010.10:g.95790750G>T;CLNREVSTAT=criteria_provided,_single_submitter;CLNSIG=Uncertain_significance;CLNVC=single_nucleotide_variant;CLNVCSO=SO:0001483;CLNVI=Illumina_Clinical_Services_Laboratory,Illumina:262864;GENEINFO=PLCE1:51196…	TRUE	TRUE	FALSE	TRUE	TRUE	FALSE	FALSE	FALSE
301922	11	101454552	CG	C	7225	NM_004621.6	0	0	1	uFrameShift_Evidence=False;uFrameShift_KozakContext=GGGATGA;uFrameShift_KozakStrength=Moderate;uFrameShift_alt_type=uORF;uFrameShift_alt_type_length=207;uFrameShift_ref_StartDistanceToCDS=400;uFrameShift_ref_type=uORF;uFrameShift_ref_type_length=165;	uFrameShift	ALLELEID=323715;CLNDISDB=Human_Phenotype_Ontology:HP:0000097,MONDO:MONDO:0005363,MedGen:C0017668;CLNDN=Focal_segmental_glomerulosclerosis;CLNHGVS=NC_000011.9:g.101454553del;CLNREVSTAT=criteria_provided,_single_submitter;CLNSIG=Uncertain_significance;CLNVC=Deletion;CLNVCSO=SO:0000159;CLNVI=Illumina_Clinical_Services_Laboratory,Illumina:577704;GENEINFO=TRPC6:7225;MC=SO:0001623|5_prime_UTR_variant;O…	FALSE	TRUE	FALSE	FALSE	FALSE	FALSE	TRUE	FALSE
302235	11	108093707	AC	A	472	NM_000051.3	0	0	5	uFrameShift_Evidence=False;uFrameShift_KozakContext=TGGATGC;uFrameShift_KozakStrength=Weak;uFrameShift_alt_type=uORF;uFrameShift_alt_type_length=102;uFrameShift_ref_StartDistanceToCDS=251;uFrameShift_ref_type=uORF;uFrameShift_ref_type_length=222;|uFrameShift_Evidence=False;uFrameShift_KozakContext=CGCATGG;uFrameShift_KozakStrength=Moderate;uFrameShift_alt_type=uORF;uFrameShift_alt_type_length=96;…	uFrameShift|uFrameShift	ALLELEID=324058;CLNDISDB=MONDO:MONDO:0008840,MedGen:C0004135,OMIM:208900,Orphanet:ORPHA100,SNOMED_CT:68504005;CLNDN=Ataxia-telangiectasia_syndrome;CLNHGVS=NC_000011.9:g.108093709del;CLNREVSTAT=criteria_provided,_single_submitter;CLNSIG=Uncertain_significance;CLNVC=Deletion;CLNVCSO=SO:0000159;CLNVI=Illumina_Clinical_Services_Laboratory,Illumina:632809;GENEINFO=ATM:472;MC=SO:0001623|5_prime_UTR_var…	FALSE	TRUE	FALSE	FALSE	FALSE	FALSE	TRUE	FALSE
302235	11	108093707	AC	A	472	NM_001351835.1	0	0	5	uFrameShift_Evidence=False;uFrameShift_KozakContext=TGGATGC;uFrameShift_KozakStrength=Weak;uFrameShift_alt_type=uORF;uFrameShift_alt_type_length=102;uFrameShift_ref_StartDistanceToCDS=251;uFrameShift_ref_type=uORF;uFrameShift_ref_type_length=222;|uFrameShift_Evidence=False;uFrameShift_KozakContext=CGCATGG;uFrameShift_KozakStrength=Moderate;uFrameShift_alt_type=uORF;uFrameShift_alt_type_length=96;…	uFrameShift|uFrameShift	ALLELEID=324058;CLNDISDB=MONDO:MONDO:0008840,MedGen:C0004135,OMIM:208900,Orphanet:ORPHA100,SNOMED_CT:68504005;CLNDN=Ataxia-telangiectasia_syndrome;CLNHGVS=NC_000011.9:g.108093709del;CLNREVSTAT=criteria_provided,_single_submitter;CLNSIG=Uncertain_significance;CLNVC=Deletion;CLNVCSO=SO:0000159;CLNVI=Illumina_Clinical_Services_Laboratory,Illumina:632809;GENEINFO=ATM:472;MC=SO:0001623|5_prime_UTR_var…	FALSE	TRUE	FALSE	FALSE	FALSE	FALSE	TRUE	FALSE
302366	11	110167436	A	C	5962	NM_001260492.1	0	0	0	uAUG_gained_DistanceFromCap=-1;uAUG_gained_DistanceToCDS=311;uAUG_gained_DistanceToStop=NA;uAUG_gained_KozakContext=-;uAUG_gained_KozakStrength=;uAUG_gained_type=OutOfFrame_oORF;	uAUG_gained	ALLELEID=318187;CLNDISDB=MedGen:CN239439;CLNDN=Nonsyndromic_Hearing_Loss,_Recessive;CLNHGVS=NC_000011.9:g.110167436A>C;CLNREVSTAT=criteria_provided,_single_submitter;CLNSIG=Uncertain_significance;CLNVC=single_nucleotide_variant;CLNVCSO=SO:0001483;CLNVI=Illumina_Clinical_Services_Laboratory,Illumina:757497;GENEINFO=RDX:5962;MC=SO:0001623|5_prime_UTR_variant;ORIGIN=1;RS=886047658	TRUE	TRUE	TRUE	FALSE	FALSE	FALSE	FALSE	FALSE
302366	11	110167436	A	C	5962	NM_001260493.1	0	0	0	uAUG_gained_DistanceFromCap=-1;uAUG_gained_DistanceToCDS=311;uAUG_gained_DistanceToStop=NA;uAUG_gained_KozakContext=-;uAUG_gained_KozakStrength=;uAUG_gained_type=OutOfFrame_oORF;	uAUG_gained	ALLELEID=318187;CLNDISDB=MedGen:CN239439;CLNDN=Nonsyndromic_Hearing_Loss,_Recessive;CLNHGVS=NC_000011.9:g.110167436A>C;CLNREVSTAT=criteria_provided,_single_submitter;CLNSIG=Uncertain_significance;CLNVC=single_nucleotide_variant;CLNVCSO=SO:0001483;CLNVI=Illumina_Clinical_Services_Laboratory,Illumina:757497;GENEINFO=RDX:5962;MC=SO:0001623|5_prime_UTR_variant;ORIGIN=1;RS=886047658	TRUE	TRUE	TRUE	FALSE	FALSE	FALSE	FALSE	FALSE
302366	11	110167436	A	C	5962	NM_001260495.1	0	0	2	uAUG_gained_DistanceFromCap=-1;uAUG_gained_DistanceToCDS=405;uAUG_gained_DistanceToStop=NA;uAUG_gained_KozakContext=-;uAUG_gained_KozakStrength=;uAUG_gained_type=inFrame_oORF;	uAUG_gained	ALLELEID=318187;CLNDISDB=MedGen:CN239439;CLNDN=Nonsyndromic_Hearing_Loss,_Recessive;CLNHGVS=NC_000011.9:g.110167436A>C;CLNREVSTAT=criteria_provided,_single_submitter;CLNSIG=Uncertain_significance;CLNVC=single_nucleotide_variant;CLNVCSO=SO:0001483;CLNVI=Illumina_Clinical_Services_Laboratory,Illumina:757497;GENEINFO=RDX:5962;MC=SO:0001623|5_prime_UTR_variant;ORIGIN=1;RS=886047658	TRUE	TRUE	TRUE	FALSE	FALSE	FALSE	FALSE	FALSE
302366	11	110167436	A	C	5962	NM_001260496.1	0	0	0	uAUG_gained_DistanceFromCap=-1;uAUG_gained_DistanceToCDS=311;uAUG_gained_DistanceToStop=NA;uAUG_gained_KozakContext=-;uAUG_gained_KozakStrength=;uAUG_gained_type=OutOfFrame_oORF;	uAUG_gained	ALLELEID=318187;CLNDISDB=MedGen:CN239439;CLNDN=Nonsyndromic_Hearing_Loss,_Recessive;CLNHGVS=NC_000011.9:g.110167436A>C;CLNREVSTAT=criteria_provided,_single_submitter;CLNSIG=Uncertain_significance;CLNVC=single_nucleotide_variant;CLNVCSO=SO:0001483;CLNVI=Illumina_Clinical_Services_Laboratory,Illumina:757497;GENEINFO=RDX:5962;MC=SO:0001623|5_prime_UTR_variant;ORIGIN=1;RS=886047658	TRUE	TRUE	TRUE	FALSE	FALSE	FALSE	FALSE	FALSE
302366	11	110167436	A	C	5962	NM_002906.3	0	0	0	uAUG_gained_DistanceFromCap=-1;uAUG_gained_DistanceToCDS=311;uAUG_gained_DistanceToStop=NA;uAUG_gained_KozakContext=-;uAUG_gained_KozakStrength=;uAUG_gained_type=OutOfFrame_oORF;	uAUG_gained	ALLELEID=318187;CLNDISDB=MedGen:CN239439;CLNDN=Nonsyndromic_Hearing_Loss,_Recessive;CLNHGVS=NC_000011.9:g.110167436A>C;CLNREVSTAT=criteria_provided,_single_submitter;CLNSIG=Uncertain_significance;CLNVC=single_nucleotide_variant;CLNVCSO=SO:0001483;CLNVI=Illumina_Clinical_Services_Laboratory,Illumina:757497;GENEINFO=RDX:5962;MC=SO:0001623|5_prime_UTR_variant;ORIGIN=1;RS=886047658	TRUE	TRUE	TRUE	FALSE	FALSE	FALSE	FALSE	FALSE
302426	11	111742236	C	T	79796	NM_001077690.1	0	0	1	uAUG_gained_DistanceFromCap=69;uAUG_gained_DistanceToCDS=30;uAUG_gained_DistanceToStop=1863;uAUG_gained_KozakContext=AGGATGC;uAUG_gained_KozakStrength=Moderate;uAUG_gained_type=inFrame_oORF;	uAUG_gained	ALLELEID=324363;CLNDISDB=MedGen:C0282577,Orphanet:ORPHA137,SNOMED_CT:238049009;CLNDN=Congenital_disorder_of_glycosylation;CLNHGVS=NC_000011.9:g.111742236C>T;CLNREVSTAT=criteria_provided,_single_submitter;CLNSIG=Uncertain_significance;CLNVC=single_nucleotide_variant;CLNVCSO=SO:0001483;CLNVI=Illumina_Clinical_Services_Laboratory,Illumina:818790;GENEINFO=ALG9:79796;MC=SO:0001623|5_prime_UTR_variant;…	TRUE	TRUE	TRUE	FALSE	FALSE	FALSE	FALSE	FALSE
302426	11	111742236	C	T	79796	NM_001352409.1	1	0	7	uAUG_gained_DistanceFromCap=69;uAUG_gained_DistanceToCDS=405;uAUG_gained_DistanceToStop=1725;uAUG_gained_KozakContext=AGGATGC;uAUG_gained_KozakStrength=Moderate;uAUG_gained_type=inFrame_oORF;	uAUG_gained	ALLELEID=324363;CLNDISDB=MedGen:C0282577,Orphanet:ORPHA137,SNOMED_CT:238049009;CLNDN=Congenital_disorder_of_glycosylation;CLNHGVS=NC_000011.9:g.111742236C>T;CLNREVSTAT=criteria_provided,_single_submitter;CLNSIG=Uncertain_significance;CLNVC=single_nucleotide_variant;CLNVCSO=SO:0001483;CLNVI=Illumina_Clinical_Services_Laboratory,Illumina:818790;GENEINFO=ALG9:79796;MC=SO:0001623|5_prime_UTR_variant;…	TRUE	TRUE	TRUE	FALSE	FALSE	FALSE	FALSE	FALSE
302426	11	111742236	C	T	79796	NM_001352410.1	0	0	10	uAUG_gained_DistanceFromCap=69;uAUG_gained_DistanceToCDS=548;uAUG_gained_DistanceToStop=198;uAUG_gained_KozakContext=AGGATGC;uAUG_gained_KozakStrength=Moderate;uAUG_gained_type=uORF;	uAUG_gained	ALLELEID=324363;CLNDISDB=MedGen:C0282577,Orphanet:ORPHA137,SNOMED_CT:238049009;CLNDN=Congenital_disorder_of_glycosylation;CLNHGVS=NC_000011.9:g.111742236C>T;CLNREVSTAT=criteria_provided,_single_submitter;CLNSIG=Uncertain_significance;CLNVC=single_nucleotide_variant;CLNVCSO=SO:0001483;CLNVI=Illumina_Clinical_Services_Laboratory,Illumina:818790;GENEINFO=ALG9:79796;MC=SO:0001623|5_prime_UTR_variant;…	TRUE	TRUE	TRUE	FALSE	FALSE	FALSE	FALSE	FALSE
302426	11	111742236	C	T	79796	NM_001352413.1	0	0	10	uAUG_gained_DistanceFromCap=69;uAUG_gained_DistanceToCDS=548;uAUG_gained_DistanceToStop=198;uAUG_gained_KozakContext=AGGATGC;uAUG_gained_KozakStrength=Moderate;uAUG_gained_type=uORF;	uAUG_gained	ALLELEID=324363;CLNDISDB=MedGen:C0282577,Orphanet:ORPHA137,SNOMED_CT:238049009;CLNDN=Congenital_disorder_of_glycosylation;CLNHGVS=NC_000011.9:g.111742236C>T;CLNREVSTAT=criteria_provided,_single_submitter;CLNSIG=Uncertain_significance;CLNVC=single_nucleotide_variant;CLNVCSO=SO:0001483;CLNVI=Illumina_Clinical_Services_Laboratory,Illumina:818790;GENEINFO=ALG9:79796;MC=SO:0001623|5_prime_UTR_variant;…	TRUE	TRUE	TRUE	FALSE	FALSE	FALSE	FALSE	FALSE
302426	11	111742236	C	T	79796	NM_001352417.1	0	0	1	uAUG_gained_DistanceFromCap=69;uAUG_gained_DistanceToCDS=30;uAUG_gained_DistanceToStop=1896;uAUG_gained_KozakContext=AGGATGC;uAUG_gained_KozakStrength=Moderate;uAUG_gained_type=inFrame_oORF;	uAUG_gained	ALLELEID=324363;CLNDISDB=MedGen:C0282577,Orphanet:ORPHA137,SNOMED_CT:238049009;CLNDN=Congenital_disorder_of_glycosylation;CLNHGVS=NC_000011.9:g.111742236C>T;CLNREVSTAT=criteria_provided,_single_submitter;CLNSIG=Uncertain_significance;CLNVC=single_nucleotide_variant;CLNVCSO=SO:0001483;CLNVI=Illumina_Clinical_Services_Laboratory,Illumina:818790;GENEINFO=ALG9:79796;MC=SO:0001623|5_prime_UTR_variant;…	TRUE	TRUE	TRUE	FALSE	FALSE	FALSE	FALSE	FALSE
302426	11	111742236	C	T	79796	NM_001352418.1	0	0	1	uAUG_gained_DistanceFromCap=69;uAUG_gained_DistanceToCDS=30;uAUG_gained_DistanceToStop=1740;uAUG_gained_KozakContext=AGGATGC;uAUG_gained_KozakStrength=Moderate;uAUG_gained_type=inFrame_oORF;	uAUG_gained	ALLELEID=324363;CLNDISDB=MedGen:C0282577,Orphanet:ORPHA137,SNOMED_CT:238049009;CLNDN=Congenital_disorder_of_glycosylation;CLNHGVS=NC_000011.9:g.111742236C>T;CLNREVSTAT=criteria_provided,_single_submitter;CLNSIG=Uncertain_significance;CLNVC=single_nucleotide_variant;CLNVCSO=SO:0001483;CLNVI=Illumina_Clinical_Services_Laboratory,Illumina:818790;GENEINFO=ALG9:79796;MC=SO:0001623|5_prime_UTR_variant;…	TRUE	TRUE	TRUE	FALSE	FALSE	FALSE	FALSE	FALSE
302426	11	111742236	C	T	79796	NM_024740.2	0	0	1	uAUG_gained_DistanceFromCap=69;uAUG_gained_DistanceToCDS=30;uAUG_gained_DistanceToStop=1884;uAUG_gained_KozakContext=AGGATGC;uAUG_gained_KozakStrength=Moderate;uAUG_gained_type=inFrame_oORF;	uAUG_gained	ALLELEID=324363;CLNDISDB=MedGen:C0282577,Orphanet:ORPHA137,SNOMED_CT:238049009;CLNDN=Congenital_disorder_of_glycosylation;CLNHGVS=NC_000011.9:g.111742236C>T;CLNREVSTAT=criteria_provided,_single_submitter;CLNSIG=Uncertain_significance;CLNVC=single_nucleotide_variant;CLNVCSO=SO:0001483;CLNVI=Illumina_Clinical_Services_Laboratory,Illumina:818790;GENEINFO=ALG9:79796;MC=SO:0001623|5_prime_UTR_variant;…	TRUE	TRUE	TRUE	FALSE	FALSE	FALSE	FALSE	FALSE
302427	11	111742264	T	C	79796	NM_001077690.1	0	0	1	uAUG_lost_DistanceFromCap=41;uAUG_lost_DistanceToCDS=58;uAUG_lost_DistanceToStop=24;uAUG_lost_Evidence=False;uAUG_lost_KozakContext=GCTATGT;uAUG_lost_KozakStrength=Moderate;uAUG_lost_type=uORF;	uAUG_lost	ALLELEID=312345;CLNDISDB=MedGen:C0282577,Orphanet:ORPHA137,SNOMED_CT:238049009;CLNDN=Congenital_disorder_of_glycosylation;CLNHGVS=NC_000011.9:g.111742264T>C;CLNREVSTAT=criteria_provided,_single_submitter;CLNSIG=Uncertain_significance;CLNVC=single_nucleotide_variant;CLNVCSO=SO:0001483;CLNVI=Illumina_Clinical_Services_Laboratory,Illumina:665587;GENEINFO=ALG9:79796;MC=SO:0001623|5_prime_UTR_variant;…	TRUE	TRUE	FALSE	TRUE	FALSE	FALSE	FALSE	FALSE
302427	11	111742264	T	C	79796	NM_001352409.1	1	0	7	uAUG_lost_DistanceFromCap=41;uAUG_lost_DistanceToCDS=433;uAUG_lost_DistanceToStop=24;uAUG_lost_Evidence=False;uAUG_lost_KozakContext=GCTATGT;uAUG_lost_KozakStrength=Moderate;uAUG_lost_type=uORF;	uAUG_lost	ALLELEID=312345;CLNDISDB=MedGen:C0282577,Orphanet:ORPHA137,SNOMED_CT:238049009;CLNDN=Congenital_disorder_of_glycosylation;CLNHGVS=NC_000011.9:g.111742264T>C;CLNREVSTAT=criteria_provided,_single_submitter;CLNSIG=Uncertain_significance;CLNVC=single_nucleotide_variant;CLNVCSO=SO:0001483;CLNVI=Illumina_Clinical_Services_Laboratory,Illumina:665587;GENEINFO=ALG9:79796;MC=SO:0001623|5_prime_UTR_variant;…	TRUE	TRUE	FALSE	TRUE	FALSE	FALSE	FALSE	FALSE
302427	11	111742264	T	C	79796	NM_001352410.1	0	0	10	uAUG_lost_DistanceFromCap=41;uAUG_lost_DistanceToCDS=576;uAUG_lost_DistanceToStop=24;uAUG_lost_Evidence=False;uAUG_lost_KozakContext=GCTATGT;uAUG_lost_KozakStrength=Moderate;uAUG_lost_type=uORF;	uAUG_lost	ALLELEID=312345;CLNDISDB=MedGen:C0282577,Orphanet:ORPHA137,SNOMED_CT:238049009;CLNDN=Congenital_disorder_of_glycosylation;CLNHGVS=NC_000011.9:g.111742264T>C;CLNREVSTAT=criteria_provided,_single_submitter;CLNSIG=Uncertain_significance;CLNVC=single_nucleotide_variant;CLNVCSO=SO:0001483;CLNVI=Illumina_Clinical_Services_Laboratory,Illumina:665587;GENEINFO=ALG9:79796;MC=SO:0001623|5_prime_UTR_variant;…	TRUE	TRUE	FALSE	TRUE	FALSE	FALSE	FALSE	FALSE
302427	11	111742264	T	C	79796	NM_001352413.1	0	0	10	uAUG_lost_DistanceFromCap=41;uAUG_lost_DistanceToCDS=576;uAUG_lost_DistanceToStop=24;uAUG_lost_Evidence=False;uAUG_lost_KozakContext=GCTATGT;uAUG_lost_KozakStrength=Moderate;uAUG_lost_type=uORF;	uAUG_lost	ALLELEID=312345;CLNDISDB=MedGen:C0282577,Orphanet:ORPHA137,SNOMED_CT:238049009;CLNDN=Congenital_disorder_of_glycosylation;CLNHGVS=NC_000011.9:g.111742264T>C;CLNREVSTAT=criteria_provided,_single_submitter;CLNSIG=Uncertain_significance;CLNVC=single_nucleotide_variant;CLNVCSO=SO:0001483;CLNVI=Illumina_Clinical_Services_Laboratory,Illumina:665587;GENEINFO=ALG9:79796;MC=SO:0001623|5_prime_UTR_variant;…	TRUE	TRUE	FALSE	TRUE	FALSE	FALSE	FALSE	FALSE
302427	11	111742264	T	C	79796	NM_001352417.1	0	0	1	uAUG_lost_DistanceFromCap=41;uAUG_lost_DistanceToCDS=58;uAUG_lost_DistanceToStop=24;uAUG_lost_Evidence=False;uAUG_lost_KozakContext=GCTATGT;uAUG_lost_KozakStrength=Moderate;uAUG_lost_type=uORF;	uAUG_lost	ALLELEID=312345;CLNDISDB=MedGen:C0282577,Orphanet:ORPHA137,SNOMED_CT:238049009;CLNDN=Congenital_disorder_of_glycosylation;CLNHGVS=NC_000011.9:g.111742264T>C;CLNREVSTAT=criteria_provided,_single_submitter;CLNSIG=Uncertain_significance;CLNVC=single_nucleotide_variant;CLNVCSO=SO:0001483;CLNVI=Illumina_Clinical_Services_Laboratory,Illumina:665587;GENEINFO=ALG9:79796;MC=SO:0001623|5_prime_UTR_variant;…	TRUE	TRUE	FALSE	TRUE	FALSE	FALSE	FALSE	FALSE
302427	11	111742264	T	C	79796	NM_001352418.1	0	0	1	uAUG_lost_DistanceFromCap=41;uAUG_lost_DistanceToCDS=58;uAUG_lost_DistanceToStop=24;uAUG_lost_Evidence=False;uAUG_lost_KozakContext=GCTATGT;uAUG_lost_KozakStrength=Moderate;uAUG_lost_type=uORF;	uAUG_lost	ALLELEID=312345;CLNDISDB=MedGen:C0282577,Orphanet:ORPHA137,SNOMED_CT:238049009;CLNDN=Congenital_disorder_of_glycosylation;CLNHGVS=NC_000011.9:g.111742264T>C;CLNREVSTAT=criteria_provided,_single_submitter;CLNSIG=Uncertain_significance;CLNVC=single_nucleotide_variant;CLNVCSO=SO:0001483;CLNVI=Illumina_Clinical_Services_Laboratory,Illumina:665587;GENEINFO=ALG9:79796;MC=SO:0001623|5_prime_UTR_variant;…	TRUE	TRUE	FALSE	TRUE	FALSE	FALSE	FALSE	FALSE
302427	11	111742264	T	C	79796	NM_024740.2	0	0	1	uAUG_lost_DistanceFromCap=41;uAUG_lost_DistanceToCDS=58;uAUG_lost_DistanceToStop=24;uAUG_lost_Evidence=False;uAUG_lost_KozakContext=GCTATGT;uAUG_lost_KozakStrength=Moderate;uAUG_lost_type=uORF;	uAUG_lost	ALLELEID=312345;CLNDISDB=MedGen:C0282577,Orphanet:ORPHA137,SNOMED_CT:238049009;CLNDN=Congenital_disorder_of_glycosylation;CLNHGVS=NC_000011.9:g.111742264T>C;CLNREVSTAT=criteria_provided,_single_submitter;CLNSIG=Uncertain_significance;CLNVC=single_nucleotide_variant;CLNVCSO=SO:0001483;CLNVI=Illumina_Clinical_Services_Laboratory,Illumina:665587;GENEINFO=ALG9:79796;MC=SO:0001623|5_prime_UTR_variant;…	TRUE	TRUE	FALSE	TRUE	FALSE	FALSE	FALSE	FALSE
302716	11	118901036	TC	T	2542	NM_001164277.1	0	1	2	uFrameShift_Evidence=False;uFrameShift_KozakContext=GGCATGT;uFrameShift_KozakStrength=Moderate;uFrameShift_alt_type=uORF;uFrameShift_alt_type_length=294;uFrameShift_ref_StartDistanceToCDS=313;uFrameShift_ref_type=uORF;uFrameShift_ref_type_length=153;	uFrameShift	ALLELEID=324642;CLNDISDB=MedGen:C0017920,Orphanet:ORPHA364,SNOMED_CT:7265005;CLNDN=Glycogen_storage_disease,_type_I;CLNHGVS=NC_000011.9:g.118901039del;CLNREVSTAT=criteria_provided,_single_submitter;CLNSIG=Uncertain_significance;CLNVC=Deletion;CLNVCSO=SO:0000159;CLNVI=Illumina_Clinical_Services_Laboratory,Illumina:680344;GENEINFO=SLC37A4:2542;MC=SO:0001623|5_prime_UTR_variant,SO:0001627|intron_var…	FALSE	TRUE	FALSE	FALSE	FALSE	FALSE	TRUE	FALSE
303288	11	124789182	G	C	641654	NM_001037558.2	0	3	9	uSTOP_lost_AltStop=True;uSTOP_lost_AltStopDistanceToCDS=434;uSTOP_lost_Evidence=False;uSTOP_lost_FrameWithCDS=outOfFrame;uSTOP_lost_KozakContext=AGTATGT;uSTOP_lost_KozakStrength=Moderate;	uSTOP_lost	AF_TGP=0.00160;ALLELEID=319132;CLNDISDB=MONDO:MONDO:0011391,MedGen:C1858854,Orphanet:ORPHA2478;CLNDN=Megalencephalic_leukoencephalopathy_with_subcortical_cysts;CLNHGVS=NC_000011.9:g.124789182G>C;CLNREVSTAT=criteria_provided,_single_submitter;CLNSIG=Uncertain_significance;CLNVC=single_nucleotide_variant;CLNVCSO=SO:0001483;CLNVI=Illumina_Clinical_Services_Laboratory,Illumina:130046;GENEINFO=HEPACAM…	TRUE	TRUE	FALSE	FALSE	TRUE	FALSE	FALSE	FALSE
303293	11	124789582	AG	A	641654	NM_001037558.2	0	3	9	uFrameShift_Evidence=False;uFrameShift_KozakContext=TGGATGA;uFrameShift_KozakStrength=Weak;uFrameShift_alt_type=uORF;uFrameShift_alt_type_length=126;uFrameShift_ref_StartDistanceToCDS=178;uFrameShift_ref_type=OutOfFrame_oORF;uFrameShift_ref_type_length=186;|uFrameShift_Evidence=False;uFrameShift_KozakContext=GGCATGC;uFrameShift_KozakStrength=Moderate;uFrameShift_alt_type=OutOfFrame_oORF;uFrameShi…	uFrameShift|uFrameShift	ALLELEID=313076;CLNDISDB=MONDO:MONDO:0011391,MedGen:C1858854,Orphanet:ORPHA2478;CLNDN=Megalencephalic_leukoencephalopathy_with_subcortical_cysts;CLNHGVS=NC_000011.9:g.124789587del;CLNREVSTAT=criteria_provided,_single_submitter;CLNSIG=Uncertain_significance;CLNVC=Deletion;CLNVCSO=SO:0000159;CLNVI=Illumina_Clinical_Services_Laboratory,Illumina:733984;GENEINFO=HEPACAM:220296|HEPN1:641654;MC=SO:00016…	FALSE	TRUE	FALSE	FALSE	FALSE	FALSE	TRUE	FALSE
303349	11	125753884	A	G	219844	NM_145014.2	0	0	7	uAUG_gained_DistanceFromCap=373;uAUG_gained_DistanceToCDS=161;uAUG_gained_DistanceToStop=45;uAUG_gained_KozakContext=AGCATGA;uAUG_gained_KozakStrength=Moderate;uAUG_gained_type=uORF;	uAUG_gained	AF_TGP=0.00060;ALLELEID=325305;CLNDISDB=MONDO:MONDO:0006037,MedGen:C2931104,Orphanet:ORPHA2189;CLNDN=Hydrolethalus_syndrome;CLNHGVS=NC_000011.9:g.125753884A>G;CLNREVSTAT=criteria_provided,_single_submitter;CLNSIG=Uncertain_significance;CLNVC=single_nucleotide_variant;CLNVCSO=SO:0001483;CLNVI=Illumina_Clinical_Services_Laboratory,Illumina:635533;GENEINFO=HYLS1:219844;MC=SO:0001623|5_prime_UTR_vari…	TRUE	TRUE	TRUE	FALSE	FALSE	FALSE	FALSE	FALSE
303353	11	125761336	T	C	219844	NM_001134793.1	0	0	6	uAUG_lost_DistanceFromCap=723;uAUG_lost_DistanceToCDS=58;uAUG_lost_DistanceToStop=3;uAUG_lost_Evidence=False;uAUG_lost_KozakContext=TGAATGT;uAUG_lost_KozakStrength=Weak;uAUG_lost_type=uORF;	uAUG_lost	ALLELEID=325308;CLNDISDB=MONDO:MONDO:0006037,MedGen:C2931104,Orphanet:ORPHA2189;CLNDN=Hydrolethalus_syndrome;CLNHGVS=NC_000011.9:g.125761336T>C;CLNREVSTAT=criteria_provided,_single_submitter;CLNSIG=Uncertain_significance;CLNVC=single_nucleotide_variant;CLNVCSO=SO:0001483;CLNVI=Illumina_Clinical_Services_Laboratory,Illumina:262834;GENEINFO=HYLS1:219844;MC=SO:0001623|5_prime_UTR_variant;ORIGIN=1;RS…	TRUE	TRUE	FALSE	TRUE	FALSE	FALSE	FALSE	FALSE
303353	11	125761336	T	C	219844	NM_145014.2	0	0	7	uAUG_lost_DistanceFromCap=421;uAUG_lost_DistanceToCDS=113;uAUG_lost_DistanceToStop=3;uAUG_lost_Evidence=False;uAUG_lost_KozakContext=TGAATGT;uAUG_lost_KozakStrength=Weak;uAUG_lost_type=uORF;	uAUG_lost	ALLELEID=325308;CLNDISDB=MONDO:MONDO:0006037,MedGen:C2931104,Orphanet:ORPHA2189;CLNDN=Hydrolethalus_syndrome;CLNHGVS=NC_000011.9:g.125761336T>C;CLNREVSTAT=criteria_provided,_single_submitter;CLNSIG=Uncertain_significance;CLNVC=single_nucleotide_variant;CLNVCSO=SO:0001483;CLNVI=Illumina_Clinical_Services_Laboratory,Illumina:262834;GENEINFO=HYLS1:219844;MC=SO:0001623|5_prime_UTR_variant;ORIGIN=1;RS…	TRUE	TRUE	FALSE	TRUE	FALSE	FALSE	FALSE	FALSE
303705	11	13517485	G	A	5741	NM_000315.4	0	0	1	uAUG_gained_DistanceFromCap=58;uAUG_gained_DistanceToCDS=34;uAUG_gained_DistanceToStop=15;uAUG_gained_KozakContext=TGAATGA;uAUG_gained_KozakStrength=Weak;uAUG_gained_type=uORF;	uAUG_gained	ALLELEID=326630;CLNDISDB=MedGen:C1832648,OMIM:146200,Orphanet:ORPHA2238;CLNDN=Familial_isolated_hypoparathyroidism;CLNHGVS=NC_000011.9:g.13517485G>A;CLNREVSTAT=criteria_provided,_single_submitter;CLNSIG=Uncertain_significance;CLNVC=single_nucleotide_variant;CLNVCSO=SO:0001483;CLNVI=Illumina_Clinical_Services_Laboratory,Illumina:734629;GENEINFO=PTH:5741|LOC107988023:107988023;MC=SO:0001623|5_prime…	TRUE	TRUE	TRUE	FALSE	FALSE	FALSE	FALSE	FALSE
304363	11	31832392	T	TTC	5080	NM_001258464.1	0	1	4	uFrameShift_Evidence=False;uFrameShift_KozakContext=AGGATGA;uFrameShift_KozakStrength=Moderate;uFrameShift_alt_type=uORF;uFrameShift_alt_type_length=216;uFrameShift_ref_StartDistanceToCDS=328;uFrameShift_ref_type=uORF;uFrameShift_ref_type_length=198;|uFrameShift_Evidence=False;uFrameShift_KozakContext=ATGATGA;uFrameShift_KozakStrength=Moderate;uFrameShift_alt_type=uORF;uFrameShift_alt_type_length…	uFrameShift|uFrameShift	ALLELEID=320174;CLNDISDB=Human_Phenotype_Ontology:HP:0000526,MedGen:C0003076,Orphanet:ORPHA250923,SNOMED_CT:69278003|Human_Phenotype_Ontology:HP:0000528,MedGen:C0003119|Human_Phenotype_Ontology:HP:0000659,MONDO:MONDO:0011414,MedGen:C4310809,OMIM:604229,Orphanet:ORPHA708,SNOMED_CT:204153003|MONDO:MONDO:0007628,MedGen:C3805604,OMIM:136520|MONDO:MONDO:0008681,MedGen:C0206115,OMIM:194072,Orphanet:ORP…	FALSE	TRUE	FALSE	FALSE	FALSE	FALSE	TRUE	FALSE
304363	11	31832392	T	TTC	5080	NM_001368914.1	0	1	4	uFrameShift_Evidence=False;uFrameShift_KozakContext=AGGATGA;uFrameShift_KozakStrength=Moderate;uFrameShift_alt_type=uORF;uFrameShift_alt_type_length=216;uFrameShift_ref_StartDistanceToCDS=328;uFrameShift_ref_type=uORF;uFrameShift_ref_type_length=198;|uFrameShift_Evidence=False;uFrameShift_KozakContext=ATGATGA;uFrameShift_KozakStrength=Moderate;uFrameShift_alt_type=uORF;uFrameShift_alt_type_length…	uFrameShift|uFrameShift	ALLELEID=320174;CLNDISDB=Human_Phenotype_Ontology:HP:0000526,MedGen:C0003076,Orphanet:ORPHA250923,SNOMED_CT:69278003|Human_Phenotype_Ontology:HP:0000528,MedGen:C0003119|Human_Phenotype_Ontology:HP:0000659,MONDO:MONDO:0011414,MedGen:C4310809,OMIM:604229,Orphanet:ORPHA708,SNOMED_CT:204153003|MONDO:MONDO:0007628,MedGen:C3805604,OMIM:136520|MONDO:MONDO:0008681,MedGen:C0206115,OMIM:194072,Orphanet:ORP…	FALSE	TRUE	FALSE	FALSE	FALSE	FALSE	TRUE	FALSE
304363	11	31832392	T	TTC	5080	NM_001368926.1	0	1	4	uFrameShift_Evidence=False;uFrameShift_KozakContext=AGGATGA;uFrameShift_KozakStrength=Moderate;uFrameShift_alt_type=uORF;uFrameShift_alt_type_length=216;uFrameShift_ref_StartDistanceToCDS=328;uFrameShift_ref_type=uORF;uFrameShift_ref_type_length=198;|uFrameShift_Evidence=False;uFrameShift_KozakContext=ATGATGA;uFrameShift_KozakStrength=Moderate;uFrameShift_alt_type=uORF;uFrameShift_alt_type_length…	uFrameShift|uFrameShift	ALLELEID=320174;CLNDISDB=Human_Phenotype_Ontology:HP:0000526,MedGen:C0003076,Orphanet:ORPHA250923,SNOMED_CT:69278003|Human_Phenotype_Ontology:HP:0000528,MedGen:C0003119|Human_Phenotype_Ontology:HP:0000659,MONDO:MONDO:0011414,MedGen:C4310809,OMIM:604229,Orphanet:ORPHA708,SNOMED_CT:204153003|MONDO:MONDO:0007628,MedGen:C3805604,OMIM:136520|MONDO:MONDO:0008681,MedGen:C0206115,OMIM:194072,Orphanet:ORP…	FALSE	TRUE	FALSE	FALSE	FALSE	FALSE	TRUE	FALSE
304363	11	31832392	T	TTC	5080	NM_001604.5	0	1	4	uFrameShift_Evidence=False;uFrameShift_KozakContext=AGGATGA;uFrameShift_KozakStrength=Moderate;uFrameShift_alt_type=uORF;uFrameShift_alt_type_length=216;uFrameShift_ref_StartDistanceToCDS=328;uFrameShift_ref_type=uORF;uFrameShift_ref_type_length=198;|uFrameShift_Evidence=False;uFrameShift_KozakContext=ATGATGA;uFrameShift_KozakStrength=Moderate;uFrameShift_alt_type=uORF;uFrameShift_alt_type_length…	uFrameShift|uFrameShift	ALLELEID=320174;CLNDISDB=Human_Phenotype_Ontology:HP:0000526,MedGen:C0003076,Orphanet:ORPHA250923,SNOMED_CT:69278003|Human_Phenotype_Ontology:HP:0000528,MedGen:C0003119|Human_Phenotype_Ontology:HP:0000659,MONDO:MONDO:0011414,MedGen:C4310809,OMIM:604229,Orphanet:ORPHA708,SNOMED_CT:204153003|MONDO:MONDO:0007628,MedGen:C3805604,OMIM:136520|MONDO:MONDO:0008681,MedGen:C0206115,OMIM:194072,Orphanet:ORP…	FALSE	TRUE	FALSE	FALSE	FALSE	FALSE	TRUE	FALSE
304369	11	31832853	A	G	5080	NM_000280.4	0	1	5	uSTOP_lost_AltStop=True;uSTOP_lost_AltStopDistanceToCDS=498;uSTOP_lost_Evidence=False;uSTOP_lost_FrameWithCDS=inFrame;uSTOP_lost_KozakContext=TGCATGT;uSTOP_lost_KozakStrength=Weak;	uSTOP_lost	ALLELEID=326277;CLNDISDB=Human_Phenotype_Ontology:HP:0000526,MedGen:C0003076,Orphanet:ORPHA250923,SNOMED_CT:69278003|Human_Phenotype_Ontology:HP:0000528,MedGen:C0003119|Human_Phenotype_Ontology:HP:0000659,MONDO:MONDO:0011414,MedGen:C4310809,OMIM:604229,Orphanet:ORPHA708,SNOMED_CT:204153003|MONDO:MONDO:0007628,MedGen:C3805604,OMIM:136520|MONDO:MONDO:0008681,MedGen:C0206115,OMIM:194072,Orphanet:ORP…	TRUE	TRUE	FALSE	FALSE	TRUE	FALSE	FALSE	FALSE
304369	11	31832853	A	G	5080	NM_001258464.1	0	1	4	uSTOP_lost_AltStop=True;uSTOP_lost_AltStopDistanceToCDS=400;uSTOP_lost_Evidence=False;uSTOP_lost_FrameWithCDS=outOfFrame;uSTOP_lost_KozakContext=TGCATGT;uSTOP_lost_KozakStrength=Weak;	uSTOP_lost	ALLELEID=326277;CLNDISDB=Human_Phenotype_Ontology:HP:0000526,MedGen:C0003076,Orphanet:ORPHA250923,SNOMED_CT:69278003|Human_Phenotype_Ontology:HP:0000528,MedGen:C0003119|Human_Phenotype_Ontology:HP:0000659,MONDO:MONDO:0011414,MedGen:C4310809,OMIM:604229,Orphanet:ORPHA708,SNOMED_CT:204153003|MONDO:MONDO:0007628,MedGen:C3805604,OMIM:136520|MONDO:MONDO:0008681,MedGen:C0206115,OMIM:194072,Orphanet:ORP…	TRUE	TRUE	FALSE	FALSE	TRUE	FALSE	FALSE	FALSE
304369	11	31832853	A	G	5080	NM_001368893.1	0	1	5	uSTOP_lost_AltStop=True;uSTOP_lost_AltStopDistanceToCDS=470;uSTOP_lost_Evidence=False;uSTOP_lost_FrameWithCDS=outOfFrame;uSTOP_lost_KozakContext=-;uSTOP_lost_KozakStrength=;	uSTOP_lost	ALLELEID=326277;CLNDISDB=Human_Phenotype_Ontology:HP:0000526,MedGen:C0003076,Orphanet:ORPHA250923,SNOMED_CT:69278003|Human_Phenotype_Ontology:HP:0000528,MedGen:C0003119|Human_Phenotype_Ontology:HP:0000659,MONDO:MONDO:0011414,MedGen:C4310809,OMIM:604229,Orphanet:ORPHA708,SNOMED_CT:204153003|MONDO:MONDO:0007628,MedGen:C3805604,OMIM:136520|MONDO:MONDO:0008681,MedGen:C0206115,OMIM:194072,Orphanet:ORP…	TRUE	TRUE	FALSE	FALSE	TRUE	FALSE	FALSE	FALSE
304369	11	31832853	A	G	5080	NM_001368894.1	0	1	5	uSTOP_lost_AltStop=True;uSTOP_lost_AltStopDistanceToCDS=498;uSTOP_lost_Evidence=False;uSTOP_lost_FrameWithCDS=inFrame;uSTOP_lost_KozakContext=-;uSTOP_lost_KozakStrength=;	uSTOP_lost	ALLELEID=326277;CLNDISDB=Human_Phenotype_Ontology:HP:0000526,MedGen:C0003076,Orphanet:ORPHA250923,SNOMED_CT:69278003|Human_Phenotype_Ontology:HP:0000528,MedGen:C0003119|Human_Phenotype_Ontology:HP:0000659,MONDO:MONDO:0011414,MedGen:C4310809,OMIM:604229,Orphanet:ORPHA708,SNOMED_CT:204153003|MONDO:MONDO:0007628,MedGen:C3805604,OMIM:136520|MONDO:MONDO:0008681,MedGen:C0206115,OMIM:194072,Orphanet:ORP…	TRUE	TRUE	FALSE	FALSE	TRUE	FALSE	FALSE	FALSE
304369	11	31832853	A	G	5080	NM_001368910.1	0	0	5	uSTOP_lost_AltStop=True;uSTOP_lost_AltStopDistanceToCDS=398;uSTOP_lost_Evidence=False;uSTOP_lost_FrameWithCDS=outOfFrame;uSTOP_lost_KozakContext=-;uSTOP_lost_KozakStrength=;	uSTOP_lost	ALLELEID=326277;CLNDISDB=Human_Phenotype_Ontology:HP:0000526,MedGen:C0003076,Orphanet:ORPHA250923,SNOMED_CT:69278003|Human_Phenotype_Ontology:HP:0000528,MedGen:C0003119|Human_Phenotype_Ontology:HP:0000659,MONDO:MONDO:0011414,MedGen:C4310809,OMIM:604229,Orphanet:ORPHA708,SNOMED_CT:204153003|MONDO:MONDO:0007628,MedGen:C3805604,OMIM:136520|MONDO:MONDO:0008681,MedGen:C0206115,OMIM:194072,Orphanet:ORP…	TRUE	TRUE	FALSE	FALSE	TRUE	FALSE	FALSE	FALSE
304369	11	31832853	A	G	5080	NM_001368912.1	0	1	5	uSTOP_lost_AltStop=True;uSTOP_lost_AltStopDistanceToCDS=498;uSTOP_lost_Evidence=False;uSTOP_lost_FrameWithCDS=inFrame;uSTOP_lost_KozakContext=-;uSTOP_lost_KozakStrength=;	uSTOP_lost	ALLELEID=326277;CLNDISDB=Human_Phenotype_Ontology:HP:0000526,MedGen:C0003076,Orphanet:ORPHA250923,SNOMED_CT:69278003|Human_Phenotype_Ontology:HP:0000528,MedGen:C0003119|Human_Phenotype_Ontology:HP:0000659,MONDO:MONDO:0011414,MedGen:C4310809,OMIM:604229,Orphanet:ORPHA708,SNOMED_CT:204153003|MONDO:MONDO:0007628,MedGen:C3805604,OMIM:136520|MONDO:MONDO:0008681,MedGen:C0206115,OMIM:194072,Orphanet:ORP…	TRUE	TRUE	FALSE	FALSE	TRUE	FALSE	FALSE	FALSE
304369	11	31832853	A	G	5080	NM_001368914.1	0	1	4	uSTOP_lost_AltStop=True;uSTOP_lost_AltStopDistanceToCDS=400;uSTOP_lost_Evidence=False;uSTOP_lost_FrameWithCDS=outOfFrame;uSTOP_lost_KozakContext=-;uSTOP_lost_KozakStrength=;	uSTOP_lost	ALLELEID=326277;CLNDISDB=Human_Phenotype_Ontology:HP:0000526,MedGen:C0003076,Orphanet:ORPHA250923,SNOMED_CT:69278003|Human_Phenotype_Ontology:HP:0000528,MedGen:C0003119|Human_Phenotype_Ontology:HP:0000659,MONDO:MONDO:0011414,MedGen:C4310809,OMIM:604229,Orphanet:ORPHA708,SNOMED_CT:204153003|MONDO:MONDO:0007628,MedGen:C3805604,OMIM:136520|MONDO:MONDO:0008681,MedGen:C0206115,OMIM:194072,Orphanet:ORP…	TRUE	TRUE	FALSE	FALSE	TRUE	FALSE	FALSE	FALSE
304369	11	31832853	A	G	5080	NM_001368917.1	0	1	5	uSTOP_lost_AltStop=True;uSTOP_lost_AltStopDistanceToCDS=498;uSTOP_lost_Evidence=False;uSTOP_lost_FrameWithCDS=inFrame;uSTOP_lost_KozakContext=-;uSTOP_lost_KozakStrength=;	uSTOP_lost	ALLELEID=326277;CLNDISDB=Human_Phenotype_Ontology:HP:0000526,MedGen:C0003076,Orphanet:ORPHA250923,SNOMED_CT:69278003|Human_Phenotype_Ontology:HP:0000528,MedGen:C0003119|Human_Phenotype_Ontology:HP:0000659,MONDO:MONDO:0011414,MedGen:C4310809,OMIM:604229,Orphanet:ORPHA708,SNOMED_CT:204153003|MONDO:MONDO:0007628,MedGen:C3805604,OMIM:136520|MONDO:MONDO:0008681,MedGen:C0206115,OMIM:194072,Orphanet:ORP…	TRUE	TRUE	FALSE	FALSE	TRUE	FALSE	FALSE	FALSE
304369	11	31832853	A	G	5080	NM_001368922.1	0	1	5	uSTOP_lost_AltStop=True;uSTOP_lost_AltStopDistanceToCDS=500;uSTOP_lost_Evidence=False;uSTOP_lost_FrameWithCDS=outOfFrame;uSTOP_lost_KozakContext=-;uSTOP_lost_KozakStrength=;	uSTOP_lost	ALLELEID=326277;CLNDISDB=Human_Phenotype_Ontology:HP:0000526,MedGen:C0003076,Orphanet:ORPHA250923,SNOMED_CT:69278003|Human_Phenotype_Ontology:HP:0000528,MedGen:C0003119|Human_Phenotype_Ontology:HP:0000659,MONDO:MONDO:0011414,MedGen:C4310809,OMIM:604229,Orphanet:ORPHA708,SNOMED_CT:204153003|MONDO:MONDO:0007628,MedGen:C3805604,OMIM:136520|MONDO:MONDO:0008681,MedGen:C0206115,OMIM:194072,Orphanet:ORP…	TRUE	TRUE	FALSE	FALSE	TRUE	FALSE	FALSE	FALSE
304369	11	31832853	A	G	5080	NM_001368926.1	0	1	4	uSTOP_lost_AltStop=True;uSTOP_lost_AltStopDistanceToCDS=400;uSTOP_lost_Evidence=False;uSTOP_lost_FrameWithCDS=outOfFrame;uSTOP_lost_KozakContext=-;uSTOP_lost_KozakStrength=;	uSTOP_lost	ALLELEID=326277;CLNDISDB=Human_Phenotype_Ontology:HP:0000526,MedGen:C0003076,Orphanet:ORPHA250923,SNOMED_CT:69278003|Human_Phenotype_Ontology:HP:0000528,MedGen:C0003119|Human_Phenotype_Ontology:HP:0000659,MONDO:MONDO:0011414,MedGen:C4310809,OMIM:604229,Orphanet:ORPHA708,SNOMED_CT:204153003|MONDO:MONDO:0007628,MedGen:C3805604,OMIM:136520|MONDO:MONDO:0008681,MedGen:C0206115,OMIM:194072,Orphanet:ORP…	TRUE	TRUE	FALSE	FALSE	TRUE	FALSE	FALSE	FALSE
304369	11	31832853	A	G	5080	NM_001368927.1	0	1	5	uSTOP_lost_AltStop=True;uSTOP_lost_AltStopDistanceToCDS=498;uSTOP_lost_Evidence=False;uSTOP_lost_FrameWithCDS=inFrame;uSTOP_lost_KozakContext=-;uSTOP_lost_KozakStrength=;	uSTOP_lost	ALLELEID=326277;CLNDISDB=Human_Phenotype_Ontology:HP:0000526,MedGen:C0003076,Orphanet:ORPHA250923,SNOMED_CT:69278003|Human_Phenotype_Ontology:HP:0000528,MedGen:C0003119|Human_Phenotype_Ontology:HP:0000659,MONDO:MONDO:0011414,MedGen:C4310809,OMIM:604229,Orphanet:ORPHA708,SNOMED_CT:204153003|MONDO:MONDO:0007628,MedGen:C3805604,OMIM:136520|MONDO:MONDO:0008681,MedGen:C0206115,OMIM:194072,Orphanet:ORP…	TRUE	TRUE	FALSE	FALSE	TRUE	FALSE	FALSE	FALSE
304369	11	31832853	A	G	5080	NM_001604.5	0	1	4	uSTOP_lost_AltStop=True;uSTOP_lost_AltStopDistanceToCDS=400;uSTOP_lost_Evidence=False;uSTOP_lost_FrameWithCDS=outOfFrame;uSTOP_lost_KozakContext=TGCATGT;uSTOP_lost_KozakStrength=Weak;	uSTOP_lost	ALLELEID=326277;CLNDISDB=Human_Phenotype_Ontology:HP:0000526,MedGen:C0003076,Orphanet:ORPHA250923,SNOMED_CT:69278003|Human_Phenotype_Ontology:HP:0000528,MedGen:C0003119|Human_Phenotype_Ontology:HP:0000659,MONDO:MONDO:0011414,MedGen:C4310809,OMIM:604229,Orphanet:ORPHA708,SNOMED_CT:204153003|MONDO:MONDO:0007628,MedGen:C3805604,OMIM:136520|MONDO:MONDO:0008681,MedGen:C0206115,OMIM:194072,Orphanet:ORP…	TRUE	TRUE	FALSE	FALSE	TRUE	FALSE	FALSE	FALSE
304446	11	34937832	G	A	8050	NM_001135024.1	0	0	1	uAUG_lost_DistanceFromCap=153;uAUG_lost_DistanceToCDS=89;uAUG_lost_DistanceToStop=60;uAUG_lost_Evidence=False;uAUG_lost_KozakContext=GACATGG;uAUG_lost_KozakStrength=Strong;uAUG_lost_type=uORF;	uAUG_lost	ALLELEID=313944;CLNDISDB=MONDO:MONDO:0019169,MedGen:C0034345,Orphanet:ORPHA765,SNOMED_CT:46683007;CLNDN=Pyruvate_dehydrogenase_complex_deficiency;CLNHGVS=NC_000011.9:g.34937832G>A;CLNREVSTAT=criteria_provided,_single_submitter;CLNSIG=Uncertain_significance;CLNVC=single_nucleotide_variant;CLNVCSO=SO:0001483;CLNVI=Illumina_Clinical_Services_Laboratory,Illumina:775341;GENEINFO=PDHX:8050|APIP:51074;M…	TRUE	TRUE	FALSE	TRUE	FALSE	FALSE	FALSE	FALSE
304446	11	34937832	G	A	8050	NM_001166158.1	0	2	2	uAUG_lost_DistanceFromCap=153;uAUG_lost_DistanceToCDS=373;uAUG_lost_DistanceToStop=60;uAUG_lost_Evidence=False;uAUG_lost_KozakContext=GACATGG;uAUG_lost_KozakStrength=Strong;uAUG_lost_type=uORF;	uAUG_lost	ALLELEID=313944;CLNDISDB=MONDO:MONDO:0019169,MedGen:C0034345,Orphanet:ORPHA765,SNOMED_CT:46683007;CLNDN=Pyruvate_dehydrogenase_complex_deficiency;CLNHGVS=NC_000011.9:g.34937832G>A;CLNREVSTAT=criteria_provided,_single_submitter;CLNSIG=Uncertain_significance;CLNVC=single_nucleotide_variant;CLNVCSO=SO:0001483;CLNVI=Illumina_Clinical_Services_Laboratory,Illumina:775341;GENEINFO=PDHX:8050|APIP:51074;M…	TRUE	TRUE	FALSE	TRUE	FALSE	FALSE	FALSE	FALSE
304799	11	45939526	C	A	9409	NM_057174.2	0	0	2	uSTOP_lost_AltStop=False;uSTOP_lost_AltStopDistanceToCDS=-;uSTOP_lost_Evidence=False;uSTOP_lost_FrameWithCDS=inFrame;uSTOP_lost_KozakContext=GAGATGG;uSTOP_lost_KozakStrength=Strong;	uSTOP_lost	ALLELEID=326801;CLNDISDB=MONDO:MONDO:0008953,MedGen:C4721541,OMIM:214100;CLNDN=Peroxisome_biogenesis_disorder_1A_(Zellweger);CLNHGVS=NC_000011.9:g.45939526C>A;CLNREVSTAT=criteria_provided,_single_submitter;CLNSIG=Uncertain_significance;CLNVC=single_nucleotide_variant;CLNVCSO=SO:0001483;CLNVI=Illumina_Clinical_Services_Laboratory,Illumina:820876;GENEINFO=PEX16:9409;MC=SO:0001623|5_prime_UTR_varian…	TRUE	TRUE	FALSE	FALSE	TRUE	FALSE	FALSE	FALSE
304804	11	45939667	G	A	9409	NM_057174.2	0	0	2	uAUG_gained_DistanceFromCap=6;uAUG_gained_DistanceToCDS=306;uAUG_gained_DistanceToStop=60;uAUG_gained_KozakContext=TAAATGG;uAUG_gained_KozakStrength=Moderate;uAUG_gained_type=uORF;	uAUG_gained	ALLELEID=327742;CLNDISDB=MONDO:MONDO:0008953,MedGen:C4721541,OMIM:214100;CLNDN=Peroxisome_biogenesis_disorder_1A_(Zellweger);CLNHGVS=NC_000011.9:g.45939667G>A;CLNREVSTAT=criteria_provided,_single_submitter;CLNSIG=Uncertain_significance;CLNVC=single_nucleotide_variant;CLNVCSO=SO:0001483;CLNVI=Illumina_Clinical_Services_Laboratory,Illumina:609338;GENEINFO=PEX16:9409;MC=SO:0001623|5_prime_UTR_varian…	TRUE	TRUE	TRUE	FALSE	FALSE	FALSE	FALSE	FALSE
304915	11	47236657	G	C	1643	NM_000107.2	0	0	2	uSTOP_lost_AltStop=False;uSTOP_lost_AltStopDistanceToCDS=-;uSTOP_lost_Evidence=False;uSTOP_lost_FrameWithCDS=inFrame;uSTOP_lost_KozakContext=TCCATGA;uSTOP_lost_KozakStrength=Weak;	uSTOP_lost	AF_ESP=0.00023;AF_EXAC=0.00007;AF_TGP=0.00020;ALLELEID=314262;CLNDISDB=MONDO:MONDO:0019600,MedGen:C0043346,Orphanet:ORPHA910,SNOMED_CT:44600005;CLNDN=Xeroderma_pigmentosum;CLNHGVS=NC_000011.9:g.47236657G>C;CLNREVSTAT=criteria_provided,_single_submitter;CLNSIG=Uncertain_significance;CLNVC=single_nucleotide_variant;CLNVCSO=SO:0001483;CLNVI=Illumina_Clinical_Services_Laboratory,Illumina:84603;GENEIN…	TRUE	TRUE	FALSE	FALSE	TRUE	FALSE	FALSE	FALSE
304915	11	47236657	G	C	1643	NM_001300734.1	0	0	2	uSTOP_lost_AltStop=False;uSTOP_lost_AltStopDistanceToCDS=-;uSTOP_lost_Evidence=False;uSTOP_lost_FrameWithCDS=inFrame;uSTOP_lost_KozakContext=TCCATGA;uSTOP_lost_KozakStrength=Weak;	uSTOP_lost	AF_ESP=0.00023;AF_EXAC=0.00007;AF_TGP=0.00020;ALLELEID=314262;CLNDISDB=MONDO:MONDO:0019600,MedGen:C0043346,Orphanet:ORPHA910,SNOMED_CT:44600005;CLNDN=Xeroderma_pigmentosum;CLNHGVS=NC_000011.9:g.47236657G>C;CLNREVSTAT=criteria_provided,_single_submitter;CLNSIG=Uncertain_significance;CLNVC=single_nucleotide_variant;CLNVCSO=SO:0001483;CLNVI=Illumina_Clinical_Services_Laboratory,Illumina:84603;GENEIN…	TRUE	TRUE	FALSE	FALSE	TRUE	FALSE	FALSE	FALSE
304985	11	47470594	C	T	5913	NM_005055.5	0	0	1	uAUG_gained_DistanceFromCap=94;uAUG_gained_DistanceToCDS=78;uAUG_gained_DistanceToStop=15;uAUG_gained_KozakContext=ACTATGA;uAUG_gained_KozakStrength=Moderate;uAUG_gained_type=uORF;	uAUG_gained	AF_TGP=0.00040;ALLELEID=314310;CLNDISDB=MONDO:MONDO:0100101,MedGen:C1276035,OMIM:208150,Orphanet:ORPHA994,SNOMED_CT:401138005|MedGen:CN239337;CLNDN=Pena-Shokeir_syndrome_type_I|Congenital_Myasthenic_Syndrome,_Recessive;CLNHGVS=NC_000011.9:g.47470594C>T;CLNREVSTAT=criteria_provided,_single_submitter;CLNSIG=Uncertain_significance;CLNVC=single_nucleotide_variant;CLNVCSO=SO:0001483;CLNVI=Illumina_Cli…	TRUE	TRUE	TRUE	FALSE	FALSE	FALSE	FALSE	FALSE
304985	11	47470594	C	T	5913	NM_032645.5	0	0	1	uAUG_gained_DistanceFromCap=94;uAUG_gained_DistanceToCDS=78;uAUG_gained_DistanceToStop=15;uAUG_gained_KozakContext=ACTATGA;uAUG_gained_KozakStrength=Moderate;uAUG_gained_type=uORF;	uAUG_gained	AF_TGP=0.00040;ALLELEID=314310;CLNDISDB=MONDO:MONDO:0100101,MedGen:C1276035,OMIM:208150,Orphanet:ORPHA994,SNOMED_CT:401138005|MedGen:CN239337;CLNDN=Pena-Shokeir_syndrome_type_I|Congenital_Myasthenic_Syndrome,_Recessive;CLNHGVS=NC_000011.9:g.47470594C>T;CLNREVSTAT=criteria_provided,_single_submitter;CLNSIG=Uncertain_significance;CLNVC=single_nucleotide_variant;CLNVCSO=SO:0001483;CLNVI=Illumina_Cli…	TRUE	TRUE	TRUE	FALSE	FALSE	FALSE	FALSE	FALSE
305048	11	61129553	A	C	220002	NM_001161454.1	0	0	6	uSTOP_lost_AltStop=True;uSTOP_lost_AltStopDistanceToCDS=509;uSTOP_lost_Evidence=False;uSTOP_lost_FrameWithCDS=outOfFrame;uSTOP_lost_KozakContext=TGGATGG;uSTOP_lost_KozakStrength=Moderate;	uSTOP_lost	AF_TGP=0.00359;ALLELEID=314352;CLNDISDB=Human_Phenotype_Ontology:HP:0002335,MONDO:MONDO:0018772,MedGen:C0431399,Orphanet:ORPHA475,SNOMED_CT:253175003,SNOMED_CT:716997004;CLNDN=Joubert_syndrome;CLNHGVS=NC_000011.9:g.61129553A>C;CLNREVSTAT=criteria_provided,_single_submitter;CLNSIG=Uncertain_significance;CLNVC=single_nucleotide_variant;CLNVCSO=SO:0001483;CLNVI=Illumina_Clinical_Services_Laboratory,…	TRUE	TRUE	FALSE	FALSE	TRUE	FALSE	FALSE	FALSE
305051	11	61129728	C	A	220002	NM_001161454.1	0	0	6	uSTOP_gained_Evidence=True;uSTOP_gained_KozakContext=TCTATGG;uSTOP_gained_KozakStrength=Moderate;uSTOP_gained_newSTOPDistanceToCDS=753;uSTOP_gained_ref_StartDistanceToCDS=777;uSTOP_gained_ref_type=uORF;|uSTOP_gained_Evidence=True;uSTOP_gained_KozakContext=GCCATGT;uSTOP_gained_KozakStrength=Moderate;uSTOP_gained_newSTOPDistanceToCDS=753;uSTOP_gained_ref_StartDistanceToCDS=759;uSTOP_gained_ref_type…	uSTOP_gained|uSTOP_gained	AF_TGP=0.00260;ALLELEID=328111;CLNDISDB=Human_Phenotype_Ontology:HP:0002335,MONDO:MONDO:0018772,MedGen:C0431399,Orphanet:ORPHA475,SNOMED_CT:253175003,SNOMED_CT:716997004;CLNDN=Joubert_syndrome;CLNHGVS=NC_000011.9:g.61129728C>A;CLNREVSTAT=criteria_provided,_single_submitter;CLNSIG=Uncertain_significance;CLNVC=single_nucleotide_variant;CLNVCSO=SO:0001483;CLNVI=Illumina_Clinical_Services_Laboratory,…	TRUE	TRUE	FALSE	FALSE	FALSE	TRUE	FALSE	TRUE
305057	11	61129868	T	C	51524	NM_001330281.2	0	0	2	uSTOP_lost_AltStop=True;uSTOP_lost_AltStopDistanceToCDS=66;uSTOP_lost_Evidence=False;uSTOP_lost_FrameWithCDS=inFrame;uSTOP_lost_KozakContext=ACGATGT;uSTOP_lost_KozakStrength=Moderate;|uAUG_lost_DistanceFromCap=21;uAUG_lost_DistanceToCDS=136;uAUG_lost_DistanceToStop=36;uAUG_lost_Evidence=True;uAUG_lost_KozakContext=CGCATGA;uAUG_lost_KozakStrength=Weak;uAUG_lost_type=uORF;	uSTOP_lost|uAUG_lost	ALLELEID=327038;CLNDISDB=Human_Phenotype_Ontology:HP:0002335,MONDO:MONDO:0018772,MedGen:C0431399,Orphanet:ORPHA475,SNOMED_CT:253175003,SNOMED_CT:716997004;CLNDN=Joubert_syndrome;CLNHGVS=NC_000011.9:g.61129868T>C;CLNREVSTAT=criteria_provided,_single_submitter;CLNSIG=Uncertain_significance;CLNVC=single_nucleotide_variant;CLNVCSO=SO:0001483;CLNVI=Illumina_Clinical_Services_Laboratory,Illumina:759403…	TRUE	TRUE	FALSE	TRUE	TRUE	FALSE	FALSE	TRUE
305057	11	61129868	T	C	51524	NM_016464.5	0	1	2	uSTOP_lost_AltStop=True;uSTOP_lost_AltStopDistanceToCDS=95;uSTOP_lost_Evidence=False;uSTOP_lost_FrameWithCDS=outOfFrame;uSTOP_lost_KozakContext=ACGATGT;uSTOP_lost_KozakStrength=Moderate;|uAUG_lost_DistanceFromCap=21;uAUG_lost_DistanceToCDS=165;uAUG_lost_DistanceToStop=36;uAUG_lost_Evidence=True;uAUG_lost_KozakContext=CGCATGA;uAUG_lost_KozakStrength=Weak;uAUG_lost_type=uORF;	uSTOP_lost|uAUG_lost	ALLELEID=327038;CLNDISDB=Human_Phenotype_Ontology:HP:0002335,MONDO:MONDO:0018772,MedGen:C0431399,Orphanet:ORPHA475,SNOMED_CT:253175003,SNOMED_CT:716997004;CLNDN=Joubert_syndrome;CLNHGVS=NC_000011.9:g.61129868T>C;CLNREVSTAT=criteria_provided,_single_submitter;CLNSIG=Uncertain_significance;CLNVC=single_nucleotide_variant;CLNVCSO=SO:0001483;CLNVI=Illumina_Clinical_Services_Laboratory,Illumina:759403…	TRUE	TRUE	FALSE	TRUE	TRUE	FALSE	FALSE	TRUE
305294	11	64528159	A	G	5837	NM_001164716.1	0	0	8	uAUG_lost_DistanceFromCap=27;uAUG_lost_DistanceToCDS=790;uAUG_lost_DistanceToStop=111;uAUG_lost_Evidence=False;uAUG_lost_KozakContext=ATGATGG;uAUG_lost_KozakStrength=Strong;uAUG_lost_type=uORF;	uAUG_lost	AF_TGP=0.00280;ALLELEID=321245;CLNDISDB=MONDO:MONDO:0009293,MedGen:C0017924,OMIM:232600,Orphanet:ORPHA368,SNOMED_CT:55912009;CLNDN=Glycogen_storage_disease,_type_V;CLNHGVS=NC_000011.9:g.64528159A>G;CLNREVSTAT=criteria_provided,_single_submitter;CLNSIG=Uncertain_significance;CLNVC=single_nucleotide_variant;CLNVCSO=SO:0001483;CLNVI=Illumina_Clinical_Services_Laboratory,Illumina:79246;GENEINFO=PYGM:…	TRUE	TRUE	FALSE	TRUE	FALSE	FALSE	FALSE	FALSE
305396	11	65769593	C	T	8815	NM_001143985.1	0	0	1	uAUG_gained_DistanceFromCap=42;uAUG_gained_DistanceToCDS=409;uAUG_gained_DistanceToStop=3;uAUG_gained_KozakContext=GCGATGT;uAUG_gained_KozakStrength=Moderate;uAUG_gained_type=uORF;	uAUG_gained	AF_TGP=0.00319;ALLELEID=314629;CLNDISDB=MONDO:MONDO:0013523,MedGen:C3151446,OMIM:614008,Orphanet:ORPHA280576;CLNDN=Nestor-Guillermo_progeria_syndrome;CLNHGVS=NC_000011.9:g.65769593C>T;CLNREVSTAT=criteria_provided,_single_submitter;CLNSIG=Uncertain_significance;CLNVC=single_nucleotide_variant;CLNVCSO=SO:0001483;CLNVI=Illumina_Clinical_Services_Laboratory,Illumina:79293;GENEINFO=BANF1:8815|EIF1AD:8…	TRUE	TRUE	TRUE	FALSE	FALSE	FALSE	FALSE	FALSE
305402	11	65769915	G	A	8815	NM_001143985.1	0	0	1	uAUG_lost_DistanceFromCap=363;uAUG_lost_DistanceToCDS=88;uAUG_lost_DistanceToStop=12;uAUG_lost_Evidence=False;uAUG_lost_KozakContext=GGAATGT;uAUG_lost_KozakStrength=Moderate;uAUG_lost_type=uORF;	uAUG_lost	ALLELEID=314647;CLNDISDB=MONDO:MONDO:0013523,MedGen:C3151446,OMIM:614008,Orphanet:ORPHA280576;CLNDN=Nestor-Guillermo_progeria_syndrome;CLNHGVS=NC_000011.9:g.65769915G>A;CLNREVSTAT=criteria_provided,_single_submitter;CLNSIG=Uncertain_significance;CLNVC=single_nucleotide_variant;CLNVCSO=SO:0001483;CLNVI=Illumina_Clinical_Services_Laboratory,Illumina:480401;GENEINFO=BANF1:8815;MC=SO:0001623|5_prime_…	TRUE	TRUE	FALSE	TRUE	FALSE	FALSE	FALSE	FALSE
306147	11	76839386	C	T	4647	NM_000260.4	0	0	0	uAUG_gained_DistanceFromCap=93;uAUG_gained_DistanceToCDS=197;uAUG_gained_DistanceToStop=69;uAUG_gained_KozakContext=GGGATGC;uAUG_gained_KozakStrength=Moderate;uAUG_gained_type=uORF;	uAUG_gained	ALLELEID=329415;CLNDISDB=MONDO:MONDO:0010775,MedGen:CN033130,OMIM:500004,SNOMED_CT:57838006|MedGen:CN239435|MedGen:CN239439;CLNDN=Retinitis_pigmentosa-deafness_syndrome|Nonsyndromic_Hearing_Loss,_Dominant|Nonsyndromic_Hearing_Loss,_Recessive;CLNHGVS=NC_000011.9:g.76839386C>T;CLNREVSTAT=criteria_provided,_single_submitter;CLNSIG=Uncertain_significance;CLNVC=single_nucleotide_variant;CLNVCSO=SO:000…	TRUE	TRUE	TRUE	FALSE	FALSE	FALSE	FALSE	FALSE
306147	11	76839386	C	T	4647	NM_001127180.2	0	0	0	uAUG_gained_DistanceFromCap=93;uAUG_gained_DistanceToCDS=197;uAUG_gained_DistanceToStop=69;uAUG_gained_KozakContext=GGGATGC;uAUG_gained_KozakStrength=Moderate;uAUG_gained_type=uORF;	uAUG_gained	ALLELEID=329415;CLNDISDB=MONDO:MONDO:0010775,MedGen:CN033130,OMIM:500004,SNOMED_CT:57838006|MedGen:CN239435|MedGen:CN239439;CLNDN=Retinitis_pigmentosa-deafness_syndrome|Nonsyndromic_Hearing_Loss,_Dominant|Nonsyndromic_Hearing_Loss,_Recessive;CLNHGVS=NC_000011.9:g.76839386C>T;CLNREVSTAT=criteria_provided,_single_submitter;CLNSIG=Uncertain_significance;CLNVC=single_nucleotide_variant;CLNVCSO=SO:000…	TRUE	TRUE	TRUE	FALSE	FALSE	FALSE	FALSE	FALSE
306147	11	76839386	C	T	4647	NM_001369365.1	0	2	1	uAUG_gained_DistanceFromCap=93;uAUG_gained_DistanceToCDS=310;uAUG_gained_DistanceToStop=69;uAUG_gained_KozakContext=GGGATGC;uAUG_gained_KozakStrength=Moderate;uAUG_gained_type=uORF;	uAUG_gained	ALLELEID=329415;CLNDISDB=MONDO:MONDO:0010775,MedGen:CN033130,OMIM:500004,SNOMED_CT:57838006|MedGen:CN239435|MedGen:CN239439;CLNDN=Retinitis_pigmentosa-deafness_syndrome|Nonsyndromic_Hearing_Loss,_Dominant|Nonsyndromic_Hearing_Loss,_Recessive;CLNHGVS=NC_000011.9:g.76839386C>T;CLNREVSTAT=criteria_provided,_single_submitter;CLNSIG=Uncertain_significance;CLNVC=single_nucleotide_variant;CLNVCSO=SO:000…	TRUE	TRUE	TRUE	FALSE	FALSE	FALSE	FALSE	FALSE
306150	11	76839428	G	A	4647	NM_000260.4	0	0	0	uAUG_gained_DistanceFromCap=136;uAUG_gained_DistanceToCDS=154;uAUG_gained_DistanceToStop=39;uAUG_gained_KozakContext=GACATGT;uAUG_gained_KozakStrength=Moderate;uAUG_gained_type=uORF;	uAUG_gained	AF_TGP=0.00040;ALLELEID=329417;CLNDISDB=MONDO:MONDO:0010775,MedGen:CN033130,OMIM:500004,SNOMED_CT:57838006|MedGen:CN239435|MedGen:CN239439;CLNDN=Retinitis_pigmentosa-deafness_syndrome|Nonsyndromic_Hearing_Loss,_Dominant|Nonsyndromic_Hearing_Loss,_Recessive;CLNHGVS=NC_000011.9:g.76839428G>A;CLNREVSTAT=criteria_provided,_single_submitter;CLNSIG=Uncertain_significance;CLNVC=single_nucleotide_variant…	TRUE	TRUE	TRUE	FALSE	FALSE	FALSE	FALSE	FALSE
306150	11	76839428	G	A	4647	NM_001127180.2	0	0	0	uAUG_gained_DistanceFromCap=136;uAUG_gained_DistanceToCDS=154;uAUG_gained_DistanceToStop=39;uAUG_gained_KozakContext=GACATGT;uAUG_gained_KozakStrength=Moderate;uAUG_gained_type=uORF;	uAUG_gained	AF_TGP=0.00040;ALLELEID=329417;CLNDISDB=MONDO:MONDO:0010775,MedGen:CN033130,OMIM:500004,SNOMED_CT:57838006|MedGen:CN239435|MedGen:CN239439;CLNDN=Retinitis_pigmentosa-deafness_syndrome|Nonsyndromic_Hearing_Loss,_Dominant|Nonsyndromic_Hearing_Loss,_Recessive;CLNHGVS=NC_000011.9:g.76839428G>A;CLNREVSTAT=criteria_provided,_single_submitter;CLNSIG=Uncertain_significance;CLNVC=single_nucleotide_variant…	TRUE	TRUE	TRUE	FALSE	FALSE	FALSE	FALSE	FALSE
306150	11	76839428	G	A	4647	NM_001369365.1	0	2	1	uAUG_gained_DistanceFromCap=136;uAUG_gained_DistanceToCDS=267;uAUG_gained_DistanceToStop=39;uAUG_gained_KozakContext=GACATGT;uAUG_gained_KozakStrength=Moderate;uAUG_gained_type=uORF;	uAUG_gained	AF_TGP=0.00040;ALLELEID=329417;CLNDISDB=MONDO:MONDO:0010775,MedGen:CN033130,OMIM:500004,SNOMED_CT:57838006|MedGen:CN239435|MedGen:CN239439;CLNDN=Retinitis_pigmentosa-deafness_syndrome|Nonsyndromic_Hearing_Loss,_Dominant|Nonsyndromic_Hearing_Loss,_Recessive;CLNHGVS=NC_000011.9:g.76839428G>A;CLNREVSTAT=criteria_provided,_single_submitter;CLNSIG=Uncertain_significance;CLNVC=single_nucleotide_variant…	TRUE	TRUE	TRUE	FALSE	FALSE	FALSE	FALSE	FALSE
306228	11	77850639	G	A	79053	NM_001007027.2	0	2	0	uSTOP_gained_Evidence=False;uSTOP_gained_KozakContext=CGCATGC;uSTOP_gained_KozakStrength=Weak;uSTOP_gained_newSTOPDistanceToCDS=5;uSTOP_gained_ref_StartDistanceToCDS=56;uSTOP_gained_ref_type=OutOfFrame_oORF;	uSTOP_gained	ALLELEID=329469;CLNDISDB=MedGen:C0282577,Orphanet:ORPHA137,SNOMED_CT:238049009;CLNDN=Congenital_disorder_of_glycosylation;CLNHGVS=NC_000011.9:g.77850639G>A;CLNREVSTAT=criteria_provided,_single_submitter;CLNSIG=Uncertain_significance;CLNVC=single_nucleotide_variant;CLNVCSO=SO:0001483;CLNVI=Illumina_Clinical_Services_Laboratory,Illumina:707364;GENEINFO=ALG8:79053;MC=SO:0001623|5_prime_UTR_variant;O…	TRUE	TRUE	FALSE	FALSE	FALSE	TRUE	FALSE	FALSE
306274	11	795143	C	CG	79751	NM_001191060.1	0	0	1	uFrameShift_Evidence=False;uFrameShift_KozakContext=TGAATGG;uFrameShift_KozakStrength=Moderate;uFrameShift_alt_type=OutOfFrame_oORF;uFrameShift_alt_type_length=225;uFrameShift_ref_StartDistanceToCDS=216;uFrameShift_ref_type=uORF;uFrameShift_ref_type_length=93;	uFrameShift	ALLELEID=322158;CLNDISDB=MedGen:CN239237;CLNDN=Early_Infantile_Epileptic_Encephalopathy,_Autosomal_Recessive;CLNHGVS=NC_000011.9:g.795143_795144insG;CLNREVSTAT=criteria_provided,_single_submitter;CLNSIG=Uncertain_significance;CLNVC=Insertion;CLNVCSO=SO:0000667;CLNVI=Illumina_Clinical_Services_Laboratory,Illumina:621510;GENEINFO=SLC25A22:79751;MC=SO:0001623|5_prime_UTR_variant;ORIGIN=1;RS=886048701	FALSE	TRUE	FALSE	FALSE	FALSE	FALSE	TRUE	FALSE
306279	11	796067	C	T	79751	NM_024698.6	0	0	1	uAUG_gained_DistanceFromCap=171;uAUG_gained_DistanceToCDS=188;uAUG_gained_DistanceToStop=246;uAUG_gained_KozakContext=CGCATGG;uAUG_gained_KozakStrength=Moderate;uAUG_gained_type=OutOfFrame_oORF;	uAUG_gained	ALLELEID=328249;CLNDISDB=MedGen:CN239237;CLNDN=Early_Infantile_Epileptic_Encephalopathy,_Autosomal_Recessive;CLNHGVS=NC_000011.9:g.796067C>T;CLNREVSTAT=criteria_provided,_single_submitter;CLNSIG=Uncertain_significance;CLNVC=single_nucleotide_variant;CLNVCSO=SO:0001483;CLNVI=Illumina_Clinical_Services_Laboratory,Illumina:685271;GENEINFO=SLC25A22:79751;MC=SO:0001623|5_prime_UTR_variant,SO:0001627|i…	TRUE	TRUE	TRUE	FALSE	FALSE	FALSE	FALSE	FALSE
306281	11	796103	G	A	79751	NM_024698.6	0	0	1	uAUG_gained_DistanceFromCap=134;uAUG_gained_DistanceToCDS=225;uAUG_gained_DistanceToStop=9;uAUG_gained_KozakContext=GTTATGA;uAUG_gained_KozakStrength=Moderate;uAUG_gained_type=uORF;	uAUG_gained	ALLELEID=329572;CLNDISDB=MedGen:CN239237;CLNDN=Early_Infantile_Epileptic_Encephalopathy,_Autosomal_Recessive;CLNHGVS=NC_000011.9:g.796103G>A;CLNREVSTAT=criteria_provided,_single_submitter;CLNSIG=Uncertain_significance;CLNVC=single_nucleotide_variant;CLNVCSO=SO:0001483;CLNVI=Illumina_Clinical_Services_Laboratory,Illumina:824100;GENEINFO=SLC25A22:79751;MC=SO:0001623|5_prime_UTR_variant,SO:0001627|i…	TRUE	TRUE	TRUE	FALSE	FALSE	FALSE	FALSE	FALSE
306292	11	819688	C	T	57104	NM_020376.4	0	0	0	uAUG_gained_DistanceFromCap=158;uAUG_gained_DistanceToCDS=32;uAUG_gained_DistanceToStop=303;uAUG_gained_KozakContext=CCCATGG;uAUG_gained_KozakStrength=Moderate;uAUG_gained_type=OutOfFrame_oORF;	uAUG_gained	AF_EXAC=0.00010;AF_TGP=0.00060;ALLELEID=315338;CLNDISDB=MONDO:MONDO:0012545,MedGen:C1853136,OMIM:610717,Orphanet:ORPHA98908;CLNDN=Neutral_lipid_storage_myopathy;CLNHGVS=NC_000011.9:g.819688C>T;CLNREVSTAT=criteria_provided,_single_submitter;CLNSIG=Uncertain_significance;CLNVC=single_nucleotide_variant;CLNVCSO=SO:0001483;CLNVI=Illumina_Clinical_Services_Laboratory,Illumina:721944;GENEINFO=PNPLA2:57…	TRUE	TRUE	TRUE	FALSE	FALSE	FALSE	FALSE	FALSE
306434	11	88070847	G	T	1075	NM_001114173.3	0	0	0	uAUG_gained_DistanceFromCap=57;uAUG_gained_DistanceToCDS=7;uAUG_gained_DistanceToStop=105;uAUG_gained_KozakContext=TCCATGC;uAUG_gained_KozakStrength=Weak;uAUG_gained_type=OutOfFrame_oORF;	uAUG_gained	ALLELEID=315464;CLNDISDB=MONDO:MONDO:0009490,MedGen:C0030360,OMIM:245000,Orphanet:ORPHA678,SNOMED_CT:40158001|MONDO:MONDO:0009491,MedGen:C1855627,OMIM:245010,Orphanet:ORPHA2342;CLNDN=Papillon-Lef√®vre_syndrome|Haim-Munk_syndrome;CLNHGVS=NC_000011.9:g.88070847G>T;CLNREVSTAT=criteria_provided,_single_submitter;CLNSIG=Uncertain_significance;CLNVC=single_nucleotide_variant;CLNVCSO=SO:0001483;CLNVI=Il…	TRUE	TRUE	TRUE	FALSE	FALSE	FALSE	FALSE	FALSE
306434	11	88070847	G	T	1075	NM_001814.6	0	0	0	uAUG_gained_DistanceFromCap=57;uAUG_gained_DistanceToCDS=7;uAUG_gained_DistanceToStop=105;uAUG_gained_KozakContext=TCCATGC;uAUG_gained_KozakStrength=Weak;uAUG_gained_type=OutOfFrame_oORF;	uAUG_gained	ALLELEID=315464;CLNDISDB=MONDO:MONDO:0009490,MedGen:C0030360,OMIM:245000,Orphanet:ORPHA678,SNOMED_CT:40158001|MONDO:MONDO:0009491,MedGen:C1855627,OMIM:245010,Orphanet:ORPHA2342;CLNDN=Papillon-Lef√®vre_syndrome|Haim-Munk_syndrome;CLNHGVS=NC_000011.9:g.88070847G>T;CLNREVSTAT=criteria_provided,_single_submitter;CLNSIG=Uncertain_significance;CLNVC=single_nucleotide_variant;CLNVCSO=SO:0001483;CLNVI=Il…	TRUE	TRUE	TRUE	FALSE	FALSE	FALSE	FALSE	FALSE
306434	11	88070847	G	T	1075	NM_148170.5	0	0	0	uAUG_gained_DistanceFromCap=57;uAUG_gained_DistanceToCDS=7;uAUG_gained_DistanceToStop=105;uAUG_gained_KozakContext=TCCATGC;uAUG_gained_KozakStrength=Weak;uAUG_gained_type=OutOfFrame_oORF;	uAUG_gained	ALLELEID=315464;CLNDISDB=MONDO:MONDO:0009490,MedGen:C0030360,OMIM:245000,Orphanet:ORPHA678,SNOMED_CT:40158001|MONDO:MONDO:0009491,MedGen:C1855627,OMIM:245010,Orphanet:ORPHA2342;CLNDN=Papillon-Lef√®vre_syndrome|Haim-Munk_syndrome;CLNHGVS=NC_000011.9:g.88070847G>T;CLNREVSTAT=criteria_provided,_single_submitter;CLNSIG=Uncertain_significance;CLNVC=single_nucleotide_variant;CLNVCSO=SO:0001483;CLNVI=Il…	TRUE	TRUE	TRUE	FALSE	FALSE	FALSE	FALSE	FALSE
307878	12	2027790	C	A	93589	NM_172364.5	0	0	0	uAUG_gained_DistanceFromCap=27;uAUG_gained_DistanceToCDS=152;uAUG_gained_DistanceToStop=327;uAUG_gained_KozakContext=GCTATGT;uAUG_gained_KozakStrength=Moderate;uAUG_gained_type=OutOfFrame_oORF;	uAUG_gained	ALLELEID=324032;CLNDISDB=MONDO:MONDO:0011193,MedGen:C1865869,OMIM:602093;CLNDN=Cone_dystrophy_3;CLNHGVS=NC_000012.11:g.2027790C>A;CLNREVSTAT=criteria_provided,_single_submitter;CLNSIG=Uncertain_significance;CLNVC=single_nucleotide_variant;CLNVCSO=SO:0001483;CLNVI=Illumina_Clinical_Services_Laboratory,Illumina:234426;GENEINFO=CACNA2D4:93589;MC=SO:0001623|5_prime_UTR_variant;ORIGIN=1;RS=749175092	TRUE	TRUE	TRUE	FALSE	FALSE	FALSE	FALSE	FALSE
308709	12	42866351	C	T	144165	NM_001144881.2	0	0	3	uAUG_lost_DistanceFromCap=253;uAUG_lost_DistanceToCDS=35;uAUG_lost_DistanceToStop=12;uAUG_lost_Evidence=False;uAUG_lost_KozakContext=TTGATGT;uAUG_lost_KozakStrength=Weak;uAUG_lost_type=uORF;	uAUG_lost	AF_ESP=0.00008;AF_EXAC=0.00005;ALLELEID=324815;CLNDISDB=MONDO:MONDO:0012904,MedGen:C2676254,OMIM:612437;CLNDN=Progressive_myoclonus_epilepsy_with_ataxia;CLNHGVS=NC_000012.11:g.42866351C>T;CLNREVSTAT=criteria_provided,_single_submitter;CLNSIG=Uncertain_significance;CLNVC=single_nucleotide_variant;CLNVCSO=SO:0001483;CLNVI=Illumina_Clinical_Services_Laboratory,Illumina:705434;GENEINFO=PRICKLE1:14416…	TRUE	TRUE	FALSE	TRUE	FALSE	FALSE	FALSE	FALSE
308709	12	42866351	C	T	144165	NM_001144882.2	0	0	3	uAUG_lost_DistanceFromCap=266;uAUG_lost_DistanceToCDS=35;uAUG_lost_DistanceToStop=12;uAUG_lost_Evidence=False;uAUG_lost_KozakContext=TTGATGT;uAUG_lost_KozakStrength=Weak;uAUG_lost_type=uORF;	uAUG_lost	AF_ESP=0.00008;AF_EXAC=0.00005;ALLELEID=324815;CLNDISDB=MONDO:MONDO:0012904,MedGen:C2676254,OMIM:612437;CLNDN=Progressive_myoclonus_epilepsy_with_ataxia;CLNHGVS=NC_000012.11:g.42866351C>T;CLNREVSTAT=criteria_provided,_single_submitter;CLNSIG=Uncertain_significance;CLNVC=single_nucleotide_variant;CLNVCSO=SO:0001483;CLNVI=Illumina_Clinical_Services_Laboratory,Illumina:705434;GENEINFO=PRICKLE1:14416…	TRUE	TRUE	FALSE	TRUE	FALSE	FALSE	FALSE	FALSE
308709	12	42866351	C	T	144165	NM_001144883.2	0	0	3	uAUG_lost_DistanceFromCap=263;uAUG_lost_DistanceToCDS=35;uAUG_lost_DistanceToStop=12;uAUG_lost_Evidence=False;uAUG_lost_KozakContext=TTGATGT;uAUG_lost_KozakStrength=Weak;uAUG_lost_type=uORF;	uAUG_lost	AF_ESP=0.00008;AF_EXAC=0.00005;ALLELEID=324815;CLNDISDB=MONDO:MONDO:0012904,MedGen:C2676254,OMIM:612437;CLNDN=Progressive_myoclonus_epilepsy_with_ataxia;CLNHGVS=NC_000012.11:g.42866351C>T;CLNREVSTAT=criteria_provided,_single_submitter;CLNSIG=Uncertain_significance;CLNVC=single_nucleotide_variant;CLNVCSO=SO:0001483;CLNVI=Illumina_Clinical_Services_Laboratory,Illumina:705434;GENEINFO=PRICKLE1:14416…	TRUE	TRUE	FALSE	TRUE	FALSE	FALSE	FALSE	FALSE
308709	12	42866351	C	T	144165	NM_153026.3	0	0	3	uAUG_lost_DistanceFromCap=295;uAUG_lost_DistanceToCDS=35;uAUG_lost_DistanceToStop=12;uAUG_lost_Evidence=False;uAUG_lost_KozakContext=TTGATGT;uAUG_lost_KozakStrength=Weak;uAUG_lost_type=uORF;	uAUG_lost	AF_ESP=0.00008;AF_EXAC=0.00005;ALLELEID=324815;CLNDISDB=MONDO:MONDO:0012904,MedGen:C2676254,OMIM:612437;CLNDN=Progressive_myoclonus_epilepsy_with_ataxia;CLNHGVS=NC_000012.11:g.42866351C>T;CLNREVSTAT=criteria_provided,_single_submitter;CLNSIG=Uncertain_significance;CLNVC=single_nucleotide_variant;CLNVCSO=SO:0001483;CLNVI=Illumina_Clinical_Services_Laboratory,Illumina:705434;GENEINFO=PRICKLE1:14416…	TRUE	TRUE	FALSE	TRUE	FALSE	FALSE	FALSE	FALSE
309122	12	49582968	T	C	7846	NM_001270399.1	0	1	9	uAUG_lost_DistanceFromCap=139;uAUG_lost_DistanceToCDS=766;uAUG_lost_DistanceToStop=129;uAUG_lost_Evidence=False;uAUG_lost_KozakContext=GTCATGG;uAUG_lost_KozakStrength=Strong;uAUG_lost_type=uORF;	uAUG_lost	ALLELEID=325343;CLNDISDB=MedGen:CN239306;CLNDN=Lissencephaly,_Dominant;CLNHGVS=NC_000012.11:g.49582968T>C;CLNREVSTAT=criteria_provided,_single_submitter;CLNSIG=Uncertain_significance;CLNVC=single_nucleotide_variant;CLNVCSO=SO:0001483;CLNVI=Illumina_Clinical_Services_Laboratory,Illumina:726054;GENEINFO=TUBA1A:7846;MC=SO:0001623|5_prime_UTR_variant;ORIGIN=1;RS=886049497	TRUE	TRUE	FALSE	TRUE	FALSE	FALSE	FALSE	FALSE
309122	12	49582968	T	C	7846	NM_001270400.1	0	2	8	uAUG_lost_DistanceFromCap=139;uAUG_lost_DistanceToCDS=399;uAUG_lost_DistanceToStop=129;uAUG_lost_Evidence=False;uAUG_lost_KozakContext=GTCATGG;uAUG_lost_KozakStrength=Strong;uAUG_lost_type=uORF;	uAUG_lost	ALLELEID=325343;CLNDISDB=MedGen:CN239306;CLNDN=Lissencephaly,_Dominant;CLNHGVS=NC_000012.11:g.49582968T>C;CLNREVSTAT=criteria_provided,_single_submitter;CLNSIG=Uncertain_significance;CLNVC=single_nucleotide_variant;CLNVCSO=SO:0001483;CLNVI=Illumina_Clinical_Services_Laboratory,Illumina:726054;GENEINFO=TUBA1A:7846;MC=SO:0001623|5_prime_UTR_variant;ORIGIN=1;RS=886049497	TRUE	TRUE	FALSE	TRUE	FALSE	FALSE	FALSE	FALSE
309827	12	56393120	C	T	6821	NM_000456.3	0	1	0	uAUG_gained_DistanceFromCap=175;uAUG_gained_DistanceToCDS=134;uAUG_gained_DistanceToStop=24;uAUG_gained_KozakContext=GGGATGG;uAUG_gained_KozakStrength=Strong;uAUG_gained_type=uORF;	uAUG_gained	AF_TGP=0.00260;ALLELEID=333664;CLNDISDB=Human_Phenotype_Ontology:HP:0003643,MedGen:C2931746,OMIM:272300,Orphanet:ORPHA99731,SNOMED_CT:367368009;CLNDN=Sulfite_oxidase_deficiency;CLNHGVS=NC_000012.11:g.56393120C>T;CLNREVSTAT=criteria_provided,_single_submitter;CLNSIG=Uncertain_significance;CLNVC=single_nucleotide_variant;CLNVCSO=SO:0001483;CLNVI=Illumina_Clinical_Services_Laboratory,Illumina:437548…	TRUE	TRUE	TRUE	FALSE	FALSE	FALSE	FALSE	FALSE
309851	12	56435802	G	T	6231	NM_001029.5	0	1	4	uAUG_lost_DistanceFromCap=98;uAUG_lost_DistanceToCDS=151;uAUG_lost_DistanceToStop=45;uAUG_lost_Evidence=True;uAUG_lost_KozakContext=GAAATGC;uAUG_lost_KozakStrength=Moderate;uAUG_lost_type=uORF;	uAUG_lost	ALLELEID=325969;CLNDISDB=Human_Phenotype_Ontology:HP:0004810,MONDO:MONDO:0015253,MedGen:C1260899,Orphanet:ORPHA124,SNOMED_CT:88854002;CLNDN=Diamond-Blackfan_anemia;CLNHGVS=NC_000012.11:g.56435802G>T;CLNREVSTAT=criteria_provided,_single_submitter;CLNSIG=Uncertain_significance;CLNVC=single_nucleotide_variant;CLNVCSO=SO:0001483;CLNVI=Illumina_Clinical_Services_Laboratory,Illumina:746246;GENEINFO=RPS…	TRUE	TRUE	FALSE	TRUE	FALSE	FALSE	FALSE	TRUE
309981	12	58145992	G	A	1019	NM_000075.4	0	0	2	uAUG_gained_DistanceFromCap=100;uAUG_gained_DistanceToCDS=55;uAUG_gained_DistanceToStop=45;uAUG_gained_KozakContext=ATAATGG;uAUG_gained_KozakStrength=Strong;uAUG_gained_type=uORF;	uAUG_gained	ALLELEID=333903;CLNDISDB=MedGen:CN239351;CLNDN=Cutaneous_Malignant_Melanoma,_Dominant;CLNHGVS=NC_000012.11:g.58145992G>A;CLNREVSTAT=criteria_provided,_single_submitter;CLNSIG=Uncertain_significance;CLNVC=single_nucleotide_variant;CLNVCSO=SO:0001483;CLNVI=Illumina_Clinical_Services_Laboratory,Illumina:222819;GENEINFO=CDK4:1019;MC=SO:0001623|5_prime_UTR_variant;ORIGIN=1;RS=886049716	TRUE	TRUE	TRUE	FALSE	FALSE	FALSE	FALSE	FALSE
310317	12	67072849	T	G	23426	NM_001178074.2	0	1	3	uAUG_lost_DistanceFromCap=7;uAUG_lost_DistanceToCDS=165;uAUG_lost_DistanceToStop=3;uAUG_lost_Evidence=False;uAUG_lost_KozakContext=GACATGT;uAUG_lost_KozakStrength=Moderate;uAUG_lost_type=uORF;	uAUG_lost	AF_TGP=0.00040;ALLELEID=334347;CLNDISDB=MONDO:MONDO:0054737,MedGen:C4551480,OMIM:219000;CLNDN=Fraser_syndrome_1;CLNHGVS=NC_000012.11:g.67072849T>G;CLNREVSTAT=criteria_provided,_single_submitter;CLNSIG=Uncertain_significance;CLNVC=single_nucleotide_variant;CLNVCSO=SO:0001483;CLNVI=Illumina_Clinical_Services_Laboratory,Illumina:105346;GENEINFO=GRIP1:23426;MC=SO:0001623|5_prime_UTR_variant,SO:000162…	TRUE	TRUE	FALSE	TRUE	FALSE	FALSE	FALSE	FALSE
310317	12	67072849	T	G	23426	NM_001366722.1	0	1	3	uAUG_lost_DistanceFromCap=7;uAUG_lost_DistanceToCDS=165;uAUG_lost_DistanceToStop=3;uAUG_lost_Evidence=False;uAUG_lost_KozakContext=GACATGT;uAUG_lost_KozakStrength=Moderate;uAUG_lost_type=uORF;	uAUG_lost	AF_TGP=0.00040;ALLELEID=334347;CLNDISDB=MONDO:MONDO:0054737,MedGen:C4551480,OMIM:219000;CLNDN=Fraser_syndrome_1;CLNHGVS=NC_000012.11:g.67072849T>G;CLNREVSTAT=criteria_provided,_single_submitter;CLNSIG=Uncertain_significance;CLNVC=single_nucleotide_variant;CLNVCSO=SO:0001483;CLNVI=Illumina_Clinical_Services_Laboratory,Illumina:105346;GENEINFO=GRIP1:23426;MC=SO:0001623|5_prime_UTR_variant,SO:000162…	TRUE	TRUE	FALSE	TRUE	FALSE	FALSE	FALSE	FALSE
310317	12	67072849	T	G	23426	NM_021150.4	0	1	3	uAUG_lost_DistanceFromCap=7;uAUG_lost_DistanceToCDS=165;uAUG_lost_DistanceToStop=3;uAUG_lost_Evidence=False;uAUG_lost_KozakContext=GACATGT;uAUG_lost_KozakStrength=Moderate;uAUG_lost_type=uORF;	uAUG_lost	AF_TGP=0.00040;ALLELEID=334347;CLNDISDB=MONDO:MONDO:0054737,MedGen:C4551480,OMIM:219000;CLNDN=Fraser_syndrome_1;CLNHGVS=NC_000012.11:g.67072849T>G;CLNREVSTAT=criteria_provided,_single_submitter;CLNSIG=Uncertain_significance;CLNVC=single_nucleotide_variant;CLNVCSO=SO:0001483;CLNVI=Illumina_Clinical_Services_Laboratory,Illumina:105346;GENEINFO=GRIP1:23426;MC=SO:0001623|5_prime_UTR_variant,SO:000162…	TRUE	TRUE	FALSE	TRUE	FALSE	FALSE	FALSE	FALSE
310664	12	91576578	T	A	1634	NM_001920.5	0	0	2	uSTOP_lost_AltStop=True;uSTOP_lost_AltStopDistanceToCDS=97;uSTOP_lost_Evidence=False;uSTOP_lost_FrameWithCDS=outOfFrame;uSTOP_lost_KozakContext=GCTATGG;uSTOP_lost_KozakStrength=Strong;	uSTOP_lost	ALLELEID=333113;CLNDISDB=MONDO:MONDO:0012401,MedGen:C1864738,OMIM:610048,Orphanet:ORPHA101068;CLNDN=Congenital_Stromal_Corneal_Dystrophy;CLNHGVS=NC_000012.11:g.91576578T>A;CLNREVSTAT=criteria_provided,_single_submitter;CLNSIG=Uncertain_significance;CLNVC=single_nucleotide_variant;CLNVCSO=SO:0001483;CLNVI=Illumina_Clinical_Services_Laboratory,Illumina:703342;GENEINFO=DCN:1634;MC=SO:0001623|5_prime…	TRUE	TRUE	FALSE	FALSE	TRUE	FALSE	FALSE	FALSE
310665	12	91576585	T	C	1634	NM_001920.5	0	0	2	uAUG_lost_DistanceFromCap=9;uAUG_lost_DistanceToCDS=187;uAUG_lost_DistanceToStop=6;uAUG_lost_Evidence=False;uAUG_lost_KozakContext=GCTATGG;uAUG_lost_KozakStrength=Strong;uAUG_lost_type=uORF;	uAUG_lost	ALLELEID=318703;CLNDISDB=MONDO:MONDO:0012401,MedGen:C1864738,OMIM:610048,Orphanet:ORPHA101068;CLNDN=Congenital_Stromal_Corneal_Dystrophy;CLNHGVS=NC_000012.11:g.91576585T>C;CLNREVSTAT=criteria_provided,_single_submitter;CLNSIG=Uncertain_significance;CLNVC=single_nucleotide_variant;CLNVCSO=SO:0001483;CLNVI=Illumina_Clinical_Services_Laboratory,Illumina:632829;GENEINFO=DCN:1634;MC=SO:0001623|5_prime…	TRUE	TRUE	FALSE	TRUE	FALSE	FALSE	FALSE	FALSE
310754	12	98909391	C	A	7112	NM_001032283.2	0	0	0	uAUG_gained_DistanceFromCap=40;uAUG_gained_DistanceToCDS=255;uAUG_gained_DistanceToStop=3;uAUG_gained_KozakContext=TGCATGT;uAUG_gained_KozakStrength=Weak;uAUG_gained_type=uORF;	uAUG_gained	AF_TGP=0.00080;ALLELEID=327097;CLNDISDB=MedGen:CN239310;CLNDN=Dilated_Cardiomyopathy,_Dominant;CLNHGVS=NC_000012.11:g.98909391C>A;CLNREVSTAT=criteria_provided,_single_submitter;CLNSIG=Uncertain_significance;CLNVC=single_nucleotide_variant;CLNVCSO=SO:0001483;CLNVI=Illumina_Clinical_Services_Laboratory,Illumina:114422;GENEINFO=TMPO:7112|TMPO-AS1:100128191;MC=SO:0001619|non-coding_transcript_variant…	TRUE	TRUE	TRUE	FALSE	FALSE	FALSE	FALSE	FALSE
310754	12	98909391	C	A	7112	NM_001032284.3	0	0	0	uAUG_gained_DistanceFromCap=23;uAUG_gained_DistanceToCDS=255;uAUG_gained_DistanceToStop=3;uAUG_gained_KozakContext=TGCATGT;uAUG_gained_KozakStrength=Weak;uAUG_gained_type=uORF;	uAUG_gained	AF_TGP=0.00080;ALLELEID=327097;CLNDISDB=MedGen:CN239310;CLNDN=Dilated_Cardiomyopathy,_Dominant;CLNHGVS=NC_000012.11:g.98909391C>A;CLNREVSTAT=criteria_provided,_single_submitter;CLNSIG=Uncertain_significance;CLNVC=single_nucleotide_variant;CLNVCSO=SO:0001483;CLNVI=Illumina_Clinical_Services_Laboratory,Illumina:114422;GENEINFO=TMPO:7112|TMPO-AS1:100128191;MC=SO:0001619|non-coding_transcript_variant…	TRUE	TRUE	TRUE	FALSE	FALSE	FALSE	FALSE	FALSE
310754	12	98909391	C	A	7112	NM_001307975.2	0	0	0	uAUG_gained_DistanceFromCap=23;uAUG_gained_DistanceToCDS=255;uAUG_gained_DistanceToStop=3;uAUG_gained_KozakContext=TGCATGT;uAUG_gained_KozakStrength=Weak;uAUG_gained_type=uORF;	uAUG_gained	AF_TGP=0.00080;ALLELEID=327097;CLNDISDB=MedGen:CN239310;CLNDN=Dilated_Cardiomyopathy,_Dominant;CLNHGVS=NC_000012.11:g.98909391C>A;CLNREVSTAT=criteria_provided,_single_submitter;CLNSIG=Uncertain_significance;CLNVC=single_nucleotide_variant;CLNVCSO=SO:0001483;CLNVI=Illumina_Clinical_Services_Laboratory,Illumina:114422;GENEINFO=TMPO:7112|TMPO-AS1:100128191;MC=SO:0001619|non-coding_transcript_variant…	TRUE	TRUE	TRUE	FALSE	FALSE	FALSE	FALSE	FALSE
310754	12	98909391	C	A	7112	NM_003276.2	0	0	0	uAUG_gained_DistanceFromCap=40;uAUG_gained_DistanceToCDS=255;uAUG_gained_DistanceToStop=3;uAUG_gained_KozakContext=TGCATGT;uAUG_gained_KozakStrength=Weak;uAUG_gained_type=uORF;	uAUG_gained	AF_TGP=0.00080;ALLELEID=327097;CLNDISDB=MedGen:CN239310;CLNDN=Dilated_Cardiomyopathy,_Dominant;CLNHGVS=NC_000012.11:g.98909391C>A;CLNREVSTAT=criteria_provided,_single_submitter;CLNSIG=Uncertain_significance;CLNVC=single_nucleotide_variant;CLNVCSO=SO:0001483;CLNVI=Illumina_Clinical_Services_Laboratory,Illumina:114422;GENEINFO=TMPO:7112|TMPO-AS1:100128191;MC=SO:0001619|non-coding_transcript_variant…	TRUE	TRUE	TRUE	FALSE	FALSE	FALSE	FALSE	FALSE
310999	13	108866989	T	C	3981	NM_001352598.2	0	1	2	uAUG_lost_DistanceFromCap=525;uAUG_lost_DistanceToCDS=108;uAUG_lost_DistanceToStop=81;uAUG_lost_Evidence=False;uAUG_lost_KozakContext=TACATGT;uAUG_lost_KozakStrength=Weak;uAUG_lost_type=uORF;	uAUG_lost	AF_TGP=0.00060;ALLELEID=335129;CLNDISDB=MONDO:MONDO:0011225,MedGen:C1865370,OMIM:602450,Orphanet:ORPHA275|MONDO:MONDO:0011686,MedGen:C1847827,OMIM:606593,Orphanet:ORPHA99812;CLNDN=Severe_combined_immunodeficiency_due_to_DCLRE1C_deficiency|Lig4_syndrome;CLNHGVS=NC_000013.10:g.108866989T>C;CLNREVSTAT=criteria_provided,_single_submitter;CLNSIG=Uncertain_significance;CLNVC=single_nucleotide_variant;C…	TRUE	TRUE	FALSE	TRUE	FALSE	FALSE	FALSE	FALSE
310999	13	108866989	T	C	3981	NM_001352599.2	0	1	2	uAUG_lost_DistanceFromCap=525;uAUG_lost_DistanceToCDS=132;uAUG_lost_DistanceToStop=81;uAUG_lost_Evidence=False;uAUG_lost_KozakContext=TACATGT;uAUG_lost_KozakStrength=Weak;uAUG_lost_type=uORF;	uAUG_lost	AF_TGP=0.00060;ALLELEID=335129;CLNDISDB=MONDO:MONDO:0011225,MedGen:C1865370,OMIM:602450,Orphanet:ORPHA275|MONDO:MONDO:0011686,MedGen:C1847827,OMIM:606593,Orphanet:ORPHA99812;CLNDN=Severe_combined_immunodeficiency_due_to_DCLRE1C_deficiency|Lig4_syndrome;CLNHGVS=NC_000013.10:g.108866989T>C;CLNREVSTAT=criteria_provided,_single_submitter;CLNSIG=Uncertain_significance;CLNVC=single_nucleotide_variant;C…	TRUE	TRUE	FALSE	TRUE	FALSE	FALSE	FALSE	FALSE
310999	13	108866989	T	C	3981	NM_001352601.2	0	1	1	uAUG_lost_DistanceFromCap=126;uAUG_lost_DistanceToCDS=132;uAUG_lost_DistanceToStop=81;uAUG_lost_Evidence=False;uAUG_lost_KozakContext=TACATGT;uAUG_lost_KozakStrength=Weak;uAUG_lost_type=uORF;	uAUG_lost	AF_TGP=0.00060;ALLELEID=335129;CLNDISDB=MONDO:MONDO:0011225,MedGen:C1865370,OMIM:602450,Orphanet:ORPHA275|MONDO:MONDO:0011686,MedGen:C1847827,OMIM:606593,Orphanet:ORPHA99812;CLNDN=Severe_combined_immunodeficiency_due_to_DCLRE1C_deficiency|Lig4_syndrome;CLNHGVS=NC_000013.10:g.108866989T>C;CLNREVSTAT=criteria_provided,_single_submitter;CLNSIG=Uncertain_significance;CLNVC=single_nucleotide_variant;C…	TRUE	TRUE	FALSE	TRUE	FALSE	FALSE	FALSE	FALSE
310999	13	108866989	T	C	3981	NM_001352604.1	0	1	0	uAUG_lost_DistanceFromCap=155;uAUG_lost_DistanceToCDS=16;uAUG_lost_DistanceToStop=81;uAUG_lost_Evidence=False;uAUG_lost_KozakContext=TACATGT;uAUG_lost_KozakStrength=Weak;uAUG_lost_type=OutOfFrame_oORF;	uAUG_lost	AF_TGP=0.00060;ALLELEID=335129;CLNDISDB=MONDO:MONDO:0011225,MedGen:C1865370,OMIM:602450,Orphanet:ORPHA275|MONDO:MONDO:0011686,MedGen:C1847827,OMIM:606593,Orphanet:ORPHA99812;CLNDN=Severe_combined_immunodeficiency_due_to_DCLRE1C_deficiency|Lig4_syndrome;CLNHGVS=NC_000013.10:g.108866989T>C;CLNREVSTAT=criteria_provided,_single_submitter;CLNSIG=Uncertain_significance;CLNVC=single_nucleotide_variant;C…	TRUE	TRUE	FALSE	TRUE	FALSE	FALSE	FALSE	FALSE
310999	13	108866989	T	C	3981	NM_002312.3	0	2	1	uAUG_lost_DistanceFromCap=141;uAUG_lost_DistanceToCDS=132;uAUG_lost_DistanceToStop=81;uAUG_lost_Evidence=False;uAUG_lost_KozakContext=TACATGT;uAUG_lost_KozakStrength=Weak;uAUG_lost_type=uORF;	uAUG_lost	AF_TGP=0.00060;ALLELEID=335129;CLNDISDB=MONDO:MONDO:0011225,MedGen:C1865370,OMIM:602450,Orphanet:ORPHA275|MONDO:MONDO:0011686,MedGen:C1847827,OMIM:606593,Orphanet:ORPHA99812;CLNDN=Severe_combined_immunodeficiency_due_to_DCLRE1C_deficiency|Lig4_syndrome;CLNHGVS=NC_000013.10:g.108866989T>C;CLNREVSTAT=criteria_provided,_single_submitter;CLNSIG=Uncertain_significance;CLNVC=single_nucleotide_variant;C…	TRUE	TRUE	FALSE	TRUE	FALSE	FALSE	FALSE	FALSE
311218	13	113760129	C	T	2155	NM_000131.4	1	1	0	uSTOP_gained_Evidence=False;uSTOP_gained_KozakContext=CCCATGG;uSTOP_gained_KozakStrength=Moderate;uSTOP_gained_newSTOPDistanceToCDS=27;uSTOP_gained_ref_StartDistanceToCDS=45;uSTOP_gained_ref_type=InFrame_oORF;	uSTOP_gained	ALLELEID=327482;CLNDISDB=MedGen:C0015503,OMIM:227500,Orphanet:ORPHA327,SNOMED_CT:37193007;CLNDN=Factor_VII_deficiency;CLNHGVS=NC_000013.10:g.113760129C>T;CLNREVSTAT=criteria_provided,_single_submitter;CLNSIG=Uncertain_significance;CLNVC=single_nucleotide_variant;CLNVCSO=SO:0001483;CLNVI=Illumina_Clinical_Services_Laboratory,Illumina:130427;GENEINFO=F7:2155;MC=SO:0001619|non-coding_transcript_vari…	TRUE	TRUE	FALSE	FALSE	FALSE	TRUE	FALSE	FALSE
311218	13	113760129	C	T	2155	NM_001267554.1	1	1	0	uSTOP_gained_Evidence=False;uSTOP_gained_KozakContext=CCCATGG;uSTOP_gained_KozakStrength=Moderate;uSTOP_gained_newSTOPDistanceToCDS=27;uSTOP_gained_ref_StartDistanceToCDS=45;uSTOP_gained_ref_type=InFrame_oORF;	uSTOP_gained	ALLELEID=327482;CLNDISDB=MedGen:C0015503,OMIM:227500,Orphanet:ORPHA327,SNOMED_CT:37193007;CLNDN=Factor_VII_deficiency;CLNHGVS=NC_000013.10:g.113760129C>T;CLNREVSTAT=criteria_provided,_single_submitter;CLNSIG=Uncertain_significance;CLNVC=single_nucleotide_variant;CLNVCSO=SO:0001483;CLNVI=Illumina_Clinical_Services_Laboratory,Illumina:130427;GENEINFO=F7:2155;MC=SO:0001619|non-coding_transcript_vari…	TRUE	TRUE	FALSE	FALSE	FALSE	TRUE	FALSE	FALSE
311218	13	113760129	C	T	2155	NM_019616.3	1	1	0	uSTOP_gained_Evidence=False;uSTOP_gained_KozakContext=CCCATGG;uSTOP_gained_KozakStrength=Moderate;uSTOP_gained_newSTOPDistanceToCDS=27;uSTOP_gained_ref_StartDistanceToCDS=45;uSTOP_gained_ref_type=InFrame_oORF;	uSTOP_gained	ALLELEID=327482;CLNDISDB=MedGen:C0015503,OMIM:227500,Orphanet:ORPHA327,SNOMED_CT:37193007;CLNDN=Factor_VII_deficiency;CLNHGVS=NC_000013.10:g.113760129C>T;CLNREVSTAT=criteria_provided,_single_submitter;CLNSIG=Uncertain_significance;CLNVC=single_nucleotide_variant;CLNVCSO=SO:0001483;CLNVI=Illumina_Clinical_Services_Laboratory,Illumina:130427;GENEINFO=F7:2155;MC=SO:0001619|non-coding_transcript_vari…	TRUE	TRUE	FALSE	FALSE	FALSE	TRUE	FALSE	FALSE
311399	13	20805252	C	T	10804	NM_006783.4	0	0	3	uAUG_gained_DistanceFromCap=120;uAUG_gained_DistanceToCDS=433;uAUG_gained_DistanceToStop=126;uAUG_gained_KozakContext=AGGATGC;uAUG_gained_KozakStrength=Moderate;uAUG_gained_type=uORF;	uAUG_gained	AF_TGP=0.00280;ALLELEID=335567;CLNDISDB=Human_Phenotype_Ontology:HP:0007529,MONDO:MONDO:0007510,MedGen:C0162361,OMIM:129500,Orphanet:ORPHA189,SNOMED_CT:54209007|MedGen:CN239435|MedGen:CN239439;CLNDN=Hidrotic_ectodermal_dysplasia_syndrome|Nonsyndromic_Hearing_Loss,_Dominant|Nonsyndromic_Hearing_Loss,_Recessive;CLNHGVS=NC_000013.10:g.20805252C>T;CLNREVSTAT=criteria_provided,_single_submitter;CLNSIG…	TRUE	TRUE	TRUE	FALSE	FALSE	FALSE	FALSE	FALSE
311400	13	20805256	G	A	10804	NM_006783.4	0	0	3	uSTOP_gained_Evidence=False;uSTOP_gained_KozakContext=AAAATGT;uSTOP_gained_KozakStrength=Moderate;uSTOP_gained_newSTOPDistanceToCDS=437;uSTOP_gained_ref_StartDistanceToCDS=470;uSTOP_gained_ref_type=uORF;	uSTOP_gained	ALLELEID=335577;CLNDISDB=Human_Phenotype_Ontology:HP:0007529,MONDO:MONDO:0007510,MedGen:C0162361,OMIM:129500,Orphanet:ORPHA189,SNOMED_CT:54209007|MedGen:CN239435|MedGen:CN239439;CLNDN=Hidrotic_ectodermal_dysplasia_syndrome|Nonsyndromic_Hearing_Loss,_Dominant|Nonsyndromic_Hearing_Loss,_Recessive;CLNHGVS=NC_000013.10:g.20805256G>A;CLNREVSTAT=criteria_provided,_single_submitter;CLNSIG=Uncertain_sign…	TRUE	TRUE	FALSE	FALSE	FALSE	TRUE	FALSE	FALSE
311411	13	22245709	AT	A	2254	NM_002010.3	0	0	12	uFrameShift_Evidence=True;uFrameShift_KozakContext=GCTATGG;uFrameShift_KozakStrength=Strong;uFrameShift_alt_type=uORF;uFrameShift_alt_type_length=90;uFrameShift_ref_StartDistanceToCDS=382;uFrameShift_ref_type=uORF;uFrameShift_ref_type_length=72;|uFrameShift_Evidence=True;uFrameShift_KozakContext=CAAATGG;uFrameShift_KozakStrength=Moderate;uFrameShift_alt_type=uORF;uFrameShift_alt_type_length=66;uF…	uFrameShift|uFrameShift	ALLELEID=319166;CLNDISDB=MONDO:MONDO:0008519,MedGen:C0342282,OMIM:186500,SNOMED_CT:129580008;CLNDN=Symphalangism-brachydactyly_syndrome;CLNHGVS=NC_000013.10:g.22245717del;CLNREVSTAT=criteria_provided,_single_submitter;CLNSIG=Uncertain_significance;CLNVC=Deletion;CLNVCSO=SO:0000159;CLNVI=Illumina_Clinical_Services_Laboratory,Illumina:702345;GENEINFO=FGF9:2254;MC=SO:0001623|5_prime_UTR_variant;ORIG…	FALSE	TRUE	FALSE	FALSE	FALSE	FALSE	TRUE	TRUE
311412	13	22245796	G	A	2254	NM_002010.3	0	0	12	uAUG_lost_DistanceFromCap=582;uAUG_lost_DistanceToCDS=258;uAUG_lost_DistanceToStop=45;uAUG_lost_Evidence=False;uAUG_lost_KozakContext=GATATGT;uAUG_lost_KozakStrength=Moderate;uAUG_lost_type=uORF;	uAUG_lost	ALLELEID=327645;CLNDISDB=MONDO:MONDO:0008519,MedGen:C0342282,OMIM:186500,SNOMED_CT:129580008;CLNDN=Symphalangism-brachydactyly_syndrome;CLNHGVS=NC_000013.10:g.22245796G>A;CLNREVSTAT=criteria_provided,_single_submitter;CLNSIG=Uncertain_significance;CLNVC=single_nucleotide_variant;CLNVCSO=SO:0001483;CLNVI=Illumina_Clinical_Services_Laboratory,Illumina:231286;GENEINFO=FGF9:2254;MC=SO:0001623|5_prime…	TRUE	TRUE	FALSE	TRUE	FALSE	FALSE	FALSE	FALSE
311577	13	23985551	G	T	26278	NM_014363.6	0	1	12	uAUG_gained_DistanceFromCap=416;uAUG_gained_DistanceToCDS=173;uAUG_gained_DistanceToStop=168;uAUG_gained_KozakContext=TTCATGA;uAUG_gained_KozakStrength=Weak;uAUG_gained_type=uORF;	uAUG_gained	AF_TGP=0.00100;ALLELEID=327826;CLNDISDB=MONDO:MONDO:0010041,MedGen:C1849140,OMIM:270550,Orphanet:ORPHA98;CLNDN=Charlevoix-Saguenay_spastic_ataxia;CLNHGVS=NC_000013.10:g.23985551G>T;CLNREVSTAT=criteria_provided,_single_submitter;CLNSIG=Uncertain_significance;CLNVC=single_nucleotide_variant;CLNVCSO=SO:0001483;CLNVI=Illumina_Clinical_Services_Laboratory,Illumina:669677;GENEINFO=SACS:26278;MC=SO:0001…	TRUE	TRUE	TRUE	FALSE	FALSE	FALSE	FALSE	FALSE
311772	13	36920392	G	A	23111	NM_015087.5	0	0	0	uAUG_gained_DistanceFromCap=138;uAUG_gained_DistanceToCDS=34;uAUG_gained_DistanceToStop=66;uAUG_gained_KozakContext=GCAATGC;uAUG_gained_KozakStrength=Moderate;uAUG_gained_type=OutOfFrame_oORF;	uAUG_gained	ALLELEID=334343;CLNDISDB=MONDO:MONDO:0010156,MedGen:C0393559,OMIM:275900,Orphanet:ORPHA101000,SNOMED_CT:230264003;CLNDN=Troyer_syndrome;CLNHGVS=NC_000013.10:g.36920392G>A;CLNREVSTAT=criteria_provided,_single_submitter;CLNSIG=Uncertain_significance;CLNVC=single_nucleotide_variant;CLNVCSO=SO:0001483;CLNVI=Illumina_Clinical_Services_Laboratory,Illumina:796622;GENEINFO=SPART:23111;MC=SO:0001623|5_pri…	TRUE	TRUE	TRUE	FALSE	FALSE	FALSE	FALSE	FALSE
312831	14	23284559	C	T	9056	NM_001126105.2	0	0	3	uAUG_gained_DistanceFromCap=169;uAUG_gained_DistanceToCDS=73;uAUG_gained_DistanceToStop=78;uAUG_gained_KozakContext=GCCATGA;uAUG_gained_KozakStrength=Moderate;uAUG_gained_type=OutOfFrame_oORF;	uAUG_gained	ALLELEID=335527;CLNDISDB=MONDO:MONDO:0009109,MedGen:C0268647,OMIM:222700,Orphanet:ORPHA470,SNOMED_CT:303852004;CLNDN=Lysinuric_protein_intolerance;CLNHGVS=NC_000014.8:g.23284559C>T;CLNREVSTAT=criteria_provided,_single_submitter;CLNSIG=Uncertain_significance;CLNVC=single_nucleotide_variant;CLNVCSO=SO:0001483;CLNVI=Illumina_Clinical_Services_Laboratory,Illumina:823870;GENEINFO=SLC7A7:9056;MC=SO:000…	TRUE	TRUE	TRUE	FALSE	FALSE	FALSE	FALSE	FALSE
312831	14	23284559	C	T	9056	NM_001126106.2	0	0	2	uAUG_gained_DistanceFromCap=275;uAUG_gained_DistanceToCDS=73;uAUG_gained_DistanceToStop=78;uAUG_gained_KozakContext=GCCATGA;uAUG_gained_KozakStrength=Moderate;uAUG_gained_type=OutOfFrame_oORF;	uAUG_gained	ALLELEID=335527;CLNDISDB=MONDO:MONDO:0009109,MedGen:C0268647,OMIM:222700,Orphanet:ORPHA470,SNOMED_CT:303852004;CLNDN=Lysinuric_protein_intolerance;CLNHGVS=NC_000014.8:g.23284559C>T;CLNREVSTAT=criteria_provided,_single_submitter;CLNSIG=Uncertain_significance;CLNVC=single_nucleotide_variant;CLNVCSO=SO:0001483;CLNVI=Illumina_Clinical_Services_Laboratory,Illumina:823870;GENEINFO=SLC7A7:9056;MC=SO:000…	TRUE	TRUE	TRUE	FALSE	FALSE	FALSE	FALSE	FALSE
313162	14	37131176	A	T	5083	NM_001372076.1	0	1	0	uSTOP_gained_Evidence=False;uSTOP_gained_KozakContext=GAAATGC;uSTOP_gained_KozakStrength=Moderate;uSTOP_gained_newSTOPDistanceToCDS=119;uSTOP_gained_ref_StartDistanceToCDS=200;uSTOP_gained_ref_type=OutOfFrame_oORF;	uSTOP_gained	ALLELEID=337839;CLNDISDB=Human_Phenotype_Ontology:HP:0001592,MedGen:C1970308;CLNDN=Selective_tooth_agenesis;CLNHGVS=NC_000014.8:g.37131176A>T;CLNREVSTAT=criteria_provided,_single_submitter;CLNSIG=Uncertain_significance;CLNVC=single_nucleotide_variant;CLNVCSO=SO:0001483;CLNVI=Illumina_Clinical_Services_Laboratory,Illumina:665711;GENEINFO=PAX9:5083;MC=SO:0001623|5_prime_UTR_variant;ORIGIN=1;RS=8860…	TRUE	TRUE	FALSE	FALSE	FALSE	TRUE	FALSE	FALSE
313162	14	37131176	A	T	5083	NM_006194.3	0	1	2	uSTOP_gained_Evidence=False;uSTOP_gained_KozakContext=GAAATGC;uSTOP_gained_KozakStrength=Moderate;uSTOP_gained_newSTOPDistanceToCDS=119;uSTOP_gained_ref_StartDistanceToCDS=200;uSTOP_gained_ref_type=OutOfFrame_oORF;	uSTOP_gained	ALLELEID=337839;CLNDISDB=Human_Phenotype_Ontology:HP:0001592,MedGen:C1970308;CLNDN=Selective_tooth_agenesis;CLNHGVS=NC_000014.8:g.37131176A>T;CLNREVSTAT=criteria_provided,_single_submitter;CLNSIG=Uncertain_significance;CLNVC=single_nucleotide_variant;CLNVCSO=SO:0001483;CLNVI=Illumina_Clinical_Services_Laboratory,Illumina:665711;GENEINFO=PAX9:5083;MC=SO:0001623|5_prime_UTR_variant;ORIGIN=1;RS=8860…	TRUE	TRUE	FALSE	FALSE	FALSE	TRUE	FALSE	FALSE
314395	14	75516385	C	T	27030	NM_001040108.1	0	2	0	uSTOP_gained_Evidence=False;uSTOP_gained_KozakContext=CGCATGC;uSTOP_gained_KozakStrength=Weak;uSTOP_gained_newSTOPDistanceToCDS=28;uSTOP_gained_ref_StartDistanceToCDS=202;uSTOP_gained_ref_type=OutOfFrame_oORF;|uSTOP_gained_Evidence=False;uSTOP_gained_KozakContext=CGCATGC;uSTOP_gained_KozakStrength=Weak;uSTOP_gained_newSTOPDistanceToCDS=28;uSTOP_gained_ref_StartDistanceToCDS=157;uSTOP_gained_ref_t…	uSTOP_gained|uSTOP_gained	ALLELEID=337252;CLNDISDB=MONDO:MONDO:0005835,MedGen:C1333990,Orphanet:ORPHA144;CLNDN=Lynch_syndrome;CLNHGVS=NC_000014.8:g.75516385C>T;CLNREVSTAT=criteria_provided,_single_submitter;CLNSIG=Uncertain_significance;CLNVC=single_nucleotide_variant;CLNVCSO=SO:0001483;CLNVI=Illumina_Clinical_Services_Laboratory,Illumina:819030;GENEINFO=MLH3:27030;MC=SO:0001623|5_prime_UTR_variant;ORIGIN=1;RS=886050780	TRUE	TRUE	FALSE	FALSE	FALSE	TRUE	FALSE	FALSE
314474	14	76837737	G	A	2103	NM_004452.3	0	0	5	uAUG_lost_DistanceFromCap=45;uAUG_lost_DistanceToCDS=326;uAUG_lost_DistanceToStop=30;uAUG_lost_Evidence=False;uAUG_lost_KozakContext=CCCATGG;uAUG_lost_KozakStrength=Moderate;uAUG_lost_type=uORF;	uAUG_lost	AF_TGP=0.00919;ALLELEID=339371;CLNDISDB=MedGen:CN239439;CLNDN=Nonsyndromic_Hearing_Loss,_Recessive;CLNHGVS=NC_000014.8:g.76837737G>A;CLNREVSTAT=criteria_provided,_single_submitter;CLNSIG=Uncertain_significance;CLNVC=single_nucleotide_variant;CLNVCSO=SO:0001483;CLNVI=Illumina_Clinical_Services_Laboratory,Illumina:753966;GENEINFO=ESRRB:2103;MC=SO:0001623|5_prime_UTR_variant;ORIGIN=1;RS=79948698	TRUE	TRUE	FALSE	TRUE	FALSE	FALSE	FALSE	FALSE
314479	14	76837870	T	C	2103	NM_004452.3	0	0	5	uAUG_lost_DistanceFromCap=179;uAUG_lost_DistanceToCDS=192;uAUG_lost_DistanceToStop=63;uAUG_lost_Evidence=False;uAUG_lost_KozakContext=GAAATGA;uAUG_lost_KozakStrength=Moderate;uAUG_lost_type=uORF;|uSTOP_lost_AltStop=True;uSTOP_lost_AltStopDistanceToCDS=71;uSTOP_lost_Evidence=False;uSTOP_lost_FrameWithCDS=outOfFrame;uSTOP_lost_KozakContext=GCAATGG;uSTOP_lost_KozakStrength=Strong;	uAUG_lost|uSTOP_lost	AF_TGP=0.00020;ALLELEID=321447;CLNDISDB=MedGen:CN239439;CLNDN=Nonsyndromic_Hearing_Loss,_Recessive;CLNHGVS=NC_000014.8:g.76837870T>C;CLNREVSTAT=criteria_provided,_single_submitter;CLNSIG=Uncertain_significance;CLNVC=single_nucleotide_variant;CLNVCSO=SO:0001483;CLNVI=Illumina_Clinical_Services_Laboratory,Illumina:775359;GENEINFO=ESRRB:2103;MC=SO:0001623|5_prime_UTR_variant;ORIGIN=1;RS=541720695	TRUE	TRUE	FALSE	TRUE	TRUE	FALSE	FALSE	FALSE
314767	14	88459536	AG	A	2581	NM_001201401.1	0	1	1	uFrameShift_Evidence=False;uFrameShift_KozakContext=AAAATGG;uFrameShift_KozakStrength=Strong;uFrameShift_alt_type=InFrame_oORF;uFrameShift_alt_type_length=2088;uFrameShift_ref_StartDistanceToCDS=100;uFrameShift_ref_type=OutOfFrame_oORF;uFrameShift_ref_type_length=108;	uFrameShift	ALLELEID=337640;CLNDISDB=MONDO:MONDO:0009499,MedGen:C0023521,OMIM:245200,Orphanet:ORPHA487,SNOMED_CT:192782005;CLNDN=Galactosylceramide_beta-galactosidase_deficiency;CLNHGVS=NC_000014.8:g.88459539del;CLNREVSTAT=criteria_provided,_single_submitter;CLNSIG=Uncertain_significance;CLNVC=Deletion;CLNVCSO=SO:0000159;CLNVI=Illumina_Clinical_Services_Laboratory,Illumina:712600;GENEINFO=GALC:2581;MC=SO:000…	FALSE	TRUE	FALSE	FALSE	FALSE	FALSE	TRUE	FALSE
314987	14	92506294	G	T	9321	NM_001321851.1	0	0	2	uAUG_gained_DistanceFromCap=109;uAUG_gained_DistanceToCDS=265;uAUG_gained_DistanceToStop=24;uAUG_gained_KozakContext=AATATGG;uAUG_gained_KozakStrength=Strong;uAUG_gained_type=uORF;	uAUG_gained	AF_TGP=0.00020;ALLELEID=321818;CLNDISDB=MONDO:MONDO:0019648,MedGen:C0001079,Orphanet:ORPHA932;CLNDN=Achondrogenesis;CLNHGVS=NC_000014.8:g.92506294G>T;CLNREVSTAT=criteria_provided,_single_submitter;CLNSIG=Uncertain_significance;CLNVC=single_nucleotide_variant;CLNVCSO=SO:0001483;CLNVI=Illumina_Clinical_Services_Laboratory,Illumina:723002;GENEINFO=TRIP11:9321;MC=SO:0001623|5_prime_UTR_variant;ORIGIN…	TRUE	TRUE	TRUE	FALSE	FALSE	FALSE	FALSE	FALSE
314987	14	92506294	G	T	9321	NM_004239.4	0	0	2	uAUG_gained_DistanceFromCap=109;uAUG_gained_DistanceToCDS=265;uAUG_gained_DistanceToStop=24;uAUG_gained_KozakContext=AATATGG;uAUG_gained_KozakStrength=Strong;uAUG_gained_type=uORF;	uAUG_gained	AF_TGP=0.00020;ALLELEID=321818;CLNDISDB=MONDO:MONDO:0019648,MedGen:C0001079,Orphanet:ORPHA932;CLNDN=Achondrogenesis;CLNHGVS=NC_000014.8:g.92506294G>T;CLNREVSTAT=criteria_provided,_single_submitter;CLNSIG=Uncertain_significance;CLNVC=single_nucleotide_variant;CLNVCSO=SO:0001483;CLNVI=Illumina_Clinical_Services_Laboratory,Illumina:723002;GENEINFO=TRIP11:9321;MC=SO:0001623|5_prime_UTR_variant;ORIGIN…	TRUE	TRUE	TRUE	FALSE	FALSE	FALSE	FALSE	FALSE
315035	14	94854989	CG	C	5265	NM_001002236.3	0	0	2	uFrameShift_Evidence=False;uFrameShift_KozakContext=ACAATGA;uFrameShift_KozakStrength=Moderate;uFrameShift_alt_type=InFrame_oORF;uFrameShift_alt_type_length=1377;uFrameShift_ref_StartDistanceToCDS=121;uFrameShift_ref_type=uORF;uFrameShift_ref_type_length=114;	uFrameShift	ALLELEID=321865;CLNDISDB=MONDO:MONDO:0013282,MedGen:C0221757,OMIM:613490,Orphanet:ORPHA60,SNOMED_CT:30188007;CLNDN=Alpha-1-antitrypsin_deficiency;CLNHGVS=NC_000014.8:g.94854994del;CLNREVSTAT=criteria_provided,_single_submitter;CLNSIG=Uncertain_significance;CLNVC=Deletion;CLNVCSO=SO:0000159;CLNVI=Illumina_Clinical_Services_Laboratory,Illumina:763145;GENEINFO=SERPINA1:5265;MC=SO:0001623|5_prime_UTR…	FALSE	TRUE	FALSE	FALSE	FALSE	FALSE	TRUE	FALSE
315035	14	94854989	CG	C	5265	NM_001127705.2	0	0	2	uFrameShift_Evidence=False;uFrameShift_KozakContext=ACAATGA;uFrameShift_KozakStrength=Moderate;uFrameShift_alt_type=InFrame_oORF;uFrameShift_alt_type_length=1374;uFrameShift_ref_StartDistanceToCDS=118;uFrameShift_ref_type=uORF;uFrameShift_ref_type_length=111;	uFrameShift	ALLELEID=321865;CLNDISDB=MONDO:MONDO:0013282,MedGen:C0221757,OMIM:613490,Orphanet:ORPHA60,SNOMED_CT:30188007;CLNDN=Alpha-1-antitrypsin_deficiency;CLNHGVS=NC_000014.8:g.94854994del;CLNREVSTAT=criteria_provided,_single_submitter;CLNSIG=Uncertain_significance;CLNVC=Deletion;CLNVCSO=SO:0000159;CLNVI=Illumina_Clinical_Services_Laboratory,Illumina:763145;GENEINFO=SERPINA1:5265;MC=SO:0001623|5_prime_UTR…	FALSE	TRUE	FALSE	FALSE	FALSE	FALSE	TRUE	FALSE
315430	15	25068865	C	A	6638	NM_001349455.1	0	0	11	uAUG_gained_DistanceFromCap=110;uAUG_gained_DistanceToCDS=852;uAUG_gained_DistanceToStop=51;uAUG_gained_KozakContext=CAGATGC;uAUG_gained_KozakStrength=Weak;uAUG_gained_type=uORF;	uAUG_gained	ALLELEID=338264;CLNDISDB=MONDO:MONDO:0005258,MedGen:C1510586,Orphanet:ORPHA106;CLNDN=Autism_spectrum_disorder;CLNHGVS=NC_000015.9:g.25068865C>A;CLNREVSTAT=criteria_provided,_single_submitter;CLNSIG=Uncertain_significance;CLNVC=single_nucleotide_variant;CLNVCSO=SO:0001483;CLNVI=Illumina_Clinical_Services_Laboratory,Illumina:623627;GENEINFO=SNRPN:6638|SNHG14:104472715;MC=SO:0001619|non-coding_trans…	TRUE	TRUE	TRUE	FALSE	FALSE	FALSE	FALSE	FALSE
315430	15	25068865	C	A	6638	NM_001349456.1	0	0	5	uAUG_gained_DistanceFromCap=110;uAUG_gained_DistanceToCDS=759;uAUG_gained_DistanceToStop=51;uAUG_gained_KozakContext=CAGATGC;uAUG_gained_KozakStrength=Weak;uAUG_gained_type=uORF;	uAUG_gained	ALLELEID=338264;CLNDISDB=MONDO:MONDO:0005258,MedGen:C1510586,Orphanet:ORPHA106;CLNDN=Autism_spectrum_disorder;CLNHGVS=NC_000015.9:g.25068865C>A;CLNREVSTAT=criteria_provided,_single_submitter;CLNSIG=Uncertain_significance;CLNVC=single_nucleotide_variant;CLNVCSO=SO:0001483;CLNVI=Illumina_Clinical_Services_Laboratory,Illumina:623627;GENEINFO=SNRPN:6638|SNHG14:104472715;MC=SO:0001619|non-coding_trans…	TRUE	TRUE	TRUE	FALSE	FALSE	FALSE	FALSE	FALSE
315430	15	25068865	C	A	6638	NM_001349457.1	0	0	14	uAUG_gained_DistanceFromCap=110;uAUG_gained_DistanceToCDS=960;uAUG_gained_DistanceToStop=51;uAUG_gained_KozakContext=CAGATGC;uAUG_gained_KozakStrength=Weak;uAUG_gained_type=uORF;	uAUG_gained	ALLELEID=338264;CLNDISDB=MONDO:MONDO:0005258,MedGen:C1510586,Orphanet:ORPHA106;CLNDN=Autism_spectrum_disorder;CLNHGVS=NC_000015.9:g.25068865C>A;CLNREVSTAT=criteria_provided,_single_submitter;CLNSIG=Uncertain_significance;CLNVC=single_nucleotide_variant;CLNVCSO=SO:0001483;CLNVI=Illumina_Clinical_Services_Laboratory,Illumina:623627;GENEINFO=SNRPN:6638|SNHG14:104472715;MC=SO:0001619|non-coding_trans…	TRUE	TRUE	TRUE	FALSE	FALSE	FALSE	FALSE	FALSE
315430	15	25068865	C	A	6638	NM_001349458.1	0	0	8	uAUG_gained_DistanceFromCap=110;uAUG_gained_DistanceToCDS=792;uAUG_gained_DistanceToStop=51;uAUG_gained_KozakContext=CAGATGC;uAUG_gained_KozakStrength=Weak;uAUG_gained_type=uORF;	uAUG_gained	ALLELEID=338264;CLNDISDB=MONDO:MONDO:0005258,MedGen:C1510586,Orphanet:ORPHA106;CLNDN=Autism_spectrum_disorder;CLNHGVS=NC_000015.9:g.25068865C>A;CLNREVSTAT=criteria_provided,_single_submitter;CLNSIG=Uncertain_significance;CLNVC=single_nucleotide_variant;CLNVCSO=SO:0001483;CLNVI=Illumina_Clinical_Services_Laboratory,Illumina:623627;GENEINFO=SNRPN:6638|SNHG14:104472715;MC=SO:0001619|non-coding_trans…	TRUE	TRUE	TRUE	FALSE	FALSE	FALSE	FALSE	FALSE
315430	15	25068865	C	A	6638	NM_001349459.1	0	0	8	uAUG_gained_DistanceFromCap=110;uAUG_gained_DistanceToCDS=718;uAUG_gained_DistanceToStop=51;uAUG_gained_KozakContext=CAGATGC;uAUG_gained_KozakStrength=Weak;uAUG_gained_type=uORF;	uAUG_gained	ALLELEID=338264;CLNDISDB=MONDO:MONDO:0005258,MedGen:C1510586,Orphanet:ORPHA106;CLNDN=Autism_spectrum_disorder;CLNHGVS=NC_000015.9:g.25068865C>A;CLNREVSTAT=criteria_provided,_single_submitter;CLNSIG=Uncertain_significance;CLNVC=single_nucleotide_variant;CLNVCSO=SO:0001483;CLNVI=Illumina_Clinical_Services_Laboratory,Illumina:623627;GENEINFO=SNRPN:6638|SNHG14:104472715;MC=SO:0001619|non-coding_trans…	TRUE	TRUE	TRUE	FALSE	FALSE	FALSE	FALSE	FALSE
315430	15	25068865	C	A	6638	NM_001349460.1	0	0	14	uAUG_gained_DistanceFromCap=110;uAUG_gained_DistanceToCDS=1035;uAUG_gained_DistanceToStop=51;uAUG_gained_KozakContext=CAGATGC;uAUG_gained_KozakStrength=Weak;uAUG_gained_type=uORF;	uAUG_gained	ALLELEID=338264;CLNDISDB=MONDO:MONDO:0005258,MedGen:C1510586,Orphanet:ORPHA106;CLNDN=Autism_spectrum_disorder;CLNHGVS=NC_000015.9:g.25068865C>A;CLNREVSTAT=criteria_provided,_single_submitter;CLNSIG=Uncertain_significance;CLNVC=single_nucleotide_variant;CLNVCSO=SO:0001483;CLNVI=Illumina_Clinical_Services_Laboratory,Illumina:623627;GENEINFO=SNRPN:6638|SNHG14:104472715;MC=SO:0001619|non-coding_trans…	TRUE	TRUE	TRUE	FALSE	FALSE	FALSE	FALSE	FALSE
315430	15	25068865	C	A	6638	NM_022806.4	0	0	5	uAUG_gained_DistanceFromCap=110;uAUG_gained_DistanceToCDS=684;uAUG_gained_DistanceToStop=51;uAUG_gained_KozakContext=CAGATGC;uAUG_gained_KozakStrength=Weak;uAUG_gained_type=uORF;	uAUG_gained	ALLELEID=338264;CLNDISDB=MONDO:MONDO:0005258,MedGen:C1510586,Orphanet:ORPHA106;CLNDN=Autism_spectrum_disorder;CLNHGVS=NC_000015.9:g.25068865C>A;CLNREVSTAT=criteria_provided,_single_submitter;CLNSIG=Uncertain_significance;CLNVC=single_nucleotide_variant;CLNVCSO=SO:0001483;CLNVI=Illumina_Clinical_Services_Laboratory,Illumina:623627;GENEINFO=SNRPN:6638|SNHG14:104472715;MC=SO:0001619|non-coding_trans…	TRUE	TRUE	TRUE	FALSE	FALSE	FALSE	FALSE	FALSE
315430	15	25068865	C	A	6638	NM_022807.4	0	0	8	uAUG_gained_DistanceFromCap=110;uAUG_gained_DistanceToCDS=819;uAUG_gained_DistanceToStop=51;uAUG_gained_KozakContext=CAGATGC;uAUG_gained_KozakStrength=Weak;uAUG_gained_type=uORF;	uAUG_gained	ALLELEID=338264;CLNDISDB=MONDO:MONDO:0005258,MedGen:C1510586,Orphanet:ORPHA106;CLNDN=Autism_spectrum_disorder;CLNHGVS=NC_000015.9:g.25068865C>A;CLNREVSTAT=criteria_provided,_single_submitter;CLNSIG=Uncertain_significance;CLNVC=single_nucleotide_variant;CLNVCSO=SO:0001483;CLNVI=Illumina_Clinical_Services_Laboratory,Illumina:623627;GENEINFO=SNRPN:6638|SNHG14:104472715;MC=SO:0001619|non-coding_trans…	TRUE	TRUE	TRUE	FALSE	FALSE	FALSE	FALSE	FALSE
315430	15	25068865	C	A	6638	NM_022808.4	0	0	5	uAUG_gained_DistanceFromCap=110;uAUG_gained_DistanceToCDS=711;uAUG_gained_DistanceToStop=51;uAUG_gained_KozakContext=CAGATGC;uAUG_gained_KozakStrength=Weak;uAUG_gained_type=uORF;	uAUG_gained	ALLELEID=338264;CLNDISDB=MONDO:MONDO:0005258,MedGen:C1510586,Orphanet:ORPHA106;CLNDN=Autism_spectrum_disorder;CLNHGVS=NC_000015.9:g.25068865C>A;CLNREVSTAT=criteria_provided,_single_submitter;CLNSIG=Uncertain_significance;CLNVC=single_nucleotide_variant;CLNVCSO=SO:0001483;CLNVI=Illumina_Clinical_Services_Laboratory,Illumina:623627;GENEINFO=SNRPN:6638|SNHG14:104472715;MC=SO:0001619|non-coding_trans…	TRUE	TRUE	TRUE	FALSE	FALSE	FALSE	FALSE	FALSE
315433	15	25075034	AC	A	6638	NM_001349457.1	0	0	14	uFrameShift_Evidence=False;uFrameShift_KozakContext=CTGATGA;uFrameShift_KozakStrength=Weak;uFrameShift_alt_type=uORF;uFrameShift_alt_type_length=60;uFrameShift_ref_StartDistanceToCDS=798;uFrameShift_ref_type=uORF;uFrameShift_ref_type_length=51;	uFrameShift	ALLELEID=340099;CLNDISDB=MONDO:MONDO:0005258,MedGen:C1510586,Orphanet:ORPHA106;CLNDN=Autism_spectrum_disorder;CLNHGVS=NC_000015.9:g.25075035del;CLNREVSTAT=criteria_provided,_single_submitter;CLNSIG=Uncertain_significance;CLNVC=Deletion;CLNVCSO=SO:0000159;CLNVI=Illumina_Clinical_Services_Laboratory,Illumina:819032;GENEINFO=SNRPN:6638|SNHG14:104472715;MC=SO:0001619|non-coding_transcript_variant,SO:…	FALSE	TRUE	FALSE	FALSE	FALSE	FALSE	TRUE	FALSE
315433	15	25075034	AC	A	6638	NM_001349458.1	0	0	8	uFrameShift_Evidence=False;uFrameShift_KozakContext=CTGATGA;uFrameShift_KozakStrength=Weak;uFrameShift_alt_type=uORF;uFrameShift_alt_type_length=60;uFrameShift_ref_StartDistanceToCDS=630;uFrameShift_ref_type=uORF;uFrameShift_ref_type_length=51;	uFrameShift	ALLELEID=340099;CLNDISDB=MONDO:MONDO:0005258,MedGen:C1510586,Orphanet:ORPHA106;CLNDN=Autism_spectrum_disorder;CLNHGVS=NC_000015.9:g.25075035del;CLNREVSTAT=criteria_provided,_single_submitter;CLNSIG=Uncertain_significance;CLNVC=Deletion;CLNVCSO=SO:0000159;CLNVI=Illumina_Clinical_Services_Laboratory,Illumina:819032;GENEINFO=SNRPN:6638|SNHG14:104472715;MC=SO:0001619|non-coding_transcript_variant,SO:…	FALSE	TRUE	FALSE	FALSE	FALSE	FALSE	TRUE	FALSE
315433	15	25075034	AC	A	6638	NM_001349459.1	0	0	8	uFrameShift_Evidence=False;uFrameShift_KozakContext=CTGATGA;uFrameShift_KozakStrength=Weak;uFrameShift_alt_type=uORF;uFrameShift_alt_type_length=60;uFrameShift_ref_StartDistanceToCDS=556;uFrameShift_ref_type=uORF;uFrameShift_ref_type_length=51;	uFrameShift	ALLELEID=340099;CLNDISDB=MONDO:MONDO:0005258,MedGen:C1510586,Orphanet:ORPHA106;CLNDN=Autism_spectrum_disorder;CLNHGVS=NC_000015.9:g.25075035del;CLNREVSTAT=criteria_provided,_single_submitter;CLNSIG=Uncertain_significance;CLNVC=Deletion;CLNVCSO=SO:0000159;CLNVI=Illumina_Clinical_Services_Laboratory,Illumina:819032;GENEINFO=SNRPN:6638|SNHG14:104472715;MC=SO:0001619|non-coding_transcript_variant,SO:…	FALSE	TRUE	FALSE	FALSE	FALSE	FALSE	TRUE	FALSE
315433	15	25075034	AC	A	6638	NM_001349460.1	0	0	14	uFrameShift_Evidence=False;uFrameShift_KozakContext=CTGATGA;uFrameShift_KozakStrength=Weak;uFrameShift_alt_type=uORF;uFrameShift_alt_type_length=60;uFrameShift_ref_StartDistanceToCDS=873;uFrameShift_ref_type=uORF;uFrameShift_ref_type_length=51;	uFrameShift	ALLELEID=340099;CLNDISDB=MONDO:MONDO:0005258,MedGen:C1510586,Orphanet:ORPHA106;CLNDN=Autism_spectrum_disorder;CLNHGVS=NC_000015.9:g.25075035del;CLNREVSTAT=criteria_provided,_single_submitter;CLNSIG=Uncertain_significance;CLNVC=Deletion;CLNVCSO=SO:0000159;CLNVI=Illumina_Clinical_Services_Laboratory,Illumina:819032;GENEINFO=SNRPN:6638|SNHG14:104472715;MC=SO:0001619|non-coding_transcript_variant,SO:…	FALSE	TRUE	FALSE	FALSE	FALSE	FALSE	TRUE	FALSE
315433	15	25075034	AC	A	6638	NM_022807.4	0	0	8	uFrameShift_Evidence=False;uFrameShift_KozakContext=CTGATGA;uFrameShift_KozakStrength=Weak;uFrameShift_alt_type=uORF;uFrameShift_alt_type_length=60;uFrameShift_ref_StartDistanceToCDS=630;uFrameShift_ref_type=uORF;uFrameShift_ref_type_length=51;	uFrameShift	ALLELEID=340099;CLNDISDB=MONDO:MONDO:0005258,MedGen:C1510586,Orphanet:ORPHA106;CLNDN=Autism_spectrum_disorder;CLNHGVS=NC_000015.9:g.25075035del;CLNREVSTAT=criteria_provided,_single_submitter;CLNSIG=Uncertain_significance;CLNVC=Deletion;CLNVCSO=SO:0000159;CLNVI=Illumina_Clinical_Services_Laboratory,Illumina:819032;GENEINFO=SNRPN:6638|SNHG14:104472715;MC=SO:0001619|non-coding_transcript_variant,SO:…	FALSE	TRUE	FALSE	FALSE	FALSE	FALSE	TRUE	FALSE
315881	15	41694440	G	A	51103	NM_016013.4	0	0	1	uAUG_gained_DistanceFromCap=253;uAUG_gained_DistanceToCDS=181;uAUG_gained_DistanceToStop=21;uAUG_gained_KozakContext=GGAATGT;uAUG_gained_KozakStrength=Moderate;uAUG_gained_type=uORF;	uAUG_gained	ALLELEID=331812;CLNDISDB=MedGen:C2936907;CLNDN=Mitochondrial_complex_I_deficiency;CLNHGVS=NC_000015.9:g.41694440G>A;CLNREVSTAT=criteria_provided,_single_submitter;CLNSIG=Uncertain_significance;CLNVC=single_nucleotide_variant;CLNVCSO=SO:0001483;CLNVI=Illumina_Clinical_Services_Laboratory,Illumina:222932;GENEINFO=NDUFAF1:51103;MC=SO:0001619|non-coding_transcript_variant,SO:0001623|5_prime_UTR_varia…	TRUE	TRUE	TRUE	FALSE	FALSE	FALSE	FALSE	FALSE
315889	15	42651873	G	T	825	NM_000070.3	0	0	7	uSTOP_lost_AltStop=True;uSTOP_lost_AltStopDistanceToCDS=102;uSTOP_lost_Evidence=False;uSTOP_lost_FrameWithCDS=inFrame;uSTOP_lost_KozakContext=CTGATGG;uSTOP_lost_KozakStrength=Moderate;	uSTOP_lost	AF_TGP=0.00260;ALLELEID=340419;CLNDISDB=MONDO:MONDO:0009675,MedGen:C1869123,OMIM:253600,Orphanet:ORPHA267|MedGen:CN239352;CLNDN=Limb-girdle_muscular_dystrophy,_type_2A|Limb-Girdle_Muscular_Dystrophy,_Recessive;CLNHGVS=NC_000015.9:g.42651873G>T;CLNREVSTAT=criteria_provided,_single_submitter;CLNSIG=Uncertain_significance;CLNVC=single_nucleotide_variant;CLNVCSO=SO:0001483;CLNVI=Illumina_Clinical_Ser…	TRUE	TRUE	FALSE	FALSE	TRUE	FALSE	FALSE	FALSE
315889	15	42651873	G	T	825	NM_024344.1	0	0	7	uSTOP_lost_AltStop=True;uSTOP_lost_AltStopDistanceToCDS=102;uSTOP_lost_Evidence=False;uSTOP_lost_FrameWithCDS=inFrame;uSTOP_lost_KozakContext=CTGATGG;uSTOP_lost_KozakStrength=Moderate;	uSTOP_lost	AF_TGP=0.00260;ALLELEID=340419;CLNDISDB=MONDO:MONDO:0009675,MedGen:C1869123,OMIM:253600,Orphanet:ORPHA267|MedGen:CN239352;CLNDN=Limb-girdle_muscular_dystrophy,_type_2A|Limb-Girdle_Muscular_Dystrophy,_Recessive;CLNHGVS=NC_000015.9:g.42651873G>T;CLNREVSTAT=criteria_provided,_single_submitter;CLNSIG=Uncertain_significance;CLNVC=single_nucleotide_variant;CLNVCSO=SO:0001483;CLNVI=Illumina_Clinical_Ser…	TRUE	TRUE	FALSE	FALSE	TRUE	FALSE	FALSE	FALSE
315889	15	42651873	G	T	825	NM_173087.1	0	0	7	uSTOP_lost_AltStop=True;uSTOP_lost_AltStopDistanceToCDS=102;uSTOP_lost_Evidence=False;uSTOP_lost_FrameWithCDS=inFrame;uSTOP_lost_KozakContext=CTGATGG;uSTOP_lost_KozakStrength=Moderate;	uSTOP_lost	AF_TGP=0.00260;ALLELEID=340419;CLNDISDB=MONDO:MONDO:0009675,MedGen:C1869123,OMIM:253600,Orphanet:ORPHA267|MedGen:CN239352;CLNDN=Limb-girdle_muscular_dystrophy,_type_2A|Limb-Girdle_Muscular_Dystrophy,_Recessive;CLNHGVS=NC_000015.9:g.42651873G>T;CLNREVSTAT=criteria_provided,_single_submitter;CLNSIG=Uncertain_significance;CLNVC=single_nucleotide_variant;CLNVCSO=SO:0001483;CLNVI=Illumina_Clinical_Ser…	TRUE	TRUE	FALSE	FALSE	TRUE	FALSE	FALSE	FALSE
316856	15	67358325	C	A	4088	NM_005902.4	0	0	0	uAUG_gained_DistanceFromCap=385;uAUG_gained_DistanceToCDS=168;uAUG_gained_DistanceToStop=48;uAUG_gained_KozakContext=AGGATGC;uAUG_gained_KozakStrength=Moderate;uAUG_gained_type=uORF;	uAUG_gained	ALLELEID=339731;CLNDISDB=MONDO:MONDO:0018954,MedGen:C2697932,Orphanet:ORPHA60030,SNOMED_CT:446263001|MONDO:MONDO:0019625,MedGen:C4707243,Orphanet:ORPHA91387;CLNDN=Loeys-Dietz_syndrome|Familial_thoracic_aortic_aneurysm_and_aortic_dissection;CLNHGVS=NC_000015.9:g.67358325C>A;CLNREVSTAT=criteria_provided,_single_submitter;CLNSIG=Uncertain_significance;CLNVC=single_nucleotide_variant;CLNVCSO=SO:00014…	TRUE	TRUE	TRUE	FALSE	FALSE	FALSE	FALSE	FALSE
318024	16	15737415	C	A	54820	NM_001143979.2	0	0	6	uAUG_gained_DistanceFromCap=176;uAUG_gained_DistanceToCDS=535;uAUG_gained_DistanceToStop=45;uAUG_gained_KozakContext=ACCATGT;uAUG_gained_KozakStrength=Moderate;uAUG_gained_type=uORF;	uAUG_gained	AF_TGP=0.00220;ALLELEID=340673;CLNDISDB=MedGen:CN239458;CLNDN=Lissencephaly,_Recessive;CLNHGVS=NC_000016.9:g.15737415C>A;CLNREVSTAT=criteria_provided,_single_submitter;CLNSIG=Uncertain_significance;CLNVC=single_nucleotide_variant;CLNVCSO=SO:0001483;CLNVI=Illumina_Clinical_Services_Laboratory,Illumina:631989;GENEINFO=NDE1:54820;MC=SO:0001623|5_prime_UTR_variant;ORIGIN=1;RS=187630586	TRUE	TRUE	TRUE	FALSE	FALSE	FALSE	FALSE	FALSE
318025	16	15737427	C	CT	54820	NM_001143979.2	0	0	6	uFrameShift_Evidence=False;uFrameShift_KozakContext=TCAATGA;uFrameShift_KozakStrength=Weak;uFrameShift_alt_type=uORF;uFrameShift_alt_type_length=150;uFrameShift_ref_StartDistanceToCDS=545;uFrameShift_ref_type=uORF;uFrameShift_ref_type_length=78;	uFrameShift	ALLELEID=340676;CLNDISDB=MedGen:CN239458;CLNDN=Lissencephaly,_Recessive;CLNHGVS=NC_000016.9:g.15737438dup;CLNREVSTAT=criteria_provided,_single_submitter;CLNSIG=Uncertain_significance;CLNVC=Duplication;CLNVCSO=SO:1000035;CLNVI=Illumina_Clinical_Services_Laboratory,Illumina:678412;GENEINFO=NDE1:54820;MC=SO:0001623|5_prime_UTR_variant;ORIGIN=1;RS=796579453	FALSE	TRUE	FALSE	FALSE	FALSE	FALSE	TRUE	FALSE
318030	16	15737610	T	A	54820	NM_001143979.2	0	0	6	uAUG_gained_DistanceFromCap=371;uAUG_gained_DistanceToCDS=340;uAUG_gained_DistanceToStop=93;uAUG_gained_KozakContext=CAGATGG;uAUG_gained_KozakStrength=Moderate;uAUG_gained_type=uORF;	uAUG_gained	ALLELEID=342074;CLNDISDB=MedGen:CN239458;CLNDN=Lissencephaly,_Recessive;CLNHGVS=NC_000016.9:g.15737610T>A;CLNREVSTAT=criteria_provided,_single_submitter;CLNSIG=Uncertain_significance;CLNVC=single_nucleotide_variant;CLNVCSO=SO:0001483;CLNVI=Illumina_Clinical_Services_Laboratory,Illumina:786744;GENEINFO=NDE1:54820;MC=SO:0001623|5_prime_UTR_variant;ORIGIN=1;RS=752993685	TRUE	TRUE	TRUE	FALSE	FALSE	FALSE	FALSE	FALSE
318557	16	23568683	C	T	124454	NM_001308211.1	0	0	0	uAUG_gained_DistanceFromCap=13;uAUG_gained_DistanceToCDS=19;uAUG_gained_DistanceToStop=111;uAUG_gained_KozakContext=CACATGT;uAUG_gained_KozakStrength=Weak;uAUG_gained_type=OutOfFrame_oORF;	uAUG_gained	AF_ESP=0.00008;AF_EXAC=0.00000;ALLELEID=342532;CLNDISDB=MedGen:CN228601,Orphanet:ORPHA2443;CLNDN=Combined_oxidative_phosphorylation_deficiency;CLNHGVS=NC_000016.9:g.23568683C>T;CLNREVSTAT=criteria_provided,_single_submitter;CLNSIG=Uncertain_significance;CLNVC=single_nucleotide_variant;CLNVCSO=SO:0001483;CLNVI=Illumina_Clinical_Services_Laboratory,Illumina:752654;GENEINFO=EARS2:124454;MC=SO:000161…	TRUE	TRUE	TRUE	FALSE	FALSE	FALSE	FALSE	FALSE
318589	16	2378681	G	A	21	NM_001089.3	0	1	3	uAUG_gained_DistanceFromCap=439;uAUG_gained_DistanceToCDS=255;uAUG_gained_DistanceToStop=66;uAUG_gained_KozakContext=AGGATGC;uAUG_gained_KozakStrength=Moderate;uAUG_gained_type=uORF;	uAUG_gained	AF_TGP=0.00499;ALLELEID=340938;CLNDISDB=MedGen:CN239432;CLNDN=Pulmonary_Surfactant_Metabolism_Dysfunction,_Recessive;CLNHGVS=NC_000016.9:g.2378681G>A;CLNREVSTAT=criteria_provided,_single_submitter;CLNSIG=Uncertain_significance;CLNVC=single_nucleotide_variant;CLNVCSO=SO:0001483;CLNVI=Illumina_Clinical_Services_Laboratory,Illumina:741517;GENEINFO=ABCA3:21;MC=SO:0001623|5_prime_UTR_variant;ORIGIN=1;…	TRUE	TRUE	TRUE	FALSE	FALSE	FALSE	FALSE	FALSE
318590	16	2378752	C	T	21	NM_001089.3	0	1	3	uAUG_gained_DistanceFromCap=369;uAUG_gained_DistanceToCDS=325;uAUG_gained_DistanceToStop=9;uAUG_gained_KozakContext=TGAATGT;uAUG_gained_KozakStrength=Weak;uAUG_gained_type=uORF;	uAUG_gained	ALLELEID=340941;CLNDISDB=MedGen:CN239432;CLNDN=Pulmonary_Surfactant_Metabolism_Dysfunction,_Recessive;CLNHGVS=NC_000016.9:g.2378752C>T;CLNREVSTAT=criteria_provided,_single_submitter;CLNSIG=Uncertain_significance;CLNVC=single_nucleotide_variant;CLNVCSO=SO:0001483;CLNVI=Illumina_Clinical_Services_Laboratory,Illumina:723014;GENEINFO=ABCA3:21;MC=SO:0001623|5_prime_UTR_variant;ORIGIN=1;RS=886051835	TRUE	TRUE	TRUE	FALSE	FALSE	FALSE	FALSE	FALSE
318592	16	2379673	C	T	21	NM_001089.3	0	1	3	uAUG_gained_DistanceFromCap=338;uAUG_gained_DistanceToCDS=356;uAUG_gained_DistanceToStop=48;uAUG_gained_KozakContext=GCTATGT;uAUG_gained_KozakStrength=Moderate;uAUG_gained_type=uORF;	uAUG_gained	ALLELEID=340945;CLNDISDB=MedGen:CN239432;CLNDN=Pulmonary_Surfactant_Metabolism_Dysfunction,_Recessive;CLNHGVS=NC_000016.9:g.2379673C>T;CLNREVSTAT=criteria_provided,_single_submitter;CLNSIG=Uncertain_significance;CLNVC=single_nucleotide_variant;CLNVCSO=SO:0001483;CLNVI=Illumina_Clinical_Services_Laboratory,Illumina:652784;GENEINFO=ABCA3:21;MC=SO:0001623|5_prime_UTR_variant;ORIGIN=1;RS=886051836	TRUE	TRUE	TRUE	FALSE	FALSE	FALSE	FALSE	FALSE
319191	16	3659011	C	T	84464	NM_032444.4	0	0	6	uAUG_gained_DistanceFromCap=603;uAUG_gained_DistanceToCDS=46;uAUG_gained_DistanceToStop=63;uAUG_gained_KozakContext=ATTATGC;uAUG_gained_KozakStrength=Moderate;uAUG_gained_type=OutOfFrame_oORF;	uAUG_gained	AF_EXAC=0.00003;ALLELEID=341432;CLNDISDB=MONDO:MONDO:0019391,MedGen:C0015625,Orphanet:ORPHA84,SNOMED_CT:30575002|MedGen:CN517202;CLNDN=Fanconi_anemia|not_provided;CLNHGVS=NC_000016.9:g.3659011C>T;CLNREVSTAT=criteria_provided,_single_submitter;CLNSIG=Uncertain_significance;CLNVC=single_nucleotide_variant;CLNVCSO=SO:0001483;CLNVI=Illumina_Clinical_Services_Laboratory,Illumina:751411;GENEINFO=SLX4:8…	TRUE	TRUE	TRUE	FALSE	FALSE	FALSE	FALSE	FALSE
319199	16	3659270	G	A	84464	NM_032444.4	0	0	6	uAUG_gained_DistanceFromCap=343;uAUG_gained_DistanceToCDS=306;uAUG_gained_DistanceToStop=162;uAUG_gained_KozakContext=ACCATGC;uAUG_gained_KozakStrength=Moderate;uAUG_gained_type=uORF;	uAUG_gained	ALLELEID=341438;CLNDISDB=MONDO:MONDO:0019391,MedGen:C0015625,Orphanet:ORPHA84,SNOMED_CT:30575002;CLNDN=Fanconi_anemia;CLNHGVS=NC_000016.9:g.3659270G>A;CLNREVSTAT=criteria_provided,_single_submitter;CLNSIG=Uncertain_significance;CLNVC=single_nucleotide_variant;CLNVCSO=SO:0001483;CLNVI=Illumina_Clinical_Services_Laboratory,Illumina:108080;GENEINFO=SLX4:84464;MC=SO:0001623|5_prime_UTR_variant;ORIGIN…	TRUE	TRUE	TRUE	FALSE	FALSE	FALSE	FALSE	FALSE
321210	16	8891706	C	T	5373	NM_000303.3	0	0	0	uAUG_gained_DistanceFromCap=9;uAUG_gained_DistanceToCDS=35;uAUG_gained_DistanceToStop=21;uAUG_gained_KozakContext=CCAATGT;uAUG_gained_KozakStrength=Weak;uAUG_gained_type=uORF;	uAUG_gained	AF_EXAC=0.00007;ALLELEID=342659;CLNDISDB=MedGen:C0282577,Orphanet:ORPHA137,SNOMED_CT:238049009;CLNDN=Congenital_disorder_of_glycosylation;CLNHGVS=NC_000016.9:g.8891706C>T;CLNREVSTAT=criteria_provided,_single_submitter;CLNSIG=Uncertain_significance;CLNVC=single_nucleotide_variant;CLNVCSO=SO:0001483;CLNVI=Illumina_Clinical_Services_Laboratory,Illumina:776141;GENEINFO=PMM2:5373;MC=SO:0001623|5_prime…	TRUE	TRUE	TRUE	FALSE	FALSE	FALSE	FALSE	FALSE
321391	16	89984667	G	C	4157	NM_002386.3	0	0	16	uSTOP_lost_AltStop=True;uSTOP_lost_AltStopDistanceToCDS=920;uSTOP_lost_Evidence=False;uSTOP_lost_FrameWithCDS=outOfFrame;uSTOP_lost_KozakContext=AGGATGA;uSTOP_lost_KozakStrength=Moderate;|uSTOP_lost_AltStop=True;uSTOP_lost_AltStopDistanceToCDS=920;uSTOP_lost_Evidence=False;uSTOP_lost_FrameWithCDS=outOfFrame;uSTOP_lost_KozakContext=GAGATGA;uSTOP_lost_KozakStrength=Moderate;	uSTOP_lost|uSTOP_lost	ALLELEID=344648;CLNDISDB=MedGen:C3836884;CLNDN=Malignant_Melanoma_Susceptibility;CLNHGVS=NC_000016.9:g.89984667G>C;CLNREVSTAT=criteria_provided,_single_submitter;CLNSIG=Uncertain_significance;CLNVC=single_nucleotide_variant;CLNVCSO=SO:0001483;CLNVI=Illumina_Clinical_Services_Laboratory,Illumina:731453;GENEINFO=MC1R:4157;MC=SO:0001623|5_prime_UTR_variant;ORIGIN=1;RS=776494974	TRUE	TRUE	FALSE	FALSE	TRUE	FALSE	FALSE	FALSE
321396	16	89984944	T	C	4157	NM_002386.3	0	0	16	uAUG_lost_DistanceFromCap=656;uAUG_lost_DistanceToCDS=724;uAUG_lost_DistanceToStop=42;uAUG_lost_Evidence=False;uAUG_lost_KozakContext=TCCATGC;uAUG_lost_KozakStrength=Weak;uAUG_lost_type=uORF;	uAUG_lost	ALLELEID=343025;CLNDISDB=MedGen:C3836884;CLNDN=Malignant_Melanoma_Susceptibility;CLNHGVS=NC_000016.9:g.89984944T>C;CLNREVSTAT=criteria_provided,_single_submitter;CLNSIG=Uncertain_significance;CLNVC=single_nucleotide_variant;CLNVCSO=SO:0001483;CLNVI=Illumina_Clinical_Services_Laboratory,Illumina:704916;GENEINFO=MC1R:4157;MC=SO:0001623|5_prime_UTR_variant;ORIGIN=1;RS=886052499	TRUE	TRUE	FALSE	TRUE	FALSE	FALSE	FALSE	FALSE
321401	16	89985159	C	T	4157	NM_002386.3	0	0	16	uAUG_gained_DistanceFromCap=871;uAUG_gained_DistanceToCDS=509;uAUG_gained_DistanceToStop=240;uAUG_gained_KozakContext=TGCATGC;uAUG_gained_KozakStrength=Weak;uAUG_gained_type=uORF;	uAUG_gained	ALLELEID=326889;CLNDISDB=MedGen:C3836884;CLNDN=Malignant_Melanoma_Susceptibility;CLNHGVS=NC_000016.9:g.89985159C>T;CLNREVSTAT=criteria_provided,_single_submitter;CLNSIG=Uncertain_significance;CLNVC=single_nucleotide_variant;CLNVCSO=SO:0001483;CLNVI=Illumina_Clinical_Services_Laboratory,Illumina:304390;GENEINFO=MC1R:4157;MC=SO:0001623|5_prime_UTR_variant;ORIGIN=1;RS=886052500	TRUE	TRUE	TRUE	FALSE	FALSE	FALSE	FALSE	FALSE
321407	16	89985329	C	T	4157	NM_002386.3	0	0	16	uAUG_gained_DistanceFromCap=1041;uAUG_gained_DistanceToCDS=339;uAUG_gained_DistanceToStop=33;uAUG_gained_KozakContext=AGGATGG;uAUG_gained_KozakStrength=Strong;uAUG_gained_type=uORF;	uAUG_gained	ALLELEID=336778;CLNDISDB=MedGen:C3836884;CLNDN=Malignant_Melanoma_Susceptibility;CLNHGVS=NC_000016.9:g.89985329C>T;CLNREVSTAT=criteria_provided,_single_submitter;CLNSIG=Uncertain_significance;CLNVC=single_nucleotide_variant;CLNVCSO=SO:0001483;CLNVI=Illumina_Clinical_Services_Laboratory,Illumina:777147;GENEINFO=MC1R:4157;MC=SO:0001623|5_prime_UTR_variant;ORIGIN=1;RS=540650422	TRUE	TRUE	TRUE	FALSE	FALSE	FALSE	FALSE	FALSE
321805	17	13972833	G	T	1352	NM_001303.4	0	0	1	uAUG_gained_DistanceFromCap=11;uAUG_gained_DistanceToCDS=91;uAUG_gained_DistanceToStop=162;uAUG_gained_KozakContext=CACATGG;uAUG_gained_KozakStrength=Moderate;uAUG_gained_type=OutOfFrame_oORF;	uAUG_gained	ALLELEID=337104;CLNDISDB=MONDO:MONDO:0009068,MedGen:C0268237,OMIM:220110,Orphanet:ORPHA254905,SNOMED_CT:67434000|MONDO:MONDO:0009723,MedGen:C0023264,OMIM:256000,Orphanet:ORPHA506,SNOMED_CT:29570005;CLNDN=Mitochondrial_complex_IV_deficiency|Leigh_syndrome;CLNHGVS=NC_000017.10:g.13972833G>T;CLNREVSTAT=criteria_provided,_single_submitter;CLNSIG=Uncertain_significance;CLNVC=single_nucleotide_variant;…	TRUE	TRUE	TRUE	FALSE	FALSE	FALSE	FALSE	FALSE
322257	17	2541406	TA	T	5048	NM_000430.4	0	0	2	uFrameShift_Evidence=True;uFrameShift_KozakContext=TGGATGG;uFrameShift_KozakStrength=Moderate;uFrameShift_alt_type=uORF;uFrameShift_alt_type_length=108;uFrameShift_ref_StartDistanceToCDS=242;uFrameShift_ref_type=uORF;uFrameShift_ref_type_length=75;|uFrameShift_Evidence=False;uFrameShift_KozakContext=GGAATGA;uFrameShift_KozakStrength=Moderate;uFrameShift_alt_type=uORF;uFrameShift_alt_type_length=5…	uFrameShift|uFrameShift	ALLELEID=327720;CLNDISDB=MedGen:CN239259;CLNDN=Lissencephaly/Subcortical_Band_Heterotopia;CLNHGVS=NC_000017.10:g.2541407del;CLNREVSTAT=criteria_provided,_single_submitter;CLNSIG=Uncertain_significance;CLNVC=Deletion;CLNVCSO=SO:0000159;CLNVI=Illumina_Clinical_Services_Laboratory,Illumina:792977;GENEINFO=PAFAH1B1:5048;MC=SO:0001623|5_prime_UTR_variant;ORIGIN=1;RS=886052711	FALSE	TRUE	FALSE	FALSE	FALSE	FALSE	TRUE	TRUE
322662	17	33905467	C	T	5193	NM_000286.3	0	1	1	uAUG_gained_DistanceFromCap=123;uAUG_gained_DistanceToCDS=427;uAUG_gained_DistanceToStop=51;uAUG_gained_KozakContext=CTTATGT;uAUG_gained_KozakStrength=Weak;uAUG_gained_type=uORF;	uAUG_gained	AF_TGP=0.00080;ALLELEID=344194;CLNDISDB=MONDO:MONDO:0008953,MedGen:C4721541,OMIM:214100;CLNDN=Peroxisome_biogenesis_disorder_1A_(Zellweger);CLNHGVS=NC_000017.10:g.33905467C>T;CLNREVSTAT=criteria_provided,_single_submitter;CLNSIG=Uncertain_significance;CLNVC=single_nucleotide_variant;CLNVCSO=SO:0001483;CLNVI=Illumina_Clinical_Services_Laboratory,Illumina:770663;GENEINFO=PEX12:5193;MC=SO:0001623|5_…	TRUE	TRUE	TRUE	FALSE	FALSE	FALSE	FALSE	FALSE
322742	17	3417126	T	C	84690	NM_001321336.1	0	0	5	uAUG_lost_DistanceFromCap=20;uAUG_lost_DistanceToCDS=494;uAUG_lost_DistanceToStop=96;uAUG_lost_Evidence=False;uAUG_lost_KozakContext=GGGATGG;uAUG_lost_KozakStrength=Strong;uAUG_lost_type=uORF;	uAUG_lost	ALLELEID=337928;CLNDISDB=MedGen:C2609071,OMIM:614594,Orphanet:ORPHA659;CLNDN=Palmoplantar_keratoderma,_mutilating,_with_periorificial_keratotic_plaques;CLNHGVS=NC_000017.10:g.3417126T>C;CLNREVSTAT=criteria_provided,_single_submitter;CLNSIG=Uncertain_significance;CLNVC=single_nucleotide_variant;CLNVCSO=SO:0001483;CLNVI=Illumina_Clinical_Services_Laboratory,Illumina:163202;GENEINFO=SPATA22:84690|TR…	TRUE	TRUE	FALSE	TRUE	FALSE	FALSE	FALSE	FALSE
322742	17	3417126	T	C	84690	NM_001321337.1	0	0	5	uAUG_lost_DistanceFromCap=20;uAUG_lost_DistanceToCDS=494;uAUG_lost_DistanceToStop=96;uAUG_lost_Evidence=False;uAUG_lost_KozakContext=GGGATGG;uAUG_lost_KozakStrength=Strong;uAUG_lost_type=uORF;	uAUG_lost	ALLELEID=337928;CLNDISDB=MedGen:C2609071,OMIM:614594,Orphanet:ORPHA659;CLNDN=Palmoplantar_keratoderma,_mutilating,_with_periorificial_keratotic_plaques;CLNHGVS=NC_000017.10:g.3417126T>C;CLNREVSTAT=criteria_provided,_single_submitter;CLNSIG=Uncertain_significance;CLNVC=single_nucleotide_variant;CLNVCSO=SO:0001483;CLNVI=Illumina_Clinical_Services_Laboratory,Illumina:163202;GENEINFO=SPATA22:84690|TR…	TRUE	TRUE	FALSE	TRUE	FALSE	FALSE	FALSE	FALSE
322823	17	3540083	A	C	1497	NM_004937.3	0	0	1	uAUG_lost_DistanceFromCap=29;uAUG_lost_DistanceToCDS=272;uAUG_lost_DistanceToStop=177;uAUG_lost_Evidence=False;uAUG_lost_KozakContext=CTCATGC;uAUG_lost_KozakStrength=Weak;uAUG_lost_type=uORF;	uAUG_lost	AF_TGP=0.00020;ALLELEID=344207;CLNDISDB=MedGen:C0010690,OMIM:219800|MedGen:C4316899,Orphanet:ORPHA213,SNOMED_CT:190681003;CLNDN=Nephropathic_cystinosis|Cystinosis;CLNHGVS=NC_000017.10:g.3540083A>C;CLNREVSTAT=criteria_provided,_single_submitter;CLNSIG=Uncertain_significance;CLNVC=single_nucleotide_variant;CLNVCSO=SO:0001483;CLNVI=Illumina_Clinical_Services_Laboratory,Illumina:157460;GENEINFO=CTNS:…	TRUE	TRUE	FALSE	TRUE	FALSE	FALSE	FALSE	FALSE
323525	17	42345489	G	A	6521	NM_000342.4	0	1	0	uAUG_gained_DistanceFromCap=13;uAUG_gained_DistanceToCDS=137;uAUG_gained_DistanceToStop=3;uAUG_gained_KozakContext=GGAATGT;uAUG_gained_KozakStrength=Moderate;uAUG_gained_type=uORF;	uAUG_gained	AF_TGP=0.00040;ALLELEID=338665;CLNDISDB=Human_Phenotype_Ontology:HP:0001878,MONDO:MONDO:0003664,MedGen:C0002878,Orphanet:ORPHA98363|MedGen:CN239155|MedGen:CN239455;CLNDN=Hemolytic_anemia|Distal_Renal_Tubular_Acidosis,_Dominant|Spherocytosis,_Dominant;CLNHGVS=NC_000017.10:g.42345489G>A;CLNREVSTAT=criteria_provided,_single_submitter;CLNSIG=Uncertain_significance;CLNVC=single_nucleotide_variant;CLNV…	TRUE	TRUE	TRUE	FALSE	FALSE	FALSE	FALSE	FALSE
323528	17	42422537	C	T	2896	NM_002087.3	0	0	4	uSTOP_gained_Evidence=False;uSTOP_gained_KozakContext=GAAATGG;uSTOP_gained_KozakStrength=Strong;uSTOP_gained_newSTOPDistanceToCDS=173;uSTOP_gained_ref_StartDistanceToCDS=230;uSTOP_gained_ref_type=uORF;	uSTOP_gained	ALLELEID=328688;CLNDISDB=Human_Phenotype_Ontology:HP:0002145,MONDO:MONDO:0017276,MedGen:C0338451,OMIM:600274,Orphanet:ORPHA282,SNOMED_CT:230270009;CLNDN=Frontotemporal_dementia;CLNHGVS=NC_000017.10:g.42422537C>T;CLNREVSTAT=criteria_provided,_single_submitter;CLNSIG=Uncertain_significance;CLNVC=single_nucleotide_variant;CLNVCSO=SO:0001483;CLNVI=Illumina_Clinical_Services_Laboratory,Illumina:145923…	TRUE	TRUE	FALSE	FALSE	FALSE	TRUE	FALSE	FALSE
323909	17	46019024	C	T	55163	NM_018129.4	0	0	0	uAUG_gained_DistanceFromCap=86;uAUG_gained_DistanceToCDS=19;uAUG_gained_DistanceToStop=162;uAUG_gained_KozakContext=GTCATGT;uAUG_gained_KozakStrength=Moderate;uAUG_gained_type=OutOfFrame_oORF;	uAUG_gained	ALLELEID=345045;CLNDISDB=MONDO:MONDO:0012407,MedGen:C1864723,OMIM:610090,Orphanet:ORPHA79096|MedGen:CN517202;CLNDN=Pyridoxal_phosphate-responsive_seizures|not_provided;CLNHGVS=NC_000017.10:g.46019024C>T;CLNREVSTAT=criteria_provided,_single_submitter;CLNSIG=Uncertain_significance;CLNVC=single_nucleotide_variant;CLNVCSO=SO:0001483;CLNVI=Illumina_Clinical_Services_Laboratory,Illumina:563182;GENEINFO…	TRUE	TRUE	TRUE	FALSE	FALSE	FALSE	FALSE	FALSE
324210	17	57183961	C	T	4591	NM_001005207.5	0	0	3	uAUG_gained_DistanceFromCap=280;uAUG_gained_DistanceToCDS=139;uAUG_gained_DistanceToStop=54;uAUG_gained_KozakContext=CAGATGG;uAUG_gained_KozakStrength=Moderate;uAUG_gained_type=uORF;	uAUG_gained	ALLELEID=345209;CLNDISDB=MONDO:MONDO:0009664,MedGen:C0524582,OMIM:253250,Orphanet:ORPHA2576,SNOMED_CT:81604003;CLNDN=Mulibrey_nanism_syndrome;CLNHGVS=NC_000017.10:g.57183961C>T;CLNREVSTAT=criteria_provided,_single_submitter;CLNSIG=Uncertain_significance;CLNVC=single_nucleotide_variant;CLNVCSO=SO:0001483;CLNVI=Illumina_Clinical_Services_Laboratory,Illumina:600428;GENEINFO=TRIM37:4591;MC=SO:0001619…	TRUE	TRUE	TRUE	FALSE	FALSE	FALSE	FALSE	FALSE
324210	17	57183961	C	T	4591	NM_001320987.3	0	0	3	uAUG_gained_DistanceFromCap=280;uAUG_gained_DistanceToCDS=139;uAUG_gained_DistanceToStop=54;uAUG_gained_KozakContext=CAGATGG;uAUG_gained_KozakStrength=Moderate;uAUG_gained_type=uORF;	uAUG_gained	ALLELEID=345209;CLNDISDB=MONDO:MONDO:0009664,MedGen:C0524582,OMIM:253250,Orphanet:ORPHA2576,SNOMED_CT:81604003;CLNDN=Mulibrey_nanism_syndrome;CLNHGVS=NC_000017.10:g.57183961C>T;CLNREVSTAT=criteria_provided,_single_submitter;CLNSIG=Uncertain_significance;CLNVC=single_nucleotide_variant;CLNVCSO=SO:0001483;CLNVI=Illumina_Clinical_Services_Laboratory,Illumina:600428;GENEINFO=TRIM37:4591;MC=SO:0001619…	TRUE	TRUE	TRUE	FALSE	FALSE	FALSE	FALSE	FALSE
324210	17	57183961	C	T	4591	NM_001320988.3	0	0	3	uAUG_gained_DistanceFromCap=280;uAUG_gained_DistanceToCDS=139;uAUG_gained_DistanceToStop=54;uAUG_gained_KozakContext=CAGATGG;uAUG_gained_KozakStrength=Moderate;uAUG_gained_type=uORF;	uAUG_gained	ALLELEID=345209;CLNDISDB=MONDO:MONDO:0009664,MedGen:C0524582,OMIM:253250,Orphanet:ORPHA2576,SNOMED_CT:81604003;CLNDN=Mulibrey_nanism_syndrome;CLNHGVS=NC_000017.10:g.57183961C>T;CLNREVSTAT=criteria_provided,_single_submitter;CLNSIG=Uncertain_significance;CLNVC=single_nucleotide_variant;CLNVCSO=SO:0001483;CLNVI=Illumina_Clinical_Services_Laboratory,Illumina:600428;GENEINFO=TRIM37:4591;MC=SO:0001619…	TRUE	TRUE	TRUE	FALSE	FALSE	FALSE	FALSE	FALSE
324210	17	57183961	C	T	4591	NM_001320989.3	0	0	3	uAUG_gained_DistanceFromCap=280;uAUG_gained_DistanceToCDS=139;uAUG_gained_DistanceToStop=54;uAUG_gained_KozakContext=CAGATGG;uAUG_gained_KozakStrength=Moderate;uAUG_gained_type=uORF;	uAUG_gained	ALLELEID=345209;CLNDISDB=MONDO:MONDO:0009664,MedGen:C0524582,OMIM:253250,Orphanet:ORPHA2576,SNOMED_CT:81604003;CLNDN=Mulibrey_nanism_syndrome;CLNHGVS=NC_000017.10:g.57183961C>T;CLNREVSTAT=criteria_provided,_single_submitter;CLNSIG=Uncertain_significance;CLNVC=single_nucleotide_variant;CLNVCSO=SO:0001483;CLNVI=Illumina_Clinical_Services_Laboratory,Illumina:600428;GENEINFO=TRIM37:4591;MC=SO:0001619…	TRUE	TRUE	TRUE	FALSE	FALSE	FALSE	FALSE	FALSE
324210	17	57183961	C	T	4591	NM_001320990.3	0	3	11	uAUG_gained_DistanceFromCap=280;uAUG_gained_DistanceToCDS=581;uAUG_gained_DistanceToStop=54;uAUG_gained_KozakContext=CAGATGG;uAUG_gained_KozakStrength=Moderate;uAUG_gained_type=uORF;	uAUG_gained	ALLELEID=345209;CLNDISDB=MONDO:MONDO:0009664,MedGen:C0524582,OMIM:253250,Orphanet:ORPHA2576,SNOMED_CT:81604003;CLNDN=Mulibrey_nanism_syndrome;CLNHGVS=NC_000017.10:g.57183961C>T;CLNREVSTAT=criteria_provided,_single_submitter;CLNSIG=Uncertain_significance;CLNVC=single_nucleotide_variant;CLNVCSO=SO:0001483;CLNVI=Illumina_Clinical_Services_Laboratory,Illumina:600428;GENEINFO=TRIM37:4591;MC=SO:0001619…	TRUE	TRUE	TRUE	FALSE	FALSE	FALSE	FALSE	FALSE
324210	17	57183961	C	T	4591	NM_001353082.2	0	0	3	uAUG_gained_DistanceFromCap=280;uAUG_gained_DistanceToCDS=139;uAUG_gained_DistanceToStop=54;uAUG_gained_KozakContext=CAGATGG;uAUG_gained_KozakStrength=Moderate;uAUG_gained_type=uORF;	uAUG_gained	ALLELEID=345209;CLNDISDB=MONDO:MONDO:0009664,MedGen:C0524582,OMIM:253250,Orphanet:ORPHA2576,SNOMED_CT:81604003;CLNDN=Mulibrey_nanism_syndrome;CLNHGVS=NC_000017.10:g.57183961C>T;CLNREVSTAT=criteria_provided,_single_submitter;CLNSIG=Uncertain_significance;CLNVC=single_nucleotide_variant;CLNVCSO=SO:0001483;CLNVI=Illumina_Clinical_Services_Laboratory,Illumina:600428;GENEINFO=TRIM37:4591;MC=SO:0001619…	TRUE	TRUE	TRUE	FALSE	FALSE	FALSE	FALSE	FALSE
324210	17	57183961	C	T	4591	NM_001353083.2	0	0	26	uAUG_gained_DistanceFromCap=280;uAUG_gained_DistanceToCDS=891;uAUG_gained_DistanceToStop=54;uAUG_gained_KozakContext=CAGATGG;uAUG_gained_KozakStrength=Moderate;uAUG_gained_type=uORF;	uAUG_gained	ALLELEID=345209;CLNDISDB=MONDO:MONDO:0009664,MedGen:C0524582,OMIM:253250,Orphanet:ORPHA2576,SNOMED_CT:81604003;CLNDN=Mulibrey_nanism_syndrome;CLNHGVS=NC_000017.10:g.57183961C>T;CLNREVSTAT=criteria_provided,_single_submitter;CLNSIG=Uncertain_significance;CLNVC=single_nucleotide_variant;CLNVCSO=SO:0001483;CLNVI=Illumina_Clinical_Services_Laboratory,Illumina:600428;GENEINFO=TRIM37:4591;MC=SO:0001619…	TRUE	TRUE	TRUE	FALSE	FALSE	FALSE	FALSE	FALSE
324210	17	57183961	C	T	4591	NM_001353084.2	0	0	3	uAUG_gained_DistanceFromCap=280;uAUG_gained_DistanceToCDS=139;uAUG_gained_DistanceToStop=54;uAUG_gained_KozakContext=CAGATGG;uAUG_gained_KozakStrength=Moderate;uAUG_gained_type=uORF;	uAUG_gained	ALLELEID=345209;CLNDISDB=MONDO:MONDO:0009664,MedGen:C0524582,OMIM:253250,Orphanet:ORPHA2576,SNOMED_CT:81604003;CLNDN=Mulibrey_nanism_syndrome;CLNHGVS=NC_000017.10:g.57183961C>T;CLNREVSTAT=criteria_provided,_single_submitter;CLNSIG=Uncertain_significance;CLNVC=single_nucleotide_variant;CLNVCSO=SO:0001483;CLNVI=Illumina_Clinical_Services_Laboratory,Illumina:600428;GENEINFO=TRIM37:4591;MC=SO:0001619…	TRUE	TRUE	TRUE	FALSE	FALSE	FALSE	FALSE	FALSE
324210	17	57183961	C	T	4591	NM_001353085.2	0	0	11	uAUG_gained_DistanceFromCap=280;uAUG_gained_DistanceToCDS=411;uAUG_gained_DistanceToStop=54;uAUG_gained_KozakContext=CAGATGG;uAUG_gained_KozakStrength=Moderate;uAUG_gained_type=uORF;	uAUG_gained	ALLELEID=345209;CLNDISDB=MONDO:MONDO:0009664,MedGen:C0524582,OMIM:253250,Orphanet:ORPHA2576,SNOMED_CT:81604003;CLNDN=Mulibrey_nanism_syndrome;CLNHGVS=NC_000017.10:g.57183961C>T;CLNREVSTAT=criteria_provided,_single_submitter;CLNSIG=Uncertain_significance;CLNVC=single_nucleotide_variant;CLNVCSO=SO:0001483;CLNVI=Illumina_Clinical_Services_Laboratory,Illumina:600428;GENEINFO=TRIM37:4591;MC=SO:0001619…	TRUE	TRUE	TRUE	FALSE	FALSE	FALSE	FALSE	FALSE
324210	17	57183961	C	T	4591	NM_001353086.2	0	0	3	uAUG_gained_DistanceFromCap=280;uAUG_gained_DistanceToCDS=139;uAUG_gained_DistanceToStop=54;uAUG_gained_KozakContext=CAGATGG;uAUG_gained_KozakStrength=Moderate;uAUG_gained_type=uORF;	uAUG_gained	ALLELEID=345209;CLNDISDB=MONDO:MONDO:0009664,MedGen:C0524582,OMIM:253250,Orphanet:ORPHA2576,SNOMED_CT:81604003;CLNDN=Mulibrey_nanism_syndrome;CLNHGVS=NC_000017.10:g.57183961C>T;CLNREVSTAT=criteria_provided,_single_submitter;CLNSIG=Uncertain_significance;CLNVC=single_nucleotide_variant;CLNVCSO=SO:0001483;CLNVI=Illumina_Clinical_Services_Laboratory,Illumina:600428;GENEINFO=TRIM37:4591;MC=SO:0001619…	TRUE	TRUE	TRUE	FALSE	FALSE	FALSE	FALSE	FALSE
324210	17	57183961	C	T	4591	NM_015294.6	0	0	3	uAUG_gained_DistanceFromCap=280;uAUG_gained_DistanceToCDS=139;uAUG_gained_DistanceToStop=54;uAUG_gained_KozakContext=CAGATGG;uAUG_gained_KozakStrength=Moderate;uAUG_gained_type=uORF;	uAUG_gained	ALLELEID=345209;CLNDISDB=MONDO:MONDO:0009664,MedGen:C0524582,OMIM:253250,Orphanet:ORPHA2576,SNOMED_CT:81604003;CLNDN=Mulibrey_nanism_syndrome;CLNHGVS=NC_000017.10:g.57183961C>T;CLNREVSTAT=criteria_provided,_single_submitter;CLNSIG=Uncertain_significance;CLNVC=single_nucleotide_variant;CLNVCSO=SO:0001483;CLNVI=Illumina_Clinical_Services_Laboratory,Illumina:600428;GENEINFO=TRIM37:4591;MC=SO:0001619…	TRUE	TRUE	TRUE	FALSE	FALSE	FALSE	FALSE	FALSE
324563	17	62493152	G	A	11232	NM_007215.4	0	0	1	uAUG_gained_DistanceFromCap=19;uAUG_gained_DistanceToCDS=67;uAUG_gained_DistanceToStop=99;uAUG_gained_KozakContext=TTAATGG;uAUG_gained_KozakStrength=Moderate;uAUG_gained_type=OutOfFrame_oORF;	uAUG_gained	ALLELEID=339747;CLNDISDB=MONDO:MONDO:0000090,MedGen:CN239267;CLNDN=Progressive_External_Ophthalmoplegia_with_Mitochondrial_DNA_Deletions;CLNHGVS=NC_000017.10:g.62493152G>A;CLNREVSTAT=criteria_provided,_single_submitter;CLNSIG=Uncertain_significance;CLNVC=single_nucleotide_variant;CLNVCSO=SO:0001483;CLNVI=Illumina_Clinical_Services_Laboratory,Illumina:677605;GENEINFO=POLG2:11232;MC=SO:0001623|5_pr…	TRUE	TRUE	TRUE	FALSE	FALSE	FALSE	FALSE	FALSE
325235	17	73761261	G	A	2584	NM_000154.2	0	0	0	uAUG_gained_DistanceFromCap=11;uAUG_gained_DistanceToCDS=45;uAUG_gained_DistanceToStop=1221;uAUG_gained_KozakContext=CCGATGG;uAUG_gained_KozakStrength=Moderate;uAUG_gained_type=inFrame_oORF;	uAUG_gained	AF_EXAC=0.00000;ALLELEID=345956;CLNDISDB=MONDO:MONDO:0009255,MedGen:C0268155,OMIM:230200,Orphanet:ORPHA79237,SNOMED_CT:124302001;CLNDN=Deficiency_of_galactokinase;CLNHGVS=NC_000017.10:g.73761261G>A;CLNREVSTAT=criteria_provided,_single_submitter;CLNSIG=Uncertain_significance;CLNVC=single_nucleotide_variant;CLNVCSO=SO:0001483;CLNVI=Illumina_Clinical_Services_Laboratory,Illumina:289774;GENEINFO=GALK…	TRUE	TRUE	TRUE	FALSE	FALSE	FALSE	FALSE	FALSE
325644	17	7590739	G	T	7157	NM_000546.5	0	0	2	uAUG_gained_DistanceFromCap=129;uAUG_gained_DistanceToCDS=73;uAUG_gained_DistanceToStop=24;uAUG_gained_KozakContext=GGGATGG;uAUG_gained_KozakStrength=Strong;uAUG_gained_type=uORF;	uAUG_gained	ALLELEID=347494;CLNDISDB=MONDO:MONDO:0018875,MedGen:C0085390,Orphanet:ORPHA524,SNOMED_CT:428850001|MedGen:CN239315;CLNDN=Li-Fraumeni_syndrome|Dyskeratosis_Congenita,_Recessive;CLNHGVS=NC_000017.10:g.7590739G>T;CLNREVSTAT=criteria_provided,_single_submitter;CLNSIG=Uncertain_significance;CLNVC=single_nucleotide_variant;CLNVCSO=SO:0001483;CLNVI=Illumina_Clinical_Services_Laboratory,Illumina:598545|I…	TRUE	TRUE	TRUE	FALSE	FALSE	FALSE	FALSE	FALSE
325644	17	7590739	G	T	7157	NM_001126112.2	0	0	2	uAUG_gained_DistanceFromCap=129;uAUG_gained_DistanceToCDS=70;uAUG_gained_DistanceToStop=24;uAUG_gained_KozakContext=GGGATGG;uAUG_gained_KozakStrength=Strong;uAUG_gained_type=uORF;	uAUG_gained	ALLELEID=347494;CLNDISDB=MONDO:MONDO:0018875,MedGen:C0085390,Orphanet:ORPHA524,SNOMED_CT:428850001|MedGen:CN239315;CLNDN=Li-Fraumeni_syndrome|Dyskeratosis_Congenita,_Recessive;CLNHGVS=NC_000017.10:g.7590739G>T;CLNREVSTAT=criteria_provided,_single_submitter;CLNSIG=Uncertain_significance;CLNVC=single_nucleotide_variant;CLNVCSO=SO:0001483;CLNVI=Illumina_Clinical_Services_Laboratory,Illumina:598545|I…	TRUE	TRUE	TRUE	FALSE	FALSE	FALSE	FALSE	FALSE
325644	17	7590739	G	T	7157	NM_001126113.2	0	0	2	uAUG_gained_DistanceFromCap=129;uAUG_gained_DistanceToCDS=73;uAUG_gained_DistanceToStop=24;uAUG_gained_KozakContext=GGGATGG;uAUG_gained_KozakStrength=Strong;uAUG_gained_type=uORF;	uAUG_gained	ALLELEID=347494;CLNDISDB=MONDO:MONDO:0018875,MedGen:C0085390,Orphanet:ORPHA524,SNOMED_CT:428850001|MedGen:CN239315;CLNDN=Li-Fraumeni_syndrome|Dyskeratosis_Congenita,_Recessive;CLNHGVS=NC_000017.10:g.7590739G>T;CLNREVSTAT=criteria_provided,_single_submitter;CLNSIG=Uncertain_significance;CLNVC=single_nucleotide_variant;CLNVCSO=SO:0001483;CLNVI=Illumina_Clinical_Services_Laboratory,Illumina:598545|I…	TRUE	TRUE	TRUE	FALSE	FALSE	FALSE	FALSE	FALSE
325644	17	7590739	G	T	7157	NM_001126114.2	0	0	2	uAUG_gained_DistanceFromCap=129;uAUG_gained_DistanceToCDS=73;uAUG_gained_DistanceToStop=24;uAUG_gained_KozakContext=GGGATGG;uAUG_gained_KozakStrength=Strong;uAUG_gained_type=uORF;	uAUG_gained	ALLELEID=347494;CLNDISDB=MONDO:MONDO:0018875,MedGen:C0085390,Orphanet:ORPHA524,SNOMED_CT:428850001|MedGen:CN239315;CLNDN=Li-Fraumeni_syndrome|Dyskeratosis_Congenita,_Recessive;CLNHGVS=NC_000017.10:g.7590739G>T;CLNREVSTAT=criteria_provided,_single_submitter;CLNSIG=Uncertain_significance;CLNVC=single_nucleotide_variant;CLNVCSO=SO:0001483;CLNVI=Illumina_Clinical_Services_Laboratory,Illumina:598545|I…	TRUE	TRUE	TRUE	FALSE	FALSE	FALSE	FALSE	FALSE
325644	17	7590739	G	T	7157	NM_001126118.1	0	1	4	uAUG_gained_DistanceFromCap=129;uAUG_gained_DistanceToCDS=307;uAUG_gained_DistanceToStop=24;uAUG_gained_KozakContext=GGGATGG;uAUG_gained_KozakStrength=Strong;uAUG_gained_type=uORF;	uAUG_gained	ALLELEID=347494;CLNDISDB=MONDO:MONDO:0018875,MedGen:C0085390,Orphanet:ORPHA524,SNOMED_CT:428850001|MedGen:CN239315;CLNDN=Li-Fraumeni_syndrome|Dyskeratosis_Congenita,_Recessive;CLNHGVS=NC_000017.10:g.7590739G>T;CLNREVSTAT=criteria_provided,_single_submitter;CLNSIG=Uncertain_significance;CLNVC=single_nucleotide_variant;CLNVCSO=SO:0001483;CLNVI=Illumina_Clinical_Services_Laboratory,Illumina:598545|I…	TRUE	TRUE	TRUE	FALSE	FALSE	FALSE	FALSE	FALSE
325644	17	7590739	G	T	7157	NM_001276695.2	1	0	1	uAUG_gained_DistanceFromCap=69;uAUG_gained_DistanceToCDS=190;uAUG_gained_DistanceToStop=24;uAUG_gained_KozakContext=GGGATGG;uAUG_gained_KozakStrength=Strong;uAUG_gained_type=uORF;	uAUG_gained	ALLELEID=347494;CLNDISDB=MONDO:MONDO:0018875,MedGen:C0085390,Orphanet:ORPHA524,SNOMED_CT:428850001|MedGen:CN239315;CLNDN=Li-Fraumeni_syndrome|Dyskeratosis_Congenita,_Recessive;CLNHGVS=NC_000017.10:g.7590739G>T;CLNREVSTAT=criteria_provided,_single_submitter;CLNSIG=Uncertain_significance;CLNVC=single_nucleotide_variant;CLNVCSO=SO:0001483;CLNVI=Illumina_Clinical_Services_Laboratory,Illumina:598545|I…	TRUE	TRUE	TRUE	FALSE	FALSE	FALSE	FALSE	FALSE
325644	17	7590739	G	T	7157	NM_001276696.2	1	0	1	uAUG_gained_DistanceFromCap=69;uAUG_gained_DistanceToCDS=190;uAUG_gained_DistanceToStop=24;uAUG_gained_KozakContext=GGGATGG;uAUG_gained_KozakStrength=Strong;uAUG_gained_type=uORF;	uAUG_gained	ALLELEID=347494;CLNDISDB=MONDO:MONDO:0018875,MedGen:C0085390,Orphanet:ORPHA524,SNOMED_CT:428850001|MedGen:CN239315;CLNDN=Li-Fraumeni_syndrome|Dyskeratosis_Congenita,_Recessive;CLNHGVS=NC_000017.10:g.7590739G>T;CLNREVSTAT=criteria_provided,_single_submitter;CLNSIG=Uncertain_significance;CLNVC=single_nucleotide_variant;CLNVCSO=SO:0001483;CLNVI=Illumina_Clinical_Services_Laboratory,Illumina:598545|I…	TRUE	TRUE	TRUE	FALSE	FALSE	FALSE	FALSE	FALSE
325644	17	7590739	G	T	7157	NM_001276760.2	1	0	1	uAUG_gained_DistanceFromCap=69;uAUG_gained_DistanceToCDS=190;uAUG_gained_DistanceToStop=24;uAUG_gained_KozakContext=GGGATGG;uAUG_gained_KozakStrength=Strong;uAUG_gained_type=uORF;	uAUG_gained	ALLELEID=347494;CLNDISDB=MONDO:MONDO:0018875,MedGen:C0085390,Orphanet:ORPHA524,SNOMED_CT:428850001|MedGen:CN239315;CLNDN=Li-Fraumeni_syndrome|Dyskeratosis_Congenita,_Recessive;CLNHGVS=NC_000017.10:g.7590739G>T;CLNREVSTAT=criteria_provided,_single_submitter;CLNSIG=Uncertain_significance;CLNVC=single_nucleotide_variant;CLNVCSO=SO:0001483;CLNVI=Illumina_Clinical_Services_Laboratory,Illumina:598545|I…	TRUE	TRUE	TRUE	FALSE	FALSE	FALSE	FALSE	FALSE
325644	17	7590739	G	T	7157	NM_001276761.2	1	0	1	uAUG_gained_DistanceFromCap=69;uAUG_gained_DistanceToCDS=187;uAUG_gained_DistanceToStop=24;uAUG_gained_KozakContext=GGGATGG;uAUG_gained_KozakStrength=Strong;uAUG_gained_type=uORF;	uAUG_gained	ALLELEID=347494;CLNDISDB=MONDO:MONDO:0018875,MedGen:C0085390,Orphanet:ORPHA524,SNOMED_CT:428850001|MedGen:CN239315;CLNDN=Li-Fraumeni_syndrome|Dyskeratosis_Congenita,_Recessive;CLNHGVS=NC_000017.10:g.7590739G>T;CLNREVSTAT=criteria_provided,_single_submitter;CLNSIG=Uncertain_significance;CLNVC=single_nucleotide_variant;CLNVCSO=SO:0001483;CLNVI=Illumina_Clinical_Services_Laboratory,Illumina:598545|I…	TRUE	TRUE	TRUE	FALSE	FALSE	FALSE	FALSE	FALSE
325710	17	76993843	A	G	124583	NM_138793.4	0	0	5	uSTOP_lost_AltStop=True;uSTOP_lost_AltStopDistanceToCDS=136;uSTOP_lost_Evidence=False;uSTOP_lost_FrameWithCDS=outOfFrame;uSTOP_lost_KozakContext=AGAATGG;uSTOP_lost_KozakStrength=Strong;	uSTOP_lost	ALLELEID=330374;CLNDISDB=MONDO:MONDO:0015426,MedGen:C0432242,Orphanet:ORPHA1425,SNOMED_CT:254099008;CLNDN=Desbuquois_syndrome;CLNHGVS=NC_000017.10:g.76993843A>G;CLNREVSTAT=criteria_provided,_single_submitter;CLNSIG=Uncertain_significance;CLNVC=single_nucleotide_variant;CLNVCSO=SO:0001483;CLNVI=Illumina_Clinical_Services_Laboratory,Illumina:648802;GENEINFO=CANT1:124583;MC=SO:0001623|5_prime_UTR_va…	TRUE	TRUE	FALSE	FALSE	TRUE	FALSE	FALSE	FALSE
326199	18	13885611	C	T	4158	NM_000529.2	0	0	0	uAUG_gained_DistanceFromCap=83;uAUG_gained_DistanceToCDS=94;uAUG_gained_DistanceToStop=117;uAUG_gained_KozakContext=CAAATGC;uAUG_gained_KozakStrength=Weak;uAUG_gained_type=OutOfFrame_oORF;	uAUG_gained	AF_TGP=0.00539;ALLELEID=347934;CLNDISDB=MedGen:C1955741;CLNDN=Glucocorticoid_Deficiency;CLNHGVS=NC_000018.9:g.13885611C>T;CLNREVSTAT=criteria_provided,_single_submitter;CLNSIG=Uncertain_significance;CLNVC=single_nucleotide_variant;CLNVCSO=SO:0001483;CLNVI=Illumina_Clinical_Services_Laboratory,Illumina:745542;GENEINFO=MC2R:4158;MC=SO:0001623|5_prime_UTR_variant;ORIGIN=1;RS=34426564	TRUE	TRUE	TRUE	FALSE	FALSE	FALSE	FALSE	FALSE
326199	18	13885611	C	T	4158	NM_001291911.1	0	0	3	uAUG_gained_DistanceFromCap=112;uAUG_gained_DistanceToCDS=94;uAUG_gained_DistanceToStop=117;uAUG_gained_KozakContext=CAAATGC;uAUG_gained_KozakStrength=Weak;uAUG_gained_type=OutOfFrame_oORF;	uAUG_gained	AF_TGP=0.00539;ALLELEID=347934;CLNDISDB=MedGen:C1955741;CLNDN=Glucocorticoid_Deficiency;CLNHGVS=NC_000018.9:g.13885611C>T;CLNREVSTAT=criteria_provided,_single_submitter;CLNSIG=Uncertain_significance;CLNVC=single_nucleotide_variant;CLNVCSO=SO:0001483;CLNVI=Illumina_Clinical_Services_Laboratory,Illumina:745542;GENEINFO=MC2R:4158;MC=SO:0001623|5_prime_UTR_variant;ORIGIN=1;RS=34426564	TRUE	TRUE	TRUE	FALSE	FALSE	FALSE	FALSE	FALSE
326216	18	20516758	T	C	5932	NM_002894.3	0	0	1	uSTOP_lost_AltStop=False;uSTOP_lost_AltStopDistanceToCDS=-;uSTOP_lost_Evidence=False;uSTOP_lost_FrameWithCDS=inFrame;uSTOP_lost_KozakContext=ATAATGT;uSTOP_lost_KozakStrength=Moderate;	uSTOP_lost	AF_TGP=0.00160;ALLELEID=347941;CLNDISDB=MONDO:MONDO:0009622,MedGen:C0796063,OMIM:251255,Orphanet:ORPHA313795|MONDO:MONDO:0019342,MedGen:C0265202,Orphanet:ORPHA808,SNOMED_CT:57917004;CLNDN=Microcephaly_with_mental_retardation_and_digital_anomalies|Seckel_syndrome;CLNHGVS=NC_000018.9:g.20516758T>C;CLNREVSTAT=criteria_provided,_single_submitter;CLNSIG=Uncertain_significance;CLNVC=single_nucleotide_v…	TRUE	TRUE	FALSE	FALSE	TRUE	FALSE	FALSE	FALSE
326216	18	20516758	T	C	5932	NM_203291.1	0	0	6	uSTOP_lost_AltStop=False;uSTOP_lost_AltStopDistanceToCDS=-;uSTOP_lost_Evidence=False;uSTOP_lost_FrameWithCDS=inFrame;uSTOP_lost_KozakContext=ATAATGT;uSTOP_lost_KozakStrength=Moderate;	uSTOP_lost	AF_TGP=0.00160;ALLELEID=347941;CLNDISDB=MONDO:MONDO:0009622,MedGen:C0796063,OMIM:251255,Orphanet:ORPHA313795|MONDO:MONDO:0019342,MedGen:C0265202,Orphanet:ORPHA808,SNOMED_CT:57917004;CLNDN=Microcephaly_with_mental_retardation_and_digital_anomalies|Seckel_syndrome;CLNHGVS=NC_000018.9:g.20516758T>C;CLNREVSTAT=criteria_provided,_single_submitter;CLNSIG=Uncertain_significance;CLNVC=single_nucleotide_v…	TRUE	TRUE	FALSE	FALSE	TRUE	FALSE	FALSE	FALSE
326216	18	20516758	T	C	5932	NM_203292.1	0	0	7	uSTOP_lost_AltStop=False;uSTOP_lost_AltStopDistanceToCDS=-;uSTOP_lost_Evidence=False;uSTOP_lost_FrameWithCDS=inFrame;uSTOP_lost_KozakContext=ATAATGT;uSTOP_lost_KozakStrength=Moderate;	uSTOP_lost	AF_TGP=0.00160;ALLELEID=347941;CLNDISDB=MONDO:MONDO:0009622,MedGen:C0796063,OMIM:251255,Orphanet:ORPHA313795|MONDO:MONDO:0019342,MedGen:C0265202,Orphanet:ORPHA808,SNOMED_CT:57917004;CLNDN=Microcephaly_with_mental_retardation_and_digital_anomalies|Seckel_syndrome;CLNHGVS=NC_000018.9:g.20516758T>C;CLNREVSTAT=criteria_provided,_single_submitter;CLNSIG=Uncertain_significance;CLNVC=single_nucleotide_v…	TRUE	TRUE	FALSE	FALSE	TRUE	FALSE	FALSE	FALSE
326409	18	28956787	A	G	147409	NM_001134453.2	0	0	1	uAUG_gained_DistanceFromCap=45;uAUG_gained_DistanceToCDS=90;uAUG_gained_DistanceToStop=3267;uAUG_gained_KozakContext=AGCATGT;uAUG_gained_KozakStrength=Moderate;uAUG_gained_type=inFrame_oORF;	uAUG_gained	ALLELEID=331112;CLNDISDB=MedGen:CN239201;CLNDN=Localized_AR_Hypotrichosis;CLNHGVS=NC_000018.9:g.28956787A>G;CLNREVSTAT=criteria_provided,_single_submitter;CLNSIG=Uncertain_significance;CLNVC=single_nucleotide_variant;CLNVCSO=SO:0001483;CLNVI=Illumina_Clinical_Services_Laboratory,Illumina:777161;GENEINFO=DSG4:147409|DSG1-AS1:101927718;MC=SO:0001623|5_prime_UTR_variant;ORIGIN=1;RS=886053703	TRUE	TRUE	TRUE	FALSE	FALSE	FALSE	FALSE	FALSE
326409	18	28956787	A	G	147409	NM_177986.5	0	0	1	uAUG_gained_DistanceFromCap=45;uAUG_gained_DistanceToCDS=90;uAUG_gained_DistanceToStop=3210;uAUG_gained_KozakContext=AGCATGT;uAUG_gained_KozakStrength=Moderate;uAUG_gained_type=inFrame_oORF;	uAUG_gained	ALLELEID=331112;CLNDISDB=MedGen:CN239201;CLNDN=Localized_AR_Hypotrichosis;CLNHGVS=NC_000018.9:g.28956787A>G;CLNREVSTAT=criteria_provided,_single_submitter;CLNSIG=Uncertain_significance;CLNVC=single_nucleotide_variant;CLNVCSO=SO:0001483;CLNVI=Illumina_Clinical_Services_Laboratory,Illumina:777161;GENEINFO=DSG4:147409|DSG1-AS1:101927718;MC=SO:0001623|5_prime_UTR_variant;ORIGIN=1;RS=886053703	TRUE	TRUE	TRUE	FALSE	FALSE	FALSE	FALSE	FALSE
327103	18	48556645	C	A	4089	NM_005359.6	0	0	2	uSTOP_gained_Evidence=False;uSTOP_gained_KozakContext=-;uSTOP_gained_KozakStrength=;uSTOP_gained_newSTOPDistanceToCDS=478;uSTOP_gained_ref_StartDistanceToCDS=538;uSTOP_gained_ref_type=uORF;	uSTOP_gained	ALLELEID=347245;CLNDISDB=MONDO:MONDO:0007688,MedGen:C0796081,OMIM:139210,Orphanet:ORPHA2588|MedGen:C4551861,OMIM:187300|MedGen:CN239474;CLNDN=Myhre_syndrome|Hereditary_hemorrhagic_telangiectasia_type_1|Juvenile_Polyposis;CLNHGVS=NC_000018.9:g.48556645C>A;CLNREVSTAT=criteria_provided,_single_submitter;CLNSIG=Uncertain_significance;CLNVC=single_nucleotide_variant;CLNVCSO=SO:0001483;CLNVI=Illumina_C…	TRUE	TRUE	FALSE	FALSE	FALSE	TRUE	FALSE	FALSE
327762	18	72922786	G	A	10194	NM_005786.6	0	2	5	uAUG_lost_DistanceFromCap=32;uAUG_lost_DistanceToCDS=510;uAUG_lost_DistanceToStop=18;uAUG_lost_Evidence=False;uAUG_lost_KozakContext=CGAATGT;uAUG_lost_KozakStrength=Weak;uAUG_lost_type=uORF;|uAUG_gained_DistanceFromCap=34;uAUG_gained_DistanceToCDS=508;uAUG_gained_DistanceToStop=63;uAUG_gained_KozakContext=AATATGT;uAUG_gained_KozakStrength=Moderate;uAUG_gained_type=uORF;	uAUG_lost|uAUG_gained	ALLELEID=342361;CLNDISDB=MONDO:MONDO:0011921,MedGen:C1842937,OMIM:607842;CLNDN=Aural_atresia,_congenital;CLNHGVS=NC_000018.9:g.72922786G>A;CLNREVSTAT=criteria_provided,_single_submitter;CLNSIG=Uncertain_significance;CLNVC=single_nucleotide_variant;CLNVCSO=SO:0001483;CLNVI=Illumina_Clinical_Services_Laboratory,Illumina:790215;GENEINFO=TSHZ1:10194;MC=SO:0001623|5_prime_UTR_variant;ORIGIN=1;RS=88605…	TRUE	TRUE	TRUE	TRUE	FALSE	FALSE	FALSE	FALSE
327778	18	72922958	A	AG	10194	NM_005786.6	0	2	5	uFrameShift_Evidence=True;uFrameShift_KozakContext=TGAATGT;uFrameShift_KozakStrength=Weak;uFrameShift_alt_type=uORF;uFrameShift_alt_type_length=138;uFrameShift_ref_StartDistanceToCDS=400;uFrameShift_ref_type=uORF;uFrameShift_ref_type_length=243;	uFrameShift	ALLELEID=332189;CLNDISDB=MONDO:MONDO:0011921,MedGen:C1842937,OMIM:607842;CLNDN=Aural_atresia,_congenital;CLNHGVS=NC_000018.9:g.72922966dup;CLNREVSTAT=criteria_provided,_single_submitter;CLNSIG=Uncertain_significance;CLNVC=Duplication;CLNVCSO=SO:1000035;CLNVI=Illumina_Clinical_Services_Laboratory,Illumina:497698;GENEINFO=TSHZ1:10194;MC=SO:0001623|5_prime_UTR_variant;ORIGIN=1;RS=66582660	FALSE	TRUE	FALSE	FALSE	FALSE	FALSE	TRUE	TRUE
327779	18	72922958	A	AGG	10194	NM_005786.6	0	2	5	uFrameShift_Evidence=True;uFrameShift_KozakContext=TGAATGT;uFrameShift_KozakStrength=Weak;uFrameShift_alt_type=uORF;uFrameShift_alt_type_length=159;uFrameShift_ref_StartDistanceToCDS=400;uFrameShift_ref_type=uORF;uFrameShift_ref_type_length=243;	uFrameShift	ALLELEID=349164;CLNDISDB=MONDO:MONDO:0011921,MedGen:C1842937,OMIM:607842;CLNDN=Aural_atresia,_congenital;CLNHGVS=NC_000018.9:g.72922965_72922966dup;CLNREVSTAT=criteria_provided,_single_submitter;CLNSIG=Uncertain_significance;CLNVC=Duplication;CLNVCSO=SO:1000035;CLNVI=Illumina_Clinical_Services_Laboratory,Illumina:497696;GENEINFO=TSHZ1:10194;MC=SO:0001623|5_prime_UTR_variant;ORIGIN=1;RS=66582660	FALSE	TRUE	FALSE	FALSE	FALSE	FALSE	TRUE	TRUE
327781	18	72923027	A	G	10194	NM_005786.6	0	2	5	uAUG_lost_DistanceFromCap=275;uAUG_lost_DistanceToCDS=267;uAUG_lost_DistanceToStop=21;uAUG_lost_Evidence=False;uAUG_lost_KozakContext=TCCATGA;uAUG_lost_KozakStrength=Weak;uAUG_lost_type=uORF;	uAUG_lost	ALLELEID=349166;CLNDISDB=MONDO:MONDO:0011921,MedGen:C1842937,OMIM:607842;CLNDN=Aural_atresia,_congenital;CLNHGVS=NC_000018.9:g.72923027A>G;CLNREVSTAT=criteria_provided,_single_submitter;CLNSIG=Uncertain_significance;CLNVC=single_nucleotide_variant;CLNVCSO=SO:0001483;CLNVI=Illumina_Clinical_Services_Laboratory,Illumina:670892;GENEINFO=TSHZ1:10194;MC=SO:0001623|5_prime_UTR_variant;ORIGIN=1;RS=88605…	TRUE	TRUE	FALSE	TRUE	FALSE	FALSE	FALSE	FALSE
327970	19	10828766	G	T	1785	NM_001005360.2	0	0	1	uAUG_lost_DistanceFromCap=35;uAUG_lost_DistanceToCDS=155;uAUG_lost_DistanceToStop=15;uAUG_lost_Evidence=False;uAUG_lost_KozakContext=CGGATGA;uAUG_lost_KozakStrength=Weak;uAUG_lost_type=uORF;	uAUG_lost	ALLELEID=332387;CLNDISDB=MedGen:CN239281|MedGen:CN239334;CLNDN=Centronuclear_Myopathy,_Dominant|Charcot-Marie-Tooth,_Intermediate;CLNHGVS=NC_000019.9:g.10828766G>T;CLNREVSTAT=criteria_provided,_single_submitter;CLNSIG=Uncertain_significance;CLNVC=single_nucleotide_variant;CLNVCSO=SO:0001483;CLNVI=Illumina_Clinical_Services_Laboratory,Illumina:281694;GENEINFO=DNM2:1785;MC=SO:0001623|5_prime_UTR_va…	TRUE	TRUE	FALSE	TRUE	FALSE	FALSE	FALSE	FALSE
327970	19	10828766	G	T	1785	NM_001005361.2	0	0	1	uAUG_lost_DistanceFromCap=35;uAUG_lost_DistanceToCDS=155;uAUG_lost_DistanceToStop=15;uAUG_lost_Evidence=False;uAUG_lost_KozakContext=CGGATGA;uAUG_lost_KozakStrength=Weak;uAUG_lost_type=uORF;	uAUG_lost	ALLELEID=332387;CLNDISDB=MedGen:CN239281|MedGen:CN239334;CLNDN=Centronuclear_Myopathy,_Dominant|Charcot-Marie-Tooth,_Intermediate;CLNHGVS=NC_000019.9:g.10828766G>T;CLNREVSTAT=criteria_provided,_single_submitter;CLNSIG=Uncertain_significance;CLNVC=single_nucleotide_variant;CLNVCSO=SO:0001483;CLNVI=Illumina_Clinical_Services_Laboratory,Illumina:281694;GENEINFO=DNM2:1785;MC=SO:0001623|5_prime_UTR_va…	TRUE	TRUE	FALSE	TRUE	FALSE	FALSE	FALSE	FALSE
327970	19	10828766	G	T	1785	NM_001005362.2	0	0	1	uAUG_lost_DistanceFromCap=35;uAUG_lost_DistanceToCDS=155;uAUG_lost_DistanceToStop=15;uAUG_lost_Evidence=False;uAUG_lost_KozakContext=CGGATGA;uAUG_lost_KozakStrength=Weak;uAUG_lost_type=uORF;	uAUG_lost	ALLELEID=332387;CLNDISDB=MedGen:CN239281|MedGen:CN239334;CLNDN=Centronuclear_Myopathy,_Dominant|Charcot-Marie-Tooth,_Intermediate;CLNHGVS=NC_000019.9:g.10828766G>T;CLNREVSTAT=criteria_provided,_single_submitter;CLNSIG=Uncertain_significance;CLNVC=single_nucleotide_variant;CLNVCSO=SO:0001483;CLNVI=Illumina_Clinical_Services_Laboratory,Illumina:281694;GENEINFO=DNM2:1785;MC=SO:0001623|5_prime_UTR_va…	TRUE	TRUE	FALSE	TRUE	FALSE	FALSE	FALSE	FALSE
327970	19	10828766	G	T	1785	NM_001190716.2	0	0	1	uAUG_lost_DistanceFromCap=9;uAUG_lost_DistanceToCDS=155;uAUG_lost_DistanceToStop=15;uAUG_lost_Evidence=False;uAUG_lost_KozakContext=CGGATGA;uAUG_lost_KozakStrength=Weak;uAUG_lost_type=uORF;	uAUG_lost	ALLELEID=332387;CLNDISDB=MedGen:CN239281|MedGen:CN239334;CLNDN=Centronuclear_Myopathy,_Dominant|Charcot-Marie-Tooth,_Intermediate;CLNHGVS=NC_000019.9:g.10828766G>T;CLNREVSTAT=criteria_provided,_single_submitter;CLNSIG=Uncertain_significance;CLNVC=single_nucleotide_variant;CLNVCSO=SO:0001483;CLNVI=Illumina_Clinical_Services_Laboratory,Illumina:281694;GENEINFO=DNM2:1785;MC=SO:0001623|5_prime_UTR_va…	TRUE	TRUE	FALSE	TRUE	FALSE	FALSE	FALSE	FALSE
327970	19	10828766	G	T	1785	NM_004945.3	0	0	1	uAUG_lost_DistanceFromCap=35;uAUG_lost_DistanceToCDS=155;uAUG_lost_DistanceToStop=15;uAUG_lost_Evidence=False;uAUG_lost_KozakContext=CGGATGA;uAUG_lost_KozakStrength=Weak;uAUG_lost_type=uORF;	uAUG_lost	ALLELEID=332387;CLNDISDB=MedGen:CN239281|MedGen:CN239334;CLNDN=Centronuclear_Myopathy,_Dominant|Charcot-Marie-Tooth,_Intermediate;CLNHGVS=NC_000019.9:g.10828766G>T;CLNREVSTAT=criteria_provided,_single_submitter;CLNSIG=Uncertain_significance;CLNVC=single_nucleotide_variant;CLNVCSO=SO:0001483;CLNVI=Illumina_Clinical_Services_Laboratory,Illumina:281694;GENEINFO=DNM2:1785;MC=SO:0001623|5_prime_UTR_va…	TRUE	TRUE	FALSE	TRUE	FALSE	FALSE	FALSE	FALSE
328159	19	11494951	C	T	2057	NM_000121.4	0	0	0	uAUG_gained_DistanceFromCap=39;uAUG_gained_DistanceToCDS=68;uAUG_gained_DistanceToStop=426;uAUG_gained_KozakContext=GCTATGG;uAUG_gained_KozakStrength=Strong;uAUG_gained_type=OutOfFrame_oORF;	uAUG_gained	ALLELEID=348086;CLNDISDB=MONDO:MONDO:0001115,MedGen:C0152264,Orphanet:ORPHA90042,SNOMED_CT:17342003;CLNDN=Familial_erythrocytosis;CLNHGVS=NC_000019.9:g.11494951C>T;CLNREVSTAT=criteria_provided,_single_submitter;CLNSIG=Uncertain_significance;CLNVC=single_nucleotide_variant;CLNVCSO=SO:0001483;CLNVI=Illumina_Clinical_Services_Laboratory,Illumina:780777;GENEINFO=EPOR:2057;MC=SO:0001619|non-coding_tra…	TRUE	TRUE	TRUE	FALSE	FALSE	FALSE	FALSE	FALSE
328207	19	1206273	GC	G	6794	NM_000455.5	0	0	4	uFrameShift_Evidence=False;uFrameShift_KozakContext=TGGATGG;uFrameShift_KozakStrength=Moderate;uFrameShift_alt_type=uORF;uFrameShift_alt_type_length=645;uFrameShift_ref_StartDistanceToCDS=1013;uFrameShift_ref_type=uORF;uFrameShift_ref_type_length=630;	uFrameShift	ALLELEID=342776;CLNDISDB=MONDO:MONDO:0008280,MeSH:D010580,MedGen:C0031269,OMIM:175200,Orphanet:ORPHA2869,SNOMED_CT:54411001;CLNDN=Peutz-Jeghers_syndrome;CLNHGVS=NC_000019.9:g.1206278del;CLNREVSTAT=criteria_provided,_single_submitter;CLNSIG=Uncertain_significance;CLNVC=Deletion;CLNVCSO=SO:0000159;CLNVI=Illumina_Clinical_Services_Laboratory,Illumina:647300;GENEINFO=STK11:6794;MC=SO:0001623|5_prime_…	FALSE	TRUE	FALSE	FALSE	FALSE	FALSE	TRUE	FALSE
328734	19	30205869	C	T	83636	NM_001031726.3	0	1	0	uAUG_gained_DistanceFromCap=94;uAUG_gained_DistanceToCDS=33;uAUG_gained_DistanceToStop=3;uAUG_gained_KozakContext=TTAATGT;uAUG_gained_KozakStrength=Weak;uAUG_gained_type=uORF;	uAUG_gained	ALLELEID=343163;CLNDISDB=MONDO:MONDO:0013674,MedGen:C3280371,OMIM:614298,Orphanet:ORPHA289560;CLNDN=Neurodegeneration_with_brain_iron_accumulation_4;CLNHGVS=NC_000019.9:g.30205869C>T;CLNREVSTAT=criteria_provided,_single_submitter;CLNSIG=Uncertain_significance;CLNVC=single_nucleotide_variant;CLNVCSO=SO:0001483;CLNVI=Illumina_Clinical_Services_Laboratory,Illumina:813612;GENEINFO=C19orf12:83636;MC=S…	TRUE	TRUE	TRUE	FALSE	FALSE	FALSE	FALSE	FALSE
328734	19	30205869	C	T	83636	NM_001282929.1	0	1	1	uAUG_gained_DistanceFromCap=94;uAUG_gained_DistanceToCDS=88;uAUG_gained_DistanceToStop=3;uAUG_gained_KozakContext=TTAATGT;uAUG_gained_KozakStrength=Weak;uAUG_gained_type=uORF;	uAUG_gained	ALLELEID=343163;CLNDISDB=MONDO:MONDO:0013674,MedGen:C3280371,OMIM:614298,Orphanet:ORPHA289560;CLNDN=Neurodegeneration_with_brain_iron_accumulation_4;CLNHGVS=NC_000019.9:g.30205869C>T;CLNREVSTAT=criteria_provided,_single_submitter;CLNSIG=Uncertain_significance;CLNVC=single_nucleotide_variant;CLNVCSO=SO:0001483;CLNVI=Illumina_Clinical_Services_Laboratory,Illumina:813612;GENEINFO=C19orf12:83636;MC=S…	TRUE	TRUE	TRUE	FALSE	FALSE	FALSE	FALSE	FALSE
330086	19	54618979	G	A	29844	NM_013342.3	0	0	1	uAUG_gained_DistanceFromCap=75;uAUG_gained_DistanceToCDS=331;uAUG_gained_DistanceToStop=207;uAUG_gained_KozakContext=CTCATGT;uAUG_gained_KozakStrength=Weak;uAUG_gained_type=uORF;	uAUG_gained	AF_TGP=0.00100;ALLELEID=334250;CLNDISDB=MedGen:CN239354;CLNDN=Retinitis_Pigmentosa,_Dominant;CLNHGVS=NC_000019.9:g.54618979G>A;CLNREVSTAT=criteria_provided,_single_submitter;CLNSIG=Uncertain_significance;CLNVC=single_nucleotide_variant;CLNVCSO=SO:0001483;CLNVI=Illumina_Clinical_Services_Laboratory,Illumina:145546;GENEINFO=PRPF31:26121|TFPT:29844;MC=SO:0001623|5_prime_UTR_variant;ORIGIN=1;RS=58767…	TRUE	TRUE	TRUE	FALSE	FALSE	FALSE	FALSE	FALSE
330202	19	55669060	G	A	7137	NM_000363.5	0	0	0	uAUG_gained_DistanceFromCap=39;uAUG_gained_DistanceToCDS=104;uAUG_gained_DistanceToStop=93;uAUG_gained_KozakContext=CTGATGG;uAUG_gained_KozakStrength=Moderate;uAUG_gained_type=uORF;	uAUG_gained	AF_EXAC=0.00049;AF_TGP=0.00140;ALLELEID=334391;CLNDISDB=Human_Phenotype_Ontology:HP:0001639,MONDO:MONDO:0005045,MedGen:C0007194,Orphanet:ORPHA217569|MONDO:MONDO:0016340,MedGen:C0340429,Orphanet:ORPHA217635,SNOMED_CT:233878008|MedGen:CN239222|MedGen:CN239247;CLNDN=Hypertrophic_cardiomyopathy|Familial_restrictive_cardiomyopathy|Dilated_Cardiomyopathy,_Recessive|Familial_Hypertrophic_Cardiomyopathy_…	TRUE	TRUE	TRUE	FALSE	FALSE	FALSE	FALSE	FALSE
330483	19	7587549	G	T	57192	NM_020533.3	0	0	1	uSTOP_gained_Evidence=True;uSTOP_gained_KozakContext=CTGATGC;uSTOP_gained_KozakStrength=Weak;uSTOP_gained_newSTOPDistanceToCDS=88;uSTOP_gained_ref_StartDistanceToCDS=115;uSTOP_gained_ref_type=uORF;	uSTOP_gained	ALLELEID=349542;CLNDISDB=MONDO:MONDO:0009653,MedGen:C0238286,OMIM:252650,Orphanet:ORPHA578,SNOMED_CT:111384001;CLNDN=Mucolipidosis_type_IV;CLNHGVS=NC_000019.9:g.7587549G>T;CLNREVSTAT=criteria_provided,_single_submitter;CLNSIG=Uncertain_significance;CLNVC=single_nucleotide_variant;CLNVCSO=SO:0001483;CLNVI=Illumina_Clinical_Services_Laboratory,Illumina:678228;GENEINFO=MCOLN1:57192;MC=SO:0001623|5_p…	TRUE	TRUE	FALSE	FALSE	FALSE	TRUE	FALSE	TRUE
330508	19	7599709	G	A	10908	NM_001166111.2	0	0	2	uAUG_gained_DistanceFromCap=84;uAUG_gained_DistanceToCDS=122;uAUG_gained_DistanceToStop=147;uAUG_gained_KozakContext=TACATGA;uAUG_gained_KozakStrength=Weak;uAUG_gained_type=OutOfFrame_oORF;	uAUG_gained	AF_TGP=0.00180;ALLELEID=350567;CLNDISDB=MedGen:CN239433;CLNDN=Spastic_Paraplegia,_Recessive;CLNHGVS=NC_000019.9:g.7599709G>A;CLNREVSTAT=criteria_provided,_single_submitter;CLNSIG=Uncertain_significance;CLNVC=single_nucleotide_variant;CLNVCSO=SO:0001483;CLNVI=Illumina_Clinical_Services_Laboratory,Illumina:140770;GENEINFO=PNPLA6:10908;MC=SO:0001623|5_prime_UTR_variant;ORIGIN=1;RS=45483295	TRUE	TRUE	TRUE	FALSE	FALSE	FALSE	FALSE	FALSE
330508	19	7599709	G	A	10908	NM_001166112.1	0	0	3	uAUG_gained_DistanceFromCap=278;uAUG_gained_DistanceToCDS=122;uAUG_gained_DistanceToStop=159;uAUG_gained_KozakContext=TACATGA;uAUG_gained_KozakStrength=Weak;uAUG_gained_type=OutOfFrame_oORF;	uAUG_gained	AF_TGP=0.00180;ALLELEID=350567;CLNDISDB=MedGen:CN239433;CLNDN=Spastic_Paraplegia,_Recessive;CLNHGVS=NC_000019.9:g.7599709G>A;CLNREVSTAT=criteria_provided,_single_submitter;CLNSIG=Uncertain_significance;CLNVC=single_nucleotide_variant;CLNVCSO=SO:0001483;CLNVI=Illumina_Clinical_Services_Laboratory,Illumina:140770;GENEINFO=PNPLA6:10908;MC=SO:0001623|5_prime_UTR_variant;ORIGIN=1;RS=45483295	TRUE	TRUE	TRUE	FALSE	FALSE	FALSE	FALSE	FALSE
330508	19	7599709	G	A	10908	NM_001166113.1	0	0	2	uAUG_gained_DistanceFromCap=73;uAUG_gained_DistanceToCDS=198;uAUG_gained_DistanceToStop=87;uAUG_gained_KozakContext=TACATGA;uAUG_gained_KozakStrength=Weak;uAUG_gained_type=uORF;	uAUG_gained	AF_TGP=0.00180;ALLELEID=350567;CLNDISDB=MedGen:CN239433;CLNDN=Spastic_Paraplegia,_Recessive;CLNHGVS=NC_000019.9:g.7599709G>A;CLNREVSTAT=criteria_provided,_single_submitter;CLNSIG=Uncertain_significance;CLNVC=single_nucleotide_variant;CLNVCSO=SO:0001483;CLNVI=Illumina_Clinical_Services_Laboratory,Illumina:140770;GENEINFO=PNPLA6:10908;MC=SO:0001623|5_prime_UTR_variant;ORIGIN=1;RS=45483295	TRUE	TRUE	TRUE	FALSE	FALSE	FALSE	FALSE	FALSE
330508	19	7599709	G	A	10908	NM_006702.5	0	0	2	uAUG_gained_DistanceFromCap=149;uAUG_gained_DistanceToCDS=122;uAUG_gained_DistanceToStop=159;uAUG_gained_KozakContext=TACATGA;uAUG_gained_KozakStrength=Weak;uAUG_gained_type=OutOfFrame_oORF;	uAUG_gained	AF_TGP=0.00180;ALLELEID=350567;CLNDISDB=MedGen:CN239433;CLNDN=Spastic_Paraplegia,_Recessive;CLNHGVS=NC_000019.9:g.7599709G>A;CLNREVSTAT=criteria_provided,_single_submitter;CLNSIG=Uncertain_significance;CLNVC=single_nucleotide_variant;CLNVCSO=SO:0001483;CLNVI=Illumina_Clinical_Services_Laboratory,Illumina:140770;GENEINFO=PNPLA6:10908;MC=SO:0001623|5_prime_UTR_variant;ORIGIN=1;RS=45483295	TRUE	TRUE	TRUE	FALSE	FALSE	FALSE	FALSE	FALSE
331322	2	149099803	T	C	55777	NM_018328.4	0	0	23	uSTOP_lost_AltStop=True;uSTOP_lost_AltStopDistanceToCDS=641;uSTOP_lost_Evidence=False;uSTOP_lost_FrameWithCDS=outOfFrame;uSTOP_lost_KozakContext=GGAATGA;uSTOP_lost_KozakStrength=Moderate;|uSTOP_lost_AltStop=True;uSTOP_lost_AltStopDistanceToCDS=641;uSTOP_lost_Evidence=False;uSTOP_lost_FrameWithCDS=outOfFrame;uSTOP_lost_KozakContext=ACCATGG;uSTOP_lost_KozakStrength=Strong;	uSTOP_lost|uSTOP_lost	ALLELEID=282635;CLNDISDB=MedGen:CN239282;CLNDN=Intellectual_Disability,_Dominant;CLNHGVS=NC_000002.11:g.149099803T>C;CLNREVSTAT=criteria_provided,_single_submitter;CLNSIG=Uncertain_significance;CLNVC=single_nucleotide_variant;CLNVCSO=SO:0001483;CLNVI=Illumina_Clinical_Services_Laboratory,Illumina:710589;GENEINFO=MBD5:55777;MC=SO:0001623|5_prime_UTR_variant;ORIGIN=1;RS=886054902	TRUE	TRUE	FALSE	FALSE	TRUE	FALSE	FALSE	FALSE
331323	2	149099869	C	CA	55777	NM_018328.4	0	0	23	uFrameShift_Evidence=False;uFrameShift_KozakContext=AGGATGT;uFrameShift_KozakStrength=Moderate;uFrameShift_alt_type=uORF;uFrameShift_alt_type_length=165;uFrameShift_ref_StartDistanceToCDS=699;uFrameShift_ref_type=uORF;uFrameShift_ref_type_length=252;	uFrameShift	ALLELEID=282640;CLNDISDB=MedGen:CN239282;CLNDN=Intellectual_Disability,_Dominant;CLNHGVS=NC_000002.11:g.149099871dup;CLNREVSTAT=criteria_provided,_single_submitter;CLNSIG=Uncertain_significance;CLNVC=Duplication;CLNVCSO=SO:1000035;CLNVI=Illumina_Clinical_Services_Laboratory,Illumina:661448;GENEINFO=MBD5:55777;MC=SO:0001623|5_prime_UTR_variant;ORIGIN=1;RS=886054903	FALSE	TRUE	FALSE	FALSE	FALSE	FALSE	TRUE	FALSE
331389	2	150444187	C	T	27249	NM_015702.3	0	0	1	uAUG_gained_DistanceFromCap=102;uAUG_gained_DistanceToCDS=62;uAUG_gained_DistanceToStop=123;uAUG_gained_KozakContext=GTGATGG;uAUG_gained_KozakStrength=Strong;uAUG_gained_type=OutOfFrame_oORF;|uSTOP_gained_Evidence=True;uSTOP_gained_KozakContext=TTGATGG;uSTOP_gained_KozakStrength=Moderate;uSTOP_gained_newSTOPDistanceToCDS=64;uSTOP_gained_ref_StartDistanceToCDS=103;uSTOP_gained_ref_type=uORF;	uAUG_gained|uSTOP_gained	ALLELEID=284566;CLNDISDB=Human_Phenotype_Ontology:HP:0002912,MONDO:MONDO:0002012,MeSH:C537358,MedGen:C0268583,SNOMED_CT:42393006|MedGen:CN043592;CLNDN=Methylmalonic_acidemia|Disorders_of_Intracellular_Cobalamin_Metabolism;CLNHGVS=NC_000002.11:g.150444187C>T;CLNREVSTAT=criteria_provided,_single_submitter;CLNSIG=Uncertain_significance;CLNVC=single_nucleotide_variant;CLNVCSO=SO:0001483;CLNVI=Illumin…	TRUE	TRUE	TRUE	FALSE	FALSE	TRUE	FALSE	TRUE
331546	2	152590965	C	A	4703	NM_001164507.1	0	0	1	uAUG_gained_DistanceFromCap=35;uAUG_gained_DistanceToCDS=168;uAUG_gained_DistanceToStop=45;uAUG_gained_KozakContext=AGGATGG;uAUG_gained_KozakStrength=Strong;uAUG_gained_type=uORF;	uAUG_gained	ALLELEID=282200;CLNDISDB=MedGen:CN239479;CLNDN=Nemaline_Myopathy,_Recessive;CLNHGVS=NC_000002.11:g.152590965C>A;CLNREVSTAT=criteria_provided,_single_submitter;CLNSIG=Uncertain_significance;CLNVC=single_nucleotide_variant;CLNVCSO=SO:0001483;CLNVI=Illumina_Clinical_Services_Laboratory,Illumina:451675;GENEINFO=NEB:4703;MC=SO:0001623|5_prime_UTR_variant;ORIGIN=1;RS=886054948	TRUE	TRUE	TRUE	FALSE	FALSE	FALSE	FALSE	FALSE
331546	2	152590965	C	A	4703	NM_001164508.1	0	0	1	uAUG_gained_DistanceFromCap=35;uAUG_gained_DistanceToCDS=168;uAUG_gained_DistanceToStop=45;uAUG_gained_KozakContext=AGGATGG;uAUG_gained_KozakStrength=Strong;uAUG_gained_type=uORF;	uAUG_gained	ALLELEID=282200;CLNDISDB=MedGen:CN239479;CLNDN=Nemaline_Myopathy,_Recessive;CLNHGVS=NC_000002.11:g.152590965C>A;CLNREVSTAT=criteria_provided,_single_submitter;CLNSIG=Uncertain_significance;CLNVC=single_nucleotide_variant;CLNVCSO=SO:0001483;CLNVI=Illumina_Clinical_Services_Laboratory,Illumina:451675;GENEINFO=NEB:4703;MC=SO:0001623|5_prime_UTR_variant;ORIGIN=1;RS=886054948	TRUE	TRUE	TRUE	FALSE	FALSE	FALSE	FALSE	FALSE
331546	2	152590965	C	A	4703	NM_001271208.2	0	0	1	uAUG_gained_DistanceFromCap=24;uAUG_gained_DistanceToCDS=168;uAUG_gained_DistanceToStop=45;uAUG_gained_KozakContext=AGGATGG;uAUG_gained_KozakStrength=Strong;uAUG_gained_type=uORF;	uAUG_gained	ALLELEID=282200;CLNDISDB=MedGen:CN239479;CLNDN=Nemaline_Myopathy,_Recessive;CLNHGVS=NC_000002.11:g.152590965C>A;CLNREVSTAT=criteria_provided,_single_submitter;CLNSIG=Uncertain_significance;CLNVC=single_nucleotide_variant;CLNVCSO=SO:0001483;CLNVI=Illumina_Clinical_Services_Laboratory,Illumina:451675;GENEINFO=NEB:4703;MC=SO:0001623|5_prime_UTR_variant;ORIGIN=1;RS=886054948	TRUE	TRUE	TRUE	FALSE	FALSE	FALSE	FALSE	FALSE
331546	2	152590965	C	A	4703	NM_004543.5	0	0	1	uAUG_gained_DistanceFromCap=24;uAUG_gained_DistanceToCDS=168;uAUG_gained_DistanceToStop=45;uAUG_gained_KozakContext=AGGATGG;uAUG_gained_KozakStrength=Strong;uAUG_gained_type=uORF;	uAUG_gained	ALLELEID=282200;CLNDISDB=MedGen:CN239479;CLNDN=Nemaline_Myopathy,_Recessive;CLNHGVS=NC_000002.11:g.152590965C>A;CLNREVSTAT=criteria_provided,_single_submitter;CLNSIG=Uncertain_significance;CLNVC=single_nucleotide_variant;CLNVCSO=SO:0001483;CLNVI=Illumina_Clinical_Services_Laboratory,Illumina:451675;GENEINFO=NEB:4703;MC=SO:0001623|5_prime_UTR_variant;ORIGIN=1;RS=886054948	TRUE	TRUE	TRUE	FALSE	FALSE	FALSE	FALSE	FALSE
331702	2	158674944	G	A	90	NM_001105.5	0	0	3	uAUG_gained_DistanceFromCap=262;uAUG_gained_DistanceToCDS=56;uAUG_gained_DistanceToStop=45;uAUG_gained_KozakContext=GGCATGC;uAUG_gained_KozakStrength=Moderate;uAUG_gained_type=uORF;	uAUG_gained	ALLELEID=284603;CLNDISDB=MONDO:MONDO:0007606,MedGen:C0016037,OMIM:135100,Orphanet:ORPHA337,SNOMED_CT:82725007;CLNDN=Progressive_myositis_ossificans;CLNHGVS=NC_000002.11:g.158674944G>A;CLNREVSTAT=criteria_provided,_single_submitter;CLNSIG=Uncertain_significance;CLNVC=single_nucleotide_variant;CLNVCSO=SO:0001483;CLNVI=Illumina_Clinical_Services_Laboratory,Illumina:764085;GENEINFO=ACVR1:90;MC=SO:000…	TRUE	TRUE	TRUE	FALSE	FALSE	FALSE	FALSE	FALSE
331702	2	158674944	G	A	90	NM_001111067.4	0	0	1	uAUG_gained_DistanceFromCap=661;uAUG_gained_DistanceToCDS=56;uAUG_gained_DistanceToStop=45;uAUG_gained_KozakContext=GGCATGC;uAUG_gained_KozakStrength=Moderate;uAUG_gained_type=uORF;	uAUG_gained	ALLELEID=284603;CLNDISDB=MONDO:MONDO:0007606,MedGen:C0016037,OMIM:135100,Orphanet:ORPHA337,SNOMED_CT:82725007;CLNDN=Progressive_myositis_ossificans;CLNHGVS=NC_000002.11:g.158674944G>A;CLNREVSTAT=criteria_provided,_single_submitter;CLNSIG=Uncertain_significance;CLNVC=single_nucleotide_variant;CLNVCSO=SO:0001483;CLNVI=Illumina_Clinical_Services_Laboratory,Illumina:764085;GENEINFO=ACVR1:90;MC=SO:000…	TRUE	TRUE	TRUE	FALSE	FALSE	FALSE	FALSE	FALSE
331702	2	158674944	G	A	90	NM_001347663.1	0	0	1	uAUG_gained_DistanceFromCap=247;uAUG_gained_DistanceToCDS=56;uAUG_gained_DistanceToStop=45;uAUG_gained_KozakContext=GGCATGC;uAUG_gained_KozakStrength=Moderate;uAUG_gained_type=uORF;	uAUG_gained	ALLELEID=284603;CLNDISDB=MONDO:MONDO:0007606,MedGen:C0016037,OMIM:135100,Orphanet:ORPHA337,SNOMED_CT:82725007;CLNDN=Progressive_myositis_ossificans;CLNHGVS=NC_000002.11:g.158674944G>A;CLNREVSTAT=criteria_provided,_single_submitter;CLNSIG=Uncertain_significance;CLNVC=single_nucleotide_variant;CLNVCSO=SO:0001483;CLNVI=Illumina_Clinical_Services_Laboratory,Illumina:764085;GENEINFO=ACVR1:90;MC=SO:000…	TRUE	TRUE	TRUE	FALSE	FALSE	FALSE	FALSE	FALSE
331702	2	158674944	G	A	90	NM_001347664.1	0	0	3	uAUG_gained_DistanceFromCap=312;uAUG_gained_DistanceToCDS=56;uAUG_gained_DistanceToStop=45;uAUG_gained_KozakContext=GGCATGC;uAUG_gained_KozakStrength=Moderate;uAUG_gained_type=uORF;	uAUG_gained	ALLELEID=284603;CLNDISDB=MONDO:MONDO:0007606,MedGen:C0016037,OMIM:135100,Orphanet:ORPHA337,SNOMED_CT:82725007;CLNDN=Progressive_myositis_ossificans;CLNHGVS=NC_000002.11:g.158674944G>A;CLNREVSTAT=criteria_provided,_single_submitter;CLNSIG=Uncertain_significance;CLNVC=single_nucleotide_variant;CLNVCSO=SO:0001483;CLNVI=Illumina_Clinical_Services_Laboratory,Illumina:764085;GENEINFO=ACVR1:90;MC=SO:000…	TRUE	TRUE	TRUE	FALSE	FALSE	FALSE	FALSE	FALSE
331702	2	158674944	G	A	90	NM_001347665.1	0	0	2	uAUG_gained_DistanceFromCap=280;uAUG_gained_DistanceToCDS=56;uAUG_gained_DistanceToStop=45;uAUG_gained_KozakContext=GGCATGC;uAUG_gained_KozakStrength=Moderate;uAUG_gained_type=uORF;	uAUG_gained	ALLELEID=284603;CLNDISDB=MONDO:MONDO:0007606,MedGen:C0016037,OMIM:135100,Orphanet:ORPHA337,SNOMED_CT:82725007;CLNDN=Progressive_myositis_ossificans;CLNHGVS=NC_000002.11:g.158674944G>A;CLNREVSTAT=criteria_provided,_single_submitter;CLNSIG=Uncertain_significance;CLNVC=single_nucleotide_variant;CLNVCSO=SO:0001483;CLNVI=Illumina_Clinical_Services_Laboratory,Illumina:764085;GENEINFO=ACVR1:90;MC=SO:000…	TRUE	TRUE	TRUE	FALSE	FALSE	FALSE	FALSE	FALSE
331702	2	158674944	G	A	90	NM_001347666.1	0	0	3	uAUG_gained_DistanceFromCap=340;uAUG_gained_DistanceToCDS=56;uAUG_gained_DistanceToStop=45;uAUG_gained_KozakContext=GGCATGC;uAUG_gained_KozakStrength=Moderate;uAUG_gained_type=uORF;	uAUG_gained	ALLELEID=284603;CLNDISDB=MONDO:MONDO:0007606,MedGen:C0016037,OMIM:135100,Orphanet:ORPHA337,SNOMED_CT:82725007;CLNDN=Progressive_myositis_ossificans;CLNHGVS=NC_000002.11:g.158674944G>A;CLNREVSTAT=criteria_provided,_single_submitter;CLNSIG=Uncertain_significance;CLNVC=single_nucleotide_variant;CLNVCSO=SO:0001483;CLNVI=Illumina_Clinical_Services_Laboratory,Illumina:764085;GENEINFO=ACVR1:90;MC=SO:000…	TRUE	TRUE	TRUE	FALSE	FALSE	FALSE	FALSE	FALSE
331702	2	158674944	G	A	90	NM_001347667.2	0	0	8	uAUG_gained_DistanceFromCap=635;uAUG_gained_DistanceToCDS=56;uAUG_gained_DistanceToStop=45;uAUG_gained_KozakContext=GGCATGC;uAUG_gained_KozakStrength=Moderate;uAUG_gained_type=uORF;	uAUG_gained	ALLELEID=284603;CLNDISDB=MONDO:MONDO:0007606,MedGen:C0016037,OMIM:135100,Orphanet:ORPHA337,SNOMED_CT:82725007;CLNDN=Progressive_myositis_ossificans;CLNHGVS=NC_000002.11:g.158674944G>A;CLNREVSTAT=criteria_provided,_single_submitter;CLNSIG=Uncertain_significance;CLNVC=single_nucleotide_variant;CLNVCSO=SO:0001483;CLNVI=Illumina_Clinical_Services_Laboratory,Illumina:764085;GENEINFO=ACVR1:90;MC=SO:000…	TRUE	TRUE	TRUE	FALSE	FALSE	FALSE	FALSE	FALSE
332652	2	179316407	G	T	494513	NM_001042702.4	0	0	2	uAUG_gained_DistanceFromCap=243;uAUG_gained_DistanceToCDS=113;uAUG_gained_DistanceToStop=168;uAUG_gained_KozakContext=TTTATGA;uAUG_gained_KozakStrength=Weak;uAUG_gained_type=OutOfFrame_oORF;	uAUG_gained	ALLELEID=285668;CLNDISDB=MedGen:CN239439;CLNDN=Nonsyndromic_Hearing_Loss,_Recessive;CLNHGVS=NC_000002.11:g.179316407G>T;CLNREVSTAT=criteria_provided,_single_submitter;CLNSIG=Uncertain_significance;CLNVC=single_nucleotide_variant;CLNVCSO=SO:0001483;CLNVI=Illumina_Clinical_Services_Laboratory,Illumina:113165;GENEINFO=PJVK:494513;MC=SO:0001623|5_prime_UTR_variant;ORIGIN=1;RS=886055208	TRUE	TRUE	TRUE	FALSE	FALSE	FALSE	FALSE	FALSE
332652	2	179316407	G	T	494513	NM_001353775.1	0	1	0	uAUG_gained_DistanceFromCap=243;uAUG_gained_DistanceToCDS=162;uAUG_gained_DistanceToStop=150;uAUG_gained_KozakContext=TTTATGA;uAUG_gained_KozakStrength=Weak;uAUG_gained_type=uORF;	uAUG_gained	ALLELEID=285668;CLNDISDB=MedGen:CN239439;CLNDN=Nonsyndromic_Hearing_Loss,_Recessive;CLNHGVS=NC_000002.11:g.179316407G>T;CLNREVSTAT=criteria_provided,_single_submitter;CLNSIG=Uncertain_significance;CLNVC=single_nucleotide_variant;CLNVCSO=SO:0001483;CLNVI=Illumina_Clinical_Services_Laboratory,Illumina:113165;GENEINFO=PJVK:494513;MC=SO:0001623|5_prime_UTR_variant;ORIGIN=1;RS=886055208	TRUE	TRUE	TRUE	FALSE	FALSE	FALSE	FALSE	FALSE
332652	2	179316407	G	T	494513	NM_001353777.1	0	0	7	uAUG_gained_DistanceFromCap=243;uAUG_gained_DistanceToCDS=425;uAUG_gained_DistanceToStop=120;uAUG_gained_KozakContext=TTTATGA;uAUG_gained_KozakStrength=Weak;uAUG_gained_type=uORF;	uAUG_gained	ALLELEID=285668;CLNDISDB=MedGen:CN239439;CLNDN=Nonsyndromic_Hearing_Loss,_Recessive;CLNHGVS=NC_000002.11:g.179316407G>T;CLNREVSTAT=criteria_provided,_single_submitter;CLNSIG=Uncertain_significance;CLNVC=single_nucleotide_variant;CLNVCSO=SO:0001483;CLNVI=Illumina_Clinical_Services_Laboratory,Illumina:113165;GENEINFO=PJVK:494513;MC=SO:0001623|5_prime_UTR_variant;ORIGIN=1;RS=886055208	TRUE	TRUE	TRUE	FALSE	FALSE	FALSE	FALSE	FALSE
332976	2	179672142	C	T	7273	NM_001256850.1	0	0	2	uAUG_gained_DistanceFromCap=8;uAUG_gained_DistanceToCDS=217;uAUG_gained_DistanceToStop=69;uAUG_gained_KozakContext=GTCATGC;uAUG_gained_KozakStrength=Moderate;uAUG_gained_type=uORF;	uAUG_gained	ALLELEID=283435;CLNDISDB=Human_Phenotype_Ontology:HP:0001639,MONDO:MONDO:0005045,MedGen:C0007194,Orphanet:ORPHA217569|MONDO:MONDO:0010870,MedGen:C1838244,OMIM:600334,Orphanet:ORPHA609|MONDO:MONDO:0012714,MedGen:C2673677,OMIM:611705,Orphanet:ORPHA289377|MedGen:C1863599,OMIM:603689,Orphanet:ORPHA178464|MedGen:CN239310|MedGen:CN239352;CLNDN=Hypertrophic_cardiomyopathy|Tibial_muscular_dystrophy|Myopa…	TRUE	TRUE	TRUE	FALSE	FALSE	FALSE	FALSE	FALSE
332976	2	179672142	C	T	7273	NM_001267550.2	0	0	2	uAUG_gained_DistanceFromCap=8;uAUG_gained_DistanceToCDS=217;uAUG_gained_DistanceToStop=69;uAUG_gained_KozakContext=GTCATGC;uAUG_gained_KozakStrength=Moderate;uAUG_gained_type=uORF;	uAUG_gained	ALLELEID=283435;CLNDISDB=Human_Phenotype_Ontology:HP:0001639,MONDO:MONDO:0005045,MedGen:C0007194,Orphanet:ORPHA217569|MONDO:MONDO:0010870,MedGen:C1838244,OMIM:600334,Orphanet:ORPHA609|MONDO:MONDO:0012714,MedGen:C2673677,OMIM:611705,Orphanet:ORPHA289377|MedGen:C1863599,OMIM:603689,Orphanet:ORPHA178464|MedGen:CN239310|MedGen:CN239352;CLNDN=Hypertrophic_cardiomyopathy|Tibial_muscular_dystrophy|Myopa…	TRUE	TRUE	TRUE	FALSE	FALSE	FALSE	FALSE	FALSE
332976	2	179672142	C	T	7273	NM_003319.4	0	0	2	uAUG_gained_DistanceFromCap=8;uAUG_gained_DistanceToCDS=217;uAUG_gained_DistanceToStop=69;uAUG_gained_KozakContext=GTCATGC;uAUG_gained_KozakStrength=Moderate;uAUG_gained_type=uORF;	uAUG_gained	ALLELEID=283435;CLNDISDB=Human_Phenotype_Ontology:HP:0001639,MONDO:MONDO:0005045,MedGen:C0007194,Orphanet:ORPHA217569|MONDO:MONDO:0010870,MedGen:C1838244,OMIM:600334,Orphanet:ORPHA609|MONDO:MONDO:0012714,MedGen:C2673677,OMIM:611705,Orphanet:ORPHA289377|MedGen:C1863599,OMIM:603689,Orphanet:ORPHA178464|MedGen:CN239310|MedGen:CN239352;CLNDN=Hypertrophic_cardiomyopathy|Tibial_muscular_dystrophy|Myopa…	TRUE	TRUE	TRUE	FALSE	FALSE	FALSE	FALSE	FALSE
332976	2	179672142	C	T	7273	NM_133378.4	0	0	2	uAUG_gained_DistanceFromCap=8;uAUG_gained_DistanceToCDS=217;uAUG_gained_DistanceToStop=69;uAUG_gained_KozakContext=GTCATGC;uAUG_gained_KozakStrength=Moderate;uAUG_gained_type=uORF;	uAUG_gained	ALLELEID=283435;CLNDISDB=Human_Phenotype_Ontology:HP:0001639,MONDO:MONDO:0005045,MedGen:C0007194,Orphanet:ORPHA217569|MONDO:MONDO:0010870,MedGen:C1838244,OMIM:600334,Orphanet:ORPHA609|MONDO:MONDO:0012714,MedGen:C2673677,OMIM:611705,Orphanet:ORPHA289377|MedGen:C1863599,OMIM:603689,Orphanet:ORPHA178464|MedGen:CN239310|MedGen:CN239352;CLNDN=Hypertrophic_cardiomyopathy|Tibial_muscular_dystrophy|Myopa…	TRUE	TRUE	TRUE	FALSE	FALSE	FALSE	FALSE	FALSE
332976	2	179672142	C	T	7273	NM_133379.5	0	0	2	uAUG_gained_DistanceFromCap=8;uAUG_gained_DistanceToCDS=217;uAUG_gained_DistanceToStop=69;uAUG_gained_KozakContext=GTCATGC;uAUG_gained_KozakStrength=Moderate;uAUG_gained_type=uORF;	uAUG_gained	ALLELEID=283435;CLNDISDB=Human_Phenotype_Ontology:HP:0001639,MONDO:MONDO:0005045,MedGen:C0007194,Orphanet:ORPHA217569|MONDO:MONDO:0010870,MedGen:C1838244,OMIM:600334,Orphanet:ORPHA609|MONDO:MONDO:0012714,MedGen:C2673677,OMIM:611705,Orphanet:ORPHA289377|MedGen:C1863599,OMIM:603689,Orphanet:ORPHA178464|MedGen:CN239310|MedGen:CN239352;CLNDN=Hypertrophic_cardiomyopathy|Tibial_muscular_dystrophy|Myopa…	TRUE	TRUE	TRUE	FALSE	FALSE	FALSE	FALSE	FALSE
332976	2	179672142	C	T	7273	NM_133432.3	0	0	2	uAUG_gained_DistanceFromCap=8;uAUG_gained_DistanceToCDS=217;uAUG_gained_DistanceToStop=69;uAUG_gained_KozakContext=GTCATGC;uAUG_gained_KozakStrength=Moderate;uAUG_gained_type=uORF;	uAUG_gained	ALLELEID=283435;CLNDISDB=Human_Phenotype_Ontology:HP:0001639,MONDO:MONDO:0005045,MedGen:C0007194,Orphanet:ORPHA217569|MONDO:MONDO:0010870,MedGen:C1838244,OMIM:600334,Orphanet:ORPHA609|MONDO:MONDO:0012714,MedGen:C2673677,OMIM:611705,Orphanet:ORPHA289377|MedGen:C1863599,OMIM:603689,Orphanet:ORPHA178464|MedGen:CN239310|MedGen:CN239352;CLNDN=Hypertrophic_cardiomyopathy|Tibial_muscular_dystrophy|Myopa…	TRUE	TRUE	TRUE	FALSE	FALSE	FALSE	FALSE	FALSE
332976	2	179672142	C	T	7273	NM_133437.4	0	0	2	uAUG_gained_DistanceFromCap=8;uAUG_gained_DistanceToCDS=217;uAUG_gained_DistanceToStop=69;uAUG_gained_KozakContext=GTCATGC;uAUG_gained_KozakStrength=Moderate;uAUG_gained_type=uORF;	uAUG_gained	ALLELEID=283435;CLNDISDB=Human_Phenotype_Ontology:HP:0001639,MONDO:MONDO:0005045,MedGen:C0007194,Orphanet:ORPHA217569|MONDO:MONDO:0010870,MedGen:C1838244,OMIM:600334,Orphanet:ORPHA609|MONDO:MONDO:0012714,MedGen:C2673677,OMIM:611705,Orphanet:ORPHA289377|MedGen:C1863599,OMIM:603689,Orphanet:ORPHA178464|MedGen:CN239310|MedGen:CN239352;CLNDN=Hypertrophic_cardiomyopathy|Tibial_muscular_dystrophy|Myopa…	TRUE	TRUE	TRUE	FALSE	FALSE	FALSE	FALSE	FALSE
333603	2	202633639	A	T	57679	NM_001135745.2	0	0	3	uAUG_lost_DistanceFromCap=85;uAUG_lost_DistanceToCDS=32;uAUG_lost_DistanceToStop=9;uAUG_lost_Evidence=False;uAUG_lost_KozakContext=GGAATGA;uAUG_lost_KozakStrength=Moderate;uAUG_lost_type=uORF;	uAUG_lost	ALLELEID=286642;CLNDISDB=MedGen:CN169291|MedGen:CN239196;CLNDN=ALS2-Related_Disorders|Amyotrophic_Lateral_Sclerosis,_Recessive;CLNHGVS=NC_000002.11:g.202633639A>T;CLNREVSTAT=criteria_provided,_single_submitter;CLNSIG=Uncertain_significance;CLNVC=single_nucleotide_variant;CLNVCSO=SO:0001483;CLNVI=Illumina_Clinical_Services_Laboratory,Illumina:223324;GENEINFO=ALS2:57679;MC=SO:0001623|5_prime_UTR_va…	TRUE	TRUE	FALSE	TRUE	FALSE	FALSE	FALSE	FALSE
333603	2	202633639	A	T	57679	NM_020919.4	0	0	3	uAUG_lost_DistanceFromCap=85;uAUG_lost_DistanceToCDS=32;uAUG_lost_DistanceToStop=9;uAUG_lost_Evidence=False;uAUG_lost_KozakContext=GGAATGA;uAUG_lost_KozakStrength=Moderate;uAUG_lost_type=uORF;	uAUG_lost	ALLELEID=286642;CLNDISDB=MedGen:CN169291|MedGen:CN239196;CLNDN=ALS2-Related_Disorders|Amyotrophic_Lateral_Sclerosis,_Recessive;CLNHGVS=NC_000002.11:g.202633639A>T;CLNREVSTAT=criteria_provided,_single_submitter;CLNSIG=Uncertain_significance;CLNVC=single_nucleotide_variant;CLNVCSO=SO:0001483;CLNVI=Illumina_Clinical_Services_Laboratory,Illumina:223324;GENEINFO=ALS2:57679;MC=SO:0001623|5_prime_UTR_va…	TRUE	TRUE	FALSE	TRUE	FALSE	FALSE	FALSE	FALSE
333604	2	202645632	T	C	57679	NM_001135745.2	0	0	3	uAUG_lost_DistanceFromCap=24;uAUG_lost_DistanceToCDS=93;uAUG_lost_DistanceToStop=51;uAUG_lost_Evidence=True;uAUG_lost_KozakContext=CGGATGC;uAUG_lost_KozakStrength=Weak;uAUG_lost_type=uORF;	uAUG_lost	ALLELEID=284742;CLNDISDB=MedGen:CN169291|MedGen:CN239196;CLNDN=ALS2-Related_Disorders|Amyotrophic_Lateral_Sclerosis,_Recessive;CLNHGVS=NC_000002.11:g.202645632T>C;CLNREVSTAT=criteria_provided,_single_submitter;CLNSIG=Uncertain_significance;CLNVC=single_nucleotide_variant;CLNVCSO=SO:0001483;CLNVI=Illumina_Clinical_Services_Laboratory,Illumina:806376;GENEINFO=ALS2:57679;MC=SO:0001623|5_prime_UTR_va…	TRUE	TRUE	FALSE	TRUE	FALSE	FALSE	FALSE	TRUE
333604	2	202645632	T	C	57679	NM_020919.4	0	0	3	uAUG_lost_DistanceFromCap=24;uAUG_lost_DistanceToCDS=93;uAUG_lost_DistanceToStop=51;uAUG_lost_Evidence=True;uAUG_lost_KozakContext=CGGATGC;uAUG_lost_KozakStrength=Weak;uAUG_lost_type=uORF;	uAUG_lost	ALLELEID=284742;CLNDISDB=MedGen:CN169291|MedGen:CN239196;CLNDN=ALS2-Related_Disorders|Amyotrophic_Lateral_Sclerosis,_Recessive;CLNHGVS=NC_000002.11:g.202645632T>C;CLNREVSTAT=criteria_provided,_single_submitter;CLNSIG=Uncertain_significance;CLNVC=single_nucleotide_variant;CLNVCSO=SO:0001483;CLNVI=Illumina_Clinical_Services_Laboratory,Illumina:806376;GENEINFO=ALS2:57679;MC=SO:0001623|5_prime_UTR_va…	TRUE	TRUE	FALSE	TRUE	FALSE	FALSE	FALSE	TRUE
333631	2	203241623	A	T	659	NM_001204.7	0	0	6	uAUG_gained_DistanceFromCap=572;uAUG_gained_DistanceToCDS=576;uAUG_gained_DistanceToStop=33;uAUG_gained_KozakContext=GTCATGG;uAUG_gained_KozakStrength=Strong;uAUG_gained_type=uORF;	uAUG_gained	ALLELEID=284001;CLNDISDB=MedGen:C4552070,OMIM:178600,SNOMED_CT:26174007;CLNDN=Primary_pulmonary_hypertension;CLNHGVS=NC_000002.11:g.203241623A>T;CLNREVSTAT=criteria_provided,_single_submitter;CLNSIG=Uncertain_significance;CLNVC=single_nucleotide_variant;CLNVCSO=SO:0001483;CLNVI=Illumina_Clinical_Services_Laboratory,Illumina:440758;GENEINFO=BMPR2:659;MC=SO:0001623|5_prime_UTR_variant;ORIGIN=1;RS=5…	TRUE	TRUE	TRUE	FALSE	FALSE	FALSE	FALSE	FALSE
333795	2	207630341	G	A	22868	NM_001136193.2	0	0	1	uAUG_lost_DistanceFromCap=9;uAUG_lost_DistanceToCDS=183;uAUG_lost_DistanceToStop=36;uAUG_lost_Evidence=True;uAUG_lost_KozakContext=GTCATGG;uAUG_lost_KozakStrength=Strong;uAUG_lost_type=uORF;	uAUG_lost	ALLELEID=284182;CLNDISDB=MONDO:MONDO:0009068,MedGen:C0268237,OMIM:220110,Orphanet:ORPHA254905,SNOMED_CT:67434000;CLNDN=Mitochondrial_complex_IV_deficiency;CLNHGVS=NC_000002.11:g.207630341G>A;CLNREVSTAT=criteria_provided,_single_submitter;CLNSIG=Uncertain_significance;CLNVC=single_nucleotide_variant;CLNVCSO=SO:0001483;CLNVI=Illumina_Clinical_Services_Laboratory,Illumina:684198;GENEINFO=FASTKD2:228…	TRUE	TRUE	FALSE	TRUE	FALSE	FALSE	FALSE	TRUE
333795	2	207630341	G	A	22868	NM_001136194.1	0	0	4	uAUG_lost_DistanceFromCap=227;uAUG_lost_DistanceToCDS=198;uAUG_lost_DistanceToStop=36;uAUG_lost_Evidence=True;uAUG_lost_KozakContext=GTCATGG;uAUG_lost_KozakStrength=Strong;uAUG_lost_type=uORF;	uAUG_lost	ALLELEID=284182;CLNDISDB=MONDO:MONDO:0009068,MedGen:C0268237,OMIM:220110,Orphanet:ORPHA254905,SNOMED_CT:67434000;CLNDN=Mitochondrial_complex_IV_deficiency;CLNHGVS=NC_000002.11:g.207630341G>A;CLNREVSTAT=criteria_provided,_single_submitter;CLNSIG=Uncertain_significance;CLNVC=single_nucleotide_variant;CLNVCSO=SO:0001483;CLNVI=Illumina_Clinical_Services_Laboratory,Illumina:684198;GENEINFO=FASTKD2:228…	TRUE	TRUE	FALSE	TRUE	FALSE	FALSE	FALSE	TRUE
333795	2	207630341	G	A	22868	NM_014929.3	0	0	4	uAUG_lost_DistanceFromCap=227;uAUG_lost_DistanceToCDS=90;uAUG_lost_DistanceToStop=36;uAUG_lost_Evidence=True;uAUG_lost_KozakContext=GTCATGG;uAUG_lost_KozakStrength=Strong;uAUG_lost_type=uORF;	uAUG_lost	ALLELEID=284182;CLNDISDB=MONDO:MONDO:0009068,MedGen:C0268237,OMIM:220110,Orphanet:ORPHA254905,SNOMED_CT:67434000;CLNDN=Mitochondrial_complex_IV_deficiency;CLNHGVS=NC_000002.11:g.207630341G>A;CLNREVSTAT=criteria_provided,_single_submitter;CLNSIG=Uncertain_significance;CLNVC=single_nucleotide_variant;CLNVCSO=SO:0001483;CLNVI=Illumina_Clinical_Services_Laboratory,Illumina:684198;GENEINFO=FASTKD2:228…	TRUE	TRUE	FALSE	TRUE	FALSE	FALSE	FALSE	TRUE
333797	2	207631381	C	T	22868	NM_001136193.2	0	0	1	uAUG_gained_DistanceFromCap=154;uAUG_gained_DistanceToCDS=38;uAUG_gained_DistanceToStop=42;uAUG_gained_KozakContext=AGCATGT;uAUG_gained_KozakStrength=Moderate;uAUG_gained_type=OutOfFrame_oORF;	uAUG_gained	AF_EXAC=0.00001;ALLELEID=284945;CLNDISDB=MONDO:MONDO:0009068,MedGen:C0268237,OMIM:220110,Orphanet:ORPHA254905,SNOMED_CT:67434000;CLNDN=Mitochondrial_complex_IV_deficiency;CLNHGVS=NC_000002.11:g.207631381C>T;CLNREVSTAT=criteria_provided,_single_submitter;CLNSIG=Uncertain_significance;CLNVC=single_nucleotide_variant;CLNVCSO=SO:0001483;CLNVI=Illumina_Clinical_Services_Laboratory,Illumina:551885;GENE…	TRUE	TRUE	TRUE	FALSE	FALSE	FALSE	FALSE	FALSE
333797	2	207631381	C	T	22868	NM_001136194.1	0	0	4	uAUG_gained_DistanceFromCap=387;uAUG_gained_DistanceToCDS=38;uAUG_gained_DistanceToStop=42;uAUG_gained_KozakContext=AGCATGT;uAUG_gained_KozakStrength=Moderate;uAUG_gained_type=OutOfFrame_oORF;	uAUG_gained	AF_EXAC=0.00001;ALLELEID=284945;CLNDISDB=MONDO:MONDO:0009068,MedGen:C0268237,OMIM:220110,Orphanet:ORPHA254905,SNOMED_CT:67434000;CLNDN=Mitochondrial_complex_IV_deficiency;CLNHGVS=NC_000002.11:g.207631381C>T;CLNREVSTAT=criteria_provided,_single_submitter;CLNSIG=Uncertain_significance;CLNVC=single_nucleotide_variant;CLNVCSO=SO:0001483;CLNVI=Illumina_Clinical_Services_Laboratory,Illumina:551885;GENE…	TRUE	TRUE	TRUE	FALSE	FALSE	FALSE	FALSE	FALSE
333797	2	207631381	C	T	22868	NM_014929.3	0	0	4	uAUG_gained_DistanceFromCap=279;uAUG_gained_DistanceToCDS=38;uAUG_gained_DistanceToStop=42;uAUG_gained_KozakContext=AGCATGT;uAUG_gained_KozakStrength=Moderate;uAUG_gained_type=OutOfFrame_oORF;	uAUG_gained	AF_EXAC=0.00001;ALLELEID=284945;CLNDISDB=MONDO:MONDO:0009068,MedGen:C0268237,OMIM:220110,Orphanet:ORPHA254905,SNOMED_CT:67434000;CLNDN=Mitochondrial_complex_IV_deficiency;CLNHGVS=NC_000002.11:g.207631381C>T;CLNREVSTAT=criteria_provided,_single_submitter;CLNSIG=Uncertain_significance;CLNVC=single_nucleotide_variant;CLNVCSO=SO:0001483;CLNVI=Illumina_Clinical_Services_Laboratory,Illumina:551885;GENE…	TRUE	TRUE	TRUE	FALSE	FALSE	FALSE	FALSE	FALSE
335392	2	26467631	AT	A	3032	NM_001281512.1	0	1	0	uAUG_lost_DistanceFromCap=15;uAUG_lost_DistanceToCDS=236;uAUG_lost_DistanceToStop=237;uAUG_lost_Evidence=False;uAUG_lost_KozakContext=AACATGG;uAUG_lost_KozakStrength=Strong;uAUG_lost_type=OutOfFrame_oORF;	uAUG_lost	ALLELEID=286382;CLNDISDB=MONDO:MONDO:0012172,MedGen:C1969443,OMIM:609015,Orphanet:ORPHA746,SNOMED_CT:237999008;CLNDN=Mitochondrial_trifunctional_protein_deficiency;CLNHGVS=NC_000002.11:g.26467632del;CLNREVSTAT=criteria_provided,_single_submitter;CLNSIG=Uncertain_significance;CLNVC=Deletion;CLNVCSO=SO:0000159;CLNVI=Illumina_Clinical_Services_Laboratory,Illumina:820144;GENEINFO=HADHB:3032;MC=SO:000…	FALSE	TRUE	FALSE	TRUE	FALSE	FALSE	FALSE	FALSE
335466	2	26781503	C	T	9381	NM_001287489.2	0	0	0	uAUG_gained_DistanceFromCap=121;uAUG_gained_DistanceToCDS=64;uAUG_gained_DistanceToStop=177;uAUG_gained_KozakContext=GCCATGC;uAUG_gained_KozakStrength=Moderate;uAUG_gained_type=OutOfFrame_oORF;	uAUG_gained	ALLELEID=289169;CLNDISDB=MedGen:CN239439;CLNDN=Nonsyndromic_Hearing_Loss,_Recessive;CLNHGVS=NC_000002.11:g.26781503C>T;CLNREVSTAT=criteria_provided,_single_submitter;CLNSIG=Uncertain_significance;CLNVC=single_nucleotide_variant;CLNVCSO=SO:0001483;CLNVI=Illumina_Clinical_Services_Laboratory,Illumina:614360;GENEINFO=OTOF:9381;MC=SO:0001623|5_prime_UTR_variant;ORIGIN=1;RS=886055881	TRUE	TRUE	TRUE	FALSE	FALSE	FALSE	FALSE	FALSE
335466	2	26781503	C	T	9381	NM_194248.3	0	0	0	uAUG_gained_DistanceFromCap=121;uAUG_gained_DistanceToCDS=64;uAUG_gained_DistanceToStop=177;uAUG_gained_KozakContext=GCCATGC;uAUG_gained_KozakStrength=Moderate;uAUG_gained_type=OutOfFrame_oORF;	uAUG_gained	ALLELEID=289169;CLNDISDB=MedGen:CN239439;CLNDN=Nonsyndromic_Hearing_Loss,_Recessive;CLNHGVS=NC_000002.11:g.26781503C>T;CLNREVSTAT=criteria_provided,_single_submitter;CLNSIG=Uncertain_significance;CLNVC=single_nucleotide_variant;CLNVCSO=SO:0001483;CLNVI=Illumina_Clinical_Services_Laboratory,Illumina:614360;GENEINFO=OTOF:9381;MC=SO:0001623|5_prime_UTR_variant;ORIGIN=1;RS=886055881	TRUE	TRUE	TRUE	FALSE	FALSE	FALSE	FALSE	FALSE
335468	2	26781512	C	T	9381	NM_001287489.2	0	0	0	uAUG_gained_DistanceFromCap=112;uAUG_gained_DistanceToCDS=73;uAUG_gained_DistanceToStop=3;uAUG_gained_KozakContext=GGCATGT;uAUG_gained_KozakStrength=Moderate;uAUG_gained_type=uORF;	uAUG_gained	AF_TGP=0.00439;ALLELEID=286457;CLNDISDB=MedGen:CN239439;CLNDN=Nonsyndromic_Hearing_Loss,_Recessive;CLNHGVS=NC_000002.11:g.26781512C>T;CLNREVSTAT=criteria_provided,_single_submitter;CLNSIG=Uncertain_significance;CLNVC=single_nucleotide_variant;CLNVCSO=SO:0001483;CLNVI=Illumina_Clinical_Services_Laboratory,Illumina:222499;GENEINFO=OTOF:9381;MC=SO:0001623|5_prime_UTR_variant;ORIGIN=1;RS=550236431	TRUE	TRUE	TRUE	FALSE	FALSE	FALSE	FALSE	FALSE
335468	2	26781512	C	T	9381	NM_194248.3	0	0	0	uAUG_gained_DistanceFromCap=112;uAUG_gained_DistanceToCDS=73;uAUG_gained_DistanceToStop=3;uAUG_gained_KozakContext=GGCATGT;uAUG_gained_KozakStrength=Moderate;uAUG_gained_type=uORF;	uAUG_gained	AF_TGP=0.00439;ALLELEID=286457;CLNDISDB=MedGen:CN239439;CLNDN=Nonsyndromic_Hearing_Loss,_Recessive;CLNHGVS=NC_000002.11:g.26781512C>T;CLNREVSTAT=criteria_provided,_single_submitter;CLNSIG=Uncertain_significance;CLNVC=single_nucleotide_variant;CLNVCSO=SO:0001483;CLNVI=Illumina_Clinical_Services_Laboratory,Illumina:222499;GENEINFO=OTOF:9381;MC=SO:0001623|5_prime_UTR_variant;ORIGIN=1;RS=550236431	TRUE	TRUE	TRUE	FALSE	FALSE	FALSE	FALSE	FALSE
335479	2	27309988	G	A	3795	NM_000221.3	0	0	1	uAUG_gained_DistanceFromCap=348;uAUG_gained_DistanceToCDS=140;uAUG_gained_DistanceToStop=171;uAUG_gained_KozakContext=CAGATGG;uAUG_gained_KozakStrength=Moderate;uAUG_gained_type=OutOfFrame_oORF;	uAUG_gained	ALLELEID=286501;CLNDISDB=MONDO:MONDO:0009252,MedGen:C0268160,OMIM:229800,Orphanet:ORPHA2056;CLNDN=Fructosuria,_essential;CLNHGVS=NC_000002.11:g.27309988G>A;CLNREVSTAT=criteria_provided,_single_submitter;CLNSIG=Uncertain_significance;CLNVC=single_nucleotide_variant;CLNVCSO=SO:0001483;CLNVI=Illumina_Clinical_Services_Laboratory,Illumina:609786;GENEINFO=KHK:3795;MC=SO:0001623|5_prime_UTR_variant;ORI…	TRUE	TRUE	TRUE	FALSE	FALSE	FALSE	FALSE	FALSE
335479	2	27309988	G	A	3795	NM_006488.3	0	0	1	uAUG_gained_DistanceFromCap=348;uAUG_gained_DistanceToCDS=140;uAUG_gained_DistanceToStop=171;uAUG_gained_KozakContext=CAGATGG;uAUG_gained_KozakStrength=Moderate;uAUG_gained_type=OutOfFrame_oORF;	uAUG_gained	ALLELEID=286501;CLNDISDB=MONDO:MONDO:0009252,MedGen:C0268160,OMIM:229800,Orphanet:ORPHA2056;CLNDN=Fructosuria,_essential;CLNHGVS=NC_000002.11:g.27309988G>A;CLNREVSTAT=criteria_provided,_single_submitter;CLNSIG=Uncertain_significance;CLNVC=single_nucleotide_variant;CLNVCSO=SO:0001483;CLNVI=Illumina_Clinical_Services_Laboratory,Illumina:609786;GENEINFO=KHK:3795;MC=SO:0001623|5_prime_UTR_variant;ORI…	TRUE	TRUE	TRUE	FALSE	FALSE	FALSE	FALSE	FALSE
336387	2	47142943	TCG	T	90411	NM_001171506.2	0	0	2	uFrameShift_Evidence=False;uFrameShift_KozakContext=-;uFrameShift_KozakStrength=;uFrameShift_alt_type=uORF;uFrameShift_alt_type_length=99;uFrameShift_ref_StartDistanceToCDS=245;uFrameShift_ref_type=uORF;uFrameShift_ref_type_length=159;	uFrameShift	ALLELEID=286640;CLNDISDB=MedGen:C4551981,OMIM:227300;CLNDN=Combined_deficiency_of_factor_V_and_factor_VIII,_1;CLNHGVS=NC_000002.11:g.47142945_47142946del;CLNREVSTAT=criteria_provided,_single_submitter;CLNSIG=Uncertain_significance;CLNVC=Deletion;CLNVCSO=SO:0000159;CLNVI=Illumina_Clinical_Services_Laboratory,Illumina:497944;GENEINFO=MCFD2:90411;MC=SO:0001623|5_prime_UTR_variant,SO:0001627|intron_v…	FALSE	TRUE	FALSE	FALSE	FALSE	FALSE	TRUE	FALSE
336389	2	47142944	CG	C	90411	NM_001171506.2	0	0	2	uFrameShift_Evidence=False;uFrameShift_KozakContext=-;uFrameShift_KozakStrength=;uFrameShift_alt_type=uORF;uFrameShift_alt_type_length=171;uFrameShift_ref_StartDistanceToCDS=245;uFrameShift_ref_type=uORF;uFrameShift_ref_type_length=159;	uFrameShift	ALLELEID=287359;CLNDISDB=MedGen:C4551981,OMIM:227300;CLNDN=Combined_deficiency_of_factor_V_and_factor_VIII,_1;CLNHGVS=NC_000002.11:g.47142945del;CLNREVSTAT=criteria_provided,_single_submitter;CLNSIG=Uncertain_significance;CLNVC=Deletion;CLNVCSO=SO:0000159;CLNVI=Illumina_Clinical_Services_Laboratory,Illumina:669465;GENEINFO=MCFD2:90411;MC=SO:0001623|5_prime_UTR_variant,SO:0001627|intron_variant;OR…	FALSE	TRUE	FALSE	FALSE	FALSE	FALSE	TRUE	FALSE
336390	2	47142946	CCCCG	C	90411	NM_001171506.2	0	0	2	uFrameShift_Evidence=False;uFrameShift_KozakContext=-;uFrameShift_KozakStrength=;uFrameShift_alt_type=uORF;uFrameShift_alt_type_length=168;uFrameShift_ref_StartDistanceToCDS=245;uFrameShift_ref_type=uORF;uFrameShift_ref_type_length=159;	uFrameShift	ALLELEID=289695;CLNDISDB=MedGen:C4551981,OMIM:227300;CLNDN=Combined_deficiency_of_factor_V_and_factor_VIII,_1;CLNHGVS=NC_000002.11:g.47142950_47142953del;CLNREVSTAT=criteria_provided,_single_submitter;CLNSIG=Uncertain_significance;CLNVC=Deletion;CLNVCSO=SO:0000159;CLNVI=Illumina_Clinical_Services_Laboratory,Illumina:824654;GENEINFO=MCFD2:90411;MC=SO:0001623|5_prime_UTR_variant,SO:0001627|intron_v…	FALSE	TRUE	FALSE	FALSE	FALSE	FALSE	TRUE	FALSE
336391	2	47142949	CG	C	90411	NM_001171506.2	0	0	2	uFrameShift_Evidence=False;uFrameShift_KozakContext=-;uFrameShift_KozakStrength=;uFrameShift_alt_type=uORF;uFrameShift_alt_type_length=171;uFrameShift_ref_StartDistanceToCDS=245;uFrameShift_ref_type=uORF;uFrameShift_ref_type_length=159;	uFrameShift	ALLELEID=289719;CLNDISDB=MedGen:C4551981,OMIM:227300;CLNDN=Combined_deficiency_of_factor_V_and_factor_VIII,_1;CLNHGVS=NC_000002.11:g.47142950del;CLNREVSTAT=criteria_provided,_single_submitter;CLNSIG=Uncertain_significance;CLNVC=Deletion;CLNVCSO=SO:0000159;CLNVI=Illumina_Clinical_Services_Laboratory,Illumina:710065;GENEINFO=MCFD2:90411;MC=SO:0001623|5_prime_UTR_variant,SO:0001627|intron_variant;OR…	FALSE	TRUE	FALSE	FALSE	FALSE	FALSE	TRUE	FALSE
336436	2	48010317	G	T	2956	NM_000179.2	0	0	1	uAUG_lost_DistanceFromCap=94;uAUG_lost_DistanceToCDS=58;uAUG_lost_DistanceToStop=12;uAUG_lost_Evidence=False;uAUG_lost_KozakContext=TAGATGC;uAUG_lost_KozakStrength=Weak;uAUG_lost_type=uORF;	uAUG_lost	ALLELEID=287402;CLNDISDB=MONDO:MONDO:0005835,MedGen:C1333990,Orphanet:ORPHA144;CLNDN=Lynch_syndrome;CLNHGVS=NC_000002.11:g.48010317G>T;CLNREVSTAT=criteria_provided,_single_submitter;CLNSIG=Uncertain_significance;CLNVC=single_nucleotide_variant;CLNVCSO=SO:0001483;CLNVI=Illumina_Clinical_Services_Laboratory,Illumina:294134;GENEINFO=MSH6:2956;MC=SO:0001623|5_prime_UTR_variant;ORIGIN=1;RS=886056139	TRUE	TRUE	FALSE	TRUE	FALSE	FALSE	FALSE	FALSE
336436	2	48010317	G	T	2956	NM_001281492.1	0	0	1	uAUG_lost_DistanceFromCap=94;uAUG_lost_DistanceToCDS=58;uAUG_lost_DistanceToStop=12;uAUG_lost_Evidence=False;uAUG_lost_KozakContext=TAGATGC;uAUG_lost_KozakStrength=Weak;uAUG_lost_type=uORF;	uAUG_lost	ALLELEID=287402;CLNDISDB=MONDO:MONDO:0005835,MedGen:C1333990,Orphanet:ORPHA144;CLNDN=Lynch_syndrome;CLNHGVS=NC_000002.11:g.48010317G>T;CLNREVSTAT=criteria_provided,_single_submitter;CLNSIG=Uncertain_significance;CLNVC=single_nucleotide_variant;CLNVCSO=SO:0001483;CLNVI=Illumina_Clinical_Services_Laboratory,Illumina:294134;GENEINFO=MSH6:2956;MC=SO:0001623|5_prime_UTR_variant;ORIGIN=1;RS=886056139	TRUE	TRUE	FALSE	TRUE	FALSE	FALSE	FALSE	FALSE
336436	2	48010317	G	T	2956	NM_001281493.1	0	0	11	uAUG_lost_DistanceFromCap=94;uAUG_lost_DistanceToCDS=794;uAUG_lost_DistanceToStop=12;uAUG_lost_Evidence=False;uAUG_lost_KozakContext=TAGATGC;uAUG_lost_KozakStrength=Weak;uAUG_lost_type=uORF;	uAUG_lost	ALLELEID=287402;CLNDISDB=MONDO:MONDO:0005835,MedGen:C1333990,Orphanet:ORPHA144;CLNDN=Lynch_syndrome;CLNHGVS=NC_000002.11:g.48010317G>T;CLNREVSTAT=criteria_provided,_single_submitter;CLNSIG=Uncertain_significance;CLNVC=single_nucleotide_variant;CLNVCSO=SO:0001483;CLNVI=Illumina_Clinical_Services_Laboratory,Illumina:294134;GENEINFO=MSH6:2956;MC=SO:0001623|5_prime_UTR_variant;ORIGIN=1;RS=886056139	TRUE	TRUE	FALSE	TRUE	FALSE	FALSE	FALSE	FALSE
[truncated: 459 more rows]

## Sheet: SupplementaryTable3
Supplementary Table 3. Prioritised ClinVar VUSs. Details of 31 variants in 'high likelihood' genes that form new overlapping ORFs (oORFs) with start sites that are Strong or Moderate matches to the Kozak consensus sequence, or impact uORFs with documented evidence of being translated.
Chr	Pos	Ref	Alt	Transcript	Effect	oORF_type	Kozak_strength	Evidence	ClinVar_ID	ClinVar_gene	ClinVar_disease
[truncated: 31 more rows]
